# Supplementary material for: Crystal structure and Hirshfeld surface analysis of 2-[(1,3-benzoxazol-2-yl)sulfan­yl]-N-(2-meth­oxy­phen­yl)acetamide
Source: Acta Crystallogr E Crystallogr Commun. 2019 Sep 27;75(Pt 10):1531–5. doi: 10.1107/S2056989019012908 (PMC6775743; doi:10.1107/S2056989019012908)
Supplement: Supplementary file 1 [file e-75-01531-sup1.cif]

##############################################################################
#                                                                            #
# This CIF contains the data in a paper accepted for publication in          #
# Acta Crystallographica Section E. It conforms to the requirements of       #
# Notes for Authors for Acta Crystallographica Section E, and has been       #
# peer reviewed under the auspices of the IUCr Commission on Journals.       #
#                                                                            #
# Full details of the Crystallographic Information File format               #
# are given in the paper "The Crystallographic Information File (CIF):       #
# a New Standard Archive File for Crystallography" by S. R. Hall, F. H.      #
# Allen and I. D. Brown [Acta Cryst. (1991), A47, 655-685].                  #
#                                                                            #
# The current version of the core CIF dictionary is obtainable from          #
# ftp://ftp.iucr.org/pub/cif_core.dic.                                       #
#                                                                            #
# Software is freely available for graphical display of the structure(s)     #
# in this CIF. For information consult the CIF software page                 #
# http://www.iucr.org/resources/cif/software.                                #
#                                                                            #
# This file may be used for bona fide research purposes within the           #
# scientific community so long as proper attribution is given to the journal # 
# article from which it was obtained.                                        #
#                                                                            #
##############################################################################
data_I
_audit_creation_method     'SHELXL-2018/1'
_journal_date_recd_electronic     2019-09-04
_journal_date_accepted     2019-09-18
_journal_name_full     'Acta Crystallographica, Section E'
_journal_year     2019
_journal_volume     75
_journal_issue     10
_journal_page_first     1531
_journal_page_last     1535
_journal_paper_category     GO
_journal_paper_doi     10.1107/S2056989019012908
_journal_coeditor_code     RZ5264
_publ_contact_author_name
;
Abdullah Aydin
;
_publ_contact_author_address
;
   Department of Mathematics and Science Education,
   Faculty of Education,
   Kastamonu University,
   37200 Kastamonu,
   Turkey
;
_publ_contact_author_email     aaydin@kastamonu.edu.tr
_publ_contact_author_fax     ?
_publ_contact_author_phone     ?
_publ_section_title
;
Crystal structure and Hirshfeld surface analysis of
2-[(1,3-benzoxazol-2-yl)sulfanyl]-<i>N</i>-(2-methoxyphenyl)acetamide
;
loop_
    _publ_author_name
    _publ_author_address
    'Abdullah Aydin'
;
   Department of Mathematics and Science Education,
   Faculty of Education,
   Kastamonu University,
   37200 Kastamonu,
   Turkey
;
    'Sevim Turktekin Celikesir'
;
   Department of Physics,
   Faculty of Sciences,
   Erciyes University,
   38039 Kayseri,
   Turkey
;
    'Mehmet Akkurt'
;
   Department of Physics,
   Faculty of Sciences,
   Erciyes University,
   38039 Kayseri,
   Turkey
;
    'Merve Saylam'
;
   Department of Pharmaceutical Chemistry,
   Faculty of Pharmacy,
   Izmir Katip Celebi University,
   35620 Izmir,
   Turkey
;
    'Varol Pabuccuoglu'
;
   Department of Pharmaceutical Chemistry,
   Faculty of Pharmacy,
   Ege University,
   35100 Izmir,
   Turkey
;
_publ_section_synopsis
;
In the title compound, there are two intramolecular N---H...O and N---H...N
hydrogen bonds, forming <i>S</i>(5) and <i>S</i>(7) ring motifs, respectively.
In the crystal, pairs of C---H...O hydrogen bonds link  molecules into
inversion dimers with <i>R</i>^2^~2~(14) ring motifs, stacked along the
<i>b-</i>axis direction. The inversion dimers are linked by C---H...\p and
\p--\p-stacking interactions, forming a three-dimensional network.
;
_chemical_name_systematic
;
2-[(1,3-Benzoxazol-2-yl)sulfanyl]-<i>N</i>-(2-methoxyphenyl)acetamide
;
_chemical_name_common     ?
_chemical_formula_moiety     'C16 H14 N2 O3 S'
_chemical_formula_sum     'C16 H14 N2 O3 S'
_chemical_formula_iupac     'C16 H14 N2 O3 S'
_chemical_formula_weight     314.35
_chemical_melting_point     ?
_space_group_crystal_system     monoclinic
_space_group_name_H-M_alt     'P 21/c'
_space_group_name_Hall     '-P 2ybc'
loop_
    _space_group_symop_operation_xyz
    'x, y, z'
    '-x, y+1/2, -z+1/2'
    '-x, -y, -z'
    'x, -y-1/2, z-1/2'
_cell_length_a     13.6670(13)
_cell_length_b     6.8704(6)
_cell_length_c     16.7220(16)
_cell_angle_alpha     90
_cell_angle_beta     108.020(4)
_cell_angle_gamma     90
_cell_volume     1493.1(2)
_cell_formula_units_Z     4
_cell_measurement_reflns_used     6692
_cell_measurement_theta_min     3.23
_cell_measurement_theta_max     26.30
_cell_measurement_temperature     296(2)
_exptl_crystal_description     'block'
_exptl_crystal_colour     'colourless'
_exptl_crystal_size_max     0.10
_exptl_crystal_size_mid     0.07
_exptl_crystal_size_min     0.06
_exptl_crystal_density_diffrn     1.398
_exptl_crystal_density_meas     ?
_exptl_crystal_density_method     ?
_exptl_crystal_F_000     656
_exptl_absorpt_coefficient_mu     0.231
_exptl_absorpt_correction_type     multi-scan
_exptl_absorpt_process_details
;
(SADABS; Bruker, 2007)
;
_exptl_absorpt_correction_T_min     0.6535
_exptl_absorpt_correction_T_max     0.7454
_diffrn_ambient_temperature     296(2)
_diffrn_radiation_type     MoK\a
_diffrn_radiation_wavelength     0.71073
_diffrn_radiation_source     ?
_diffrn_radiation_monochromator     ?
_diffrn_measurement_device_type     'Bruker APEXII CCD'
_diffrn_measurement_method     '\f and \w scans'
_diffrn_detector_area_resol_mean     ?
_diffrn_reflns_number     23464
_diffrn_reflns_av_R_equivalents     0.0916
_diffrn_reflns_av_unetI/netI     0.0621
_diffrn_reflns_theta_min     3.135
_diffrn_reflns_theta_max     26.458
_diffrn_reflns_theta_full     25.242
_diffrn_measured_fraction_theta_max     0.979
_diffrn_measured_fraction_theta_full     0.985
_diffrn_reflns_limit_h_min     -17
_diffrn_reflns_limit_h_max     17
_diffrn_reflns_limit_k_min     -8
_diffrn_reflns_limit_k_max     8
_diffrn_reflns_limit_l_min     -20
_diffrn_reflns_limit_l_max     20
_diffrn_standards_number     0
_diffrn_standards_interval_count     ?
_diffrn_standards_decay_%     ?
_refine_special_details     ?
_reflns_number_total     3019
_reflns_number_gt     2241
_reflns_threshold_expression     'I > 2\s(I)'
_refine_ls_structure_factor_coef     Fsqd
_refine_ls_matrix_type     full
_refine_ls_R_factor_all     0.1282
_refine_ls_R_factor_gt     0.0921
_refine_ls_wR_factor_gt     0.1565
_refine_ls_wR_factor_ref     0.1693
_refine_ls_goodness_of_fit_ref     1.095
_refine_ls_restrained_S_all     1.095
_refine_ls_number_reflns     3019
_refine_ls_number_parameters     200
_refine_ls_number_restraints     0
_refine_ls_hydrogen_treatment     constr
_refine_ls_weighting_scheme     calc
_refine_ls_weighting_details
              'w=1/[\s^2^(Fo^2^)+(0.0406P)^2^+3.9251P] where P=(Fo^2^+2Fc^2^)/3'
_atom_sites_solution_hydrogens     geom
_atom_sites_solution_primary     ?
_atom_sites_solution_secondary     ?
_refine_ls_shift/su_max     0.000
_refine_ls_shift/su_mean     0.000
_refine_diff_density_max     0.252
_refine_diff_density_min     -0.310
_refine_ls_extinction_method     none
_refine_ls_extinction_coef     .
loop_
    _atom_type_symbol
    _atom_type_description
    _atom_type_scat_dispersion_real
    _atom_type_scat_dispersion_imag
    _atom_type_scat_source
    'C' 'C' 0.0033 0.0016
                         'International Tables Vol C Tables 4.2.6.8 and 6.1.1.4'
    'H' 'H' 0.0000 0.0000
                         'International Tables Vol C Tables 4.2.6.8 and 6.1.1.4'
    'N' 'N' 0.0061 0.0033
                         'International Tables Vol C Tables 4.2.6.8 and 6.1.1.4'
    'O' 'O' 0.0106 0.0060
                         'International Tables Vol C Tables 4.2.6.8 and 6.1.1.4'
    'S' 'S' 0.1246 0.1234
                         'International Tables Vol C Tables 4.2.6.8 and 6.1.1.4'
_computing_data_collection
;
APEX2 (Bruker, 2007)
;
_computing_cell_refinement
;
SAINT (Bruker, 2007)
;
_computing_data_reduction
;
SAINT (Bruker, 2007)
;
_computing_structure_solution
;
<i>SHELXT2014/5</i> (Sheldrick, 2015a)
;
_computing_structure_refinement
;
<i>SHELXL2018/1</i> (Sheldrick, 2015b)
;
_computing_molecular_graphics
;
ORTEP-3 for Windows (Farrugia, 2012)
;
_computing_publication_material
;
PLATON (Spek, 2009) and WinGX (Farrugia, 2012)
;
loop_
    _atom_site_type_symbol
    _atom_site_label
    _atom_site_fract_x
    _atom_site_fract_y
    _atom_site_fract_z
    _atom_site_U_iso_or_equiv
    _atom_site_adp_type
    _atom_site_calc_flag
    _atom_site_occupancy
    _atom_site_disorder_assembly
    _atom_site_disorder_group
    C C1 0.4055(3) 0.2452(5) 0.4388(2) 0.0301(9) Uani d 1 . .
    C C2 0.4121(3) 0.1973(6) 0.3599(3) 0.0437(11) Uani d 1 . .
    H H2 0.353578 0.186794 0.313350 0.052 Uiso calc 1 . .
    C C3 0.5089(4) 0.1660(7) 0.3535(3) 0.0507(12) Uani d 1 . .
    H H3 0.515664 0.134545 0.301349 0.061 Uiso calc 1 . .
    C C4 0.5962(4) 0.1801(6) 0.4223(3) 0.0515(13) Uani d 1 . .
    H H4 0.660182 0.158127 0.415281 0.062 Uiso calc 1 . .
    C C5 0.5910(3) 0.2258(6) 0.5012(3) 0.0460(11) Uani d 1 . .
    H H5 0.649354 0.234724 0.547961 0.055 Uiso calc 1 . .
    C C6 0.4940(3) 0.2573(5) 0.5059(3) 0.0330(9) Uani d 1 . .
    C C7 0.3608(3) 0.3093(5) 0.5452(2) 0.0304(9) Uani d 1 . .
    C C8 0.1670(3) 0.3513(7) 0.5515(3) 0.0401(10) Uani d 1 . .
    H H8A 0.160668 0.258715 0.506432 0.048 Uiso calc 1 . .
    H H8B 0.122257 0.308919 0.583244 0.048 Uiso calc 1 . .
    C C9 0.1330(3) 0.5503(6) 0.5143(2) 0.0368(10) Uani d 1 . .
    C C10 0.1249(3) 0.7568(6) 0.3915(2) 0.0272(8) Uani d 1 . .
    C C11 0.0683(3) 0.9111(6) 0.4077(2) 0.0364(10) Uani d 1 . .
    H H11 0.044048 0.906129 0.453818 0.044 Uiso calc 1 . .
    C C12 0.0479(3) 1.0720(7) 0.3557(3) 0.0438(11) Uani d 1 . .
    H H12 0.008978 1.173897 0.366520 0.053 Uiso calc 1 . .
    C C13 0.0844(3) 1.0826(7) 0.2882(3) 0.0443(11) Uani d 1 . .
    H H13 0.070946 1.191980 0.253773 0.053 Uiso calc 1 . .
    C C14 0.1411(3) 0.9312(7) 0.2714(2) 0.0380(10) Uani d 1 . .
    H H14 0.165837 0.938978 0.225560 0.046 Uiso calc 1 . .
    C C15 0.1615(3) 0.7687(6) 0.3217(2) 0.0290(9) Uani d 1 . .
    C C16 0.2621(5) 0.6219(9) 0.2449(3) 0.078(2) Uani d 1 . .
    H H16A 0.209173 0.634567 0.191795 0.118 Uiso calc 1 . .
    H H16B 0.301214 0.505956 0.244719 0.118 Uiso calc 1 . .
    H H16C 0.306739 0.733112 0.253872 0.118 Uiso calc 1 . .
    N N1 0.3202(2) 0.2815(5) 0.46627(18) 0.0309(7) Uani d 1 . .
    N N2 0.1476(2) 0.5848(5) 0.43945(19) 0.0302(7) Uani d 1 . .
    H HN2 0.173630 0.491051 0.418615 0.036 Uiso calc 1 . .
    O O1 0.4653(2) 0.3005(4) 0.57658(16) 0.0363(7) Uani d 1 . .
    O O2 0.0961(3) 0.6653(6) 0.55175(19) 0.0687(11) Uani d 1 . .
    O O3 0.2163(2) 0.6103(4) 0.31065(17) 0.0467(8) Uani d 1 . .
    S S1 0.29895(9) 0.35394(17) 0.62002(6) 0.0420(3) Uani d 1 . .
loop_
    _atom_site_aniso_label
    _atom_site_aniso_U_11
    _atom_site_aniso_U_22
    _atom_site_aniso_U_33
    _atom_site_aniso_U_12
    _atom_site_aniso_U_13
    _atom_site_aniso_U_23
    C1 0.036(2) 0.0217(18) 0.032(2) 0.0038(16) 0.0093(17) 0.0053(16)
    C2 0.047(3) 0.045(3) 0.039(2) 0.002(2) 0.013(2) 0.000(2)
    C3 0.059(3) 0.046(3) 0.058(3) 0.006(2) 0.033(3) 0.001(2)
    C4 0.044(3) 0.036(2) 0.085(4) 0.005(2) 0.035(3) 0.009(2)
    C5 0.032(2) 0.035(2) 0.066(3) -0.0031(19) 0.007(2) 0.009(2)
    C6 0.038(2) 0.0217(19) 0.039(2) -0.0024(17) 0.0112(18) 0.0046(17)
    C7 0.036(2) 0.024(2) 0.029(2) 0.0016(16) 0.0067(17) 0.0061(16)
    C8 0.041(2) 0.052(3) 0.034(2) -0.009(2) 0.0208(19) 0.000(2)
    C9 0.036(2) 0.053(3) 0.026(2) -0.001(2) 0.0156(18) -0.0053(19)
    C10 0.0190(18) 0.040(2) 0.0195(18) -0.0011(16) 0.0007(15) -0.0058(16)
    C11 0.027(2) 0.050(3) 0.030(2) 0.0069(19) 0.0060(17) -0.0084(19)
    C12 0.035(2) 0.049(3) 0.040(3) 0.017(2) 0.002(2) -0.010(2)
    C13 0.043(3) 0.044(3) 0.038(2) 0.012(2) 0.000(2) 0.005(2)
    C14 0.034(2) 0.055(3) 0.022(2) 0.004(2) 0.0055(17) 0.0048(19)
    C15 0.0247(19) 0.040(2) 0.0224(18) 0.0045(17) 0.0067(15) -0.0009(17)
    C16 0.117(5) 0.081(4) 0.066(4) 0.054(4) 0.071(4) 0.027(3)
    N1 0.0325(18) 0.0342(18) 0.0236(17) 0.0008(14) 0.0055(14) -0.0010(14)
    N2 0.0334(18) 0.0369(18) 0.0261(16) 0.0024(14) 0.0177(14) -0.0058(14)
    O1 0.0348(16) 0.0358(15) 0.0311(15) -0.0026(13) -0.0002(12) 0.0042(12)
    O2 0.101(3) 0.082(3) 0.0401(19) 0.035(2) 0.046(2) 0.0056(18)
    O3 0.062(2) 0.0517(19) 0.0380(17) 0.0240(16) 0.0333(15) 0.0094(14)
    S1 0.0516(7) 0.0517(7) 0.0226(5) 0.0004(6) 0.0114(5) 0.0050(5)
_geom_special_details
;
 All esds (except the esd in the dihedral angle between two l.s. planes)
 are estimated using the full covariance matrix.  The cell esds are taken
 into account individually in the estimation of esds in distances, angles
 and torsion angles; correlations between esds in cell parameters are only
 used when they are defined by crystal symmetry.  An approximate (isotropic)
 treatment of cell esds is used for estimating esds involving l.s. planes.
;
loop_
    _geom_bond_atom_site_label_1
    _geom_bond_atom_site_label_2
    _geom_bond_site_symmetry_2
    _geom_bond_distance
    _geom_bond_publ_flag
    C1 C6 . 1.375(6) ?
    C1 C2 . 1.389(5) ?
    C1 N1 . 1.401(5) ?
    C2 C3 . 1.377(6) ?
    C2 H2 . 0.9300 ?
    C3 C4 . 1.382(7) ?
    C3 H3 . 0.9300 ?
    C4 C5 . 1.379(7) ?
    C4 H4 . 0.9300 ?
    C5 C6 . 1.370(6) ?
    C5 H5 . 0.9300 ?
    C6 O1 . 1.388(5) ?
    C7 N1 . 1.278(5) ?
    C7 O1 . 1.362(5) ?
    C7 S1 . 1.740(4) ?
    C8 C9 . 1.514(6) ?
    C8 S1 . 1.812(4) ?
    C8 H8A . 0.9700 ?
    C8 H8B . 0.9700 ?
    C9 O2 . 1.211(5) ?
    C9 N2 . 1.348(5) ?
    C10 C11 . 1.388(5) ?
    C10 C15 . 1.406(5) ?
    C10 N2 . 1.408(5) ?
    C11 C12 . 1.381(6) ?
    C11 H11 . 0.9300 ?
    C12 C13 . 1.370(6) ?
    C12 H12 . 0.9300 ?
    C13 C14 . 1.377(6) ?
    C13 H13 . 0.9300 ?
    C14 C15 . 1.374(6) ?
    C14 H14 . 0.9300 ?
    C15 O3 . 1.366(4) ?
    C16 O3 . 1.426(5) ?
    C16 H16A . 0.9600 ?
    C16 H16B . 0.9600 ?
    C16 H16C . 0.9600 ?
    N2 HN2 . 0.8600 ?
loop_
    _geom_angle_atom_site_label_1
    _geom_angle_atom_site_label_2
    _geom_angle_atom_site_label_3
    _geom_angle_site_symmetry_1
    _geom_angle_site_symmetry_3
    _geom_angle
    _geom_angle_publ_flag
    C6 C1 C2 . . 119.4(4) ?
    C6 C1 N1 . . 109.4(3) ?
    C2 C1 N1 . . 131.2(4) ?
    C3 C2 C1 . . 117.2(4) ?
    C3 C2 H2 . . 121.4 ?
    C1 C2 H2 . . 121.4 ?
    C2 C3 C4 . . 121.8(4) ?
    C2 C3 H3 . . 119.1 ?
    C4 C3 H3 . . 119.1 ?
    C5 C4 C3 . . 121.8(4) ?
    C5 C4 H4 . . 119.1 ?
    C3 C4 H4 . . 119.1 ?
    C6 C5 C4 . . 115.3(4) ?
    C6 C5 H5 . . 122.3 ?
    C4 C5 H5 . . 122.3 ?
    C5 C6 C1 . . 124.5(4) ?
    C5 C6 O1 . . 128.0(4) ?
    C1 C6 O1 . . 107.4(3) ?
    N1 C7 O1 . . 117.4(3) ?
    N1 C7 S1 . . 128.1(3) ?
    O1 C7 S1 . . 114.5(3) ?
    C9 C8 S1 . . 111.7(3) ?
    C9 C8 H8A . . 109.3 ?
    S1 C8 H8A . . 109.3 ?
    C9 C8 H8B . . 109.3 ?
    S1 C8 H8B . . 109.3 ?
    H8A C8 H8B . . 107.9 ?
    O2 C9 N2 . . 124.7(4) ?
    O2 C9 C8 . . 120.1(4) ?
    N2 C9 C8 . . 115.2(3) ?
    C11 C10 C15 . . 118.7(4) ?
    C11 C10 N2 . . 124.6(3) ?
    C15 C10 N2 . . 116.7(3) ?
    C12 C11 C10 . . 120.4(4) ?
    C12 C11 H11 . . 119.8 ?
    C10 C11 H11 . . 119.8 ?
    C13 C12 C11 . . 120.4(4) ?
    C13 C12 H12 . . 119.8 ?
    C11 C12 H12 . . 119.8 ?
    C12 C13 C14 . . 120.0(4) ?
    C12 C13 H13 . . 120.0 ?
    C14 C13 H13 . . 120.0 ?
    C15 C14 C13 . . 120.6(4) ?
    C15 C14 H14 . . 119.7 ?
    C13 C14 H14 . . 119.7 ?
    O3 C15 C14 . . 125.4(3) ?
    O3 C15 C10 . . 114.6(3) ?
    C14 C15 C10 . . 120.0(4) ?
    O3 C16 H16A . . 109.5 ?
    O3 C16 H16B . . 109.5 ?
    H16A C16 H16B . . 109.5 ?
    O3 C16 H16C . . 109.5 ?
    H16A C16 H16C . . 109.5 ?
    H16B C16 H16C . . 109.5 ?
    C7 N1 C1 . . 103.1(3) ?
    C9 N2 C10 . . 127.4(3) ?
    C9 N2 HN2 . . 116.3 ?
    C10 N2 HN2 . . 116.3 ?
    C7 O1 C6 . . 102.7(3) ?
    C15 O3 C16 . . 116.7(3) ?
    C7 S1 C8 . . 98.82(18) ?
loop_
    _geom_torsion_atom_site_label_1
    _geom_torsion_atom_site_label_2
    _geom_torsion_atom_site_label_3
    _geom_torsion_atom_site_label_4
    _geom_torsion_site_symmetry_1
    _geom_torsion_site_symmetry_2
    _geom_torsion_site_symmetry_3
    _geom_torsion_site_symmetry_4
    _geom_torsion
    _geom_torsion_publ_flag
    C6 C1 C2 C3 . . . . -0.6(6) ?
    N1 C1 C2 C3 . . . . -178.6(4) ?
    C1 C2 C3 C4 . . . . 0.4(7) ?
    C2 C3 C4 C5 . . . . 0.1(7) ?
    C3 C4 C5 C6 . . . . -0.5(6) ?
    C4 C5 C6 C1 . . . . 0.3(6) ?
    C4 C5 C6 O1 . . . . 178.3(4) ?
    C2 C1 C6 C5 . . . . 0.3(6) ?
    N1 C1 C6 C5 . . . . 178.7(4) ?
    C2 C1 C6 O1 . . . . -178.1(3) ?
    N1 C1 C6 O1 . . . . 0.3(4) ?
    S1 C8 C9 O2 . . . . -88.1(5) ?
    S1 C8 C9 N2 . . . . 91.6(4) ?
    C15 C10 C11 C12 . . . . 0.5(6) ?
    N2 C10 C11 C12 . . . . -178.3(4) ?
    C10 C11 C12 C13 . . . . -1.0(6) ?
    C11 C12 C13 C14 . . . . 0.7(7) ?
    C12 C13 C14 C15 . . . . 0.1(6) ?
    C13 C14 C15 O3 . . . . 179.7(4) ?
    C13 C14 C15 C10 . . . . -0.5(6) ?
    C11 C10 C15 O3 . . . . -180.0(3) ?
    N2 C10 C15 O3 . . . . -1.0(5) ?
    C11 C10 C15 C14 . . . . 0.2(5) ?
    N2 C10 C15 C14 . . . . 179.1(3) ?
    O1 C7 N1 C1 . . . . 1.2(4) ?
    S1 C7 N1 C1 . . . . -177.6(3) ?
    C6 C1 N1 C7 . . . . -0.9(4) ?
    C2 C1 N1 C7 . . . . 177.2(4) ?
    O2 C9 N2 C10 . . . . 0.9(7) ?
    C8 C9 N2 C10 . . . . -178.8(3) ?
    C11 C10 N2 C9 . . . . -10.6(6) ?
    C15 C10 N2 C9 . . . . 170.5(4) ?
    N1 C7 O1 C6 . . . . -1.1(4) ?
    S1 C7 O1 C6 . . . . 177.9(2) ?
    C5 C6 O1 C7 . . . . -177.9(4) ?
    C1 C6 O1 C7 . . . . 0.4(4) ?
    C14 C15 O3 C16 . . . . 4.8(6) ?
    C10 C15 O3 C16 . . . . -175.1(4) ?
    N1 C7 S1 C8 . . . . -0.8(4) ?
    O1 C7 S1 C8 . . . . -179.7(3) ?
    C9 C8 S1 C7 . . . . -87.7(3) ?
loop_
    _geom_hbond_atom_site_label_D
    _geom_hbond_atom_site_label_H
    _geom_hbond_atom_site_label_A
    _geom_hbond_site_symmetry_A
    _geom_hbond_distance_DH
    _geom_hbond_distance_HA
    _geom_hbond_distance_DA
    _geom_hbond_angle_DHA
    _geom_hbond_publ_flag
    N2 HN2 O3 . 0.86 2.22 2.608(4) 107 yes
    N2 HN2 N1 . 0.86 2.39 3.075(4) 136 yes
    C8 H8A N1 . 0.97 2.48 2.914(5) 107 yes
    C11 H11 O2 . 0.93 2.28 2.869(5) 121 yes
    C12 H12 O2 3_576 0.93 2.52 3.378(6) 153 yes
    C13 H13 Cg3 2_555 0.93 2.89 3.634(5) 138 yes
_shelx_space_group_comment
;
The symmetry employed for this shelxl refinement is uniquely defined
by the following loop, which should always be used as a source of
symmetry information in preference to the above space-group names.
They are only intended as comments.
;
_shelx_estimated_absorpt_T_min     ?
_shelx_estimated_absorpt_T_max     ?
_shelx_hkl_file
;
   0  -1   0    1.80    0.90
   0  -1   0    4.40    1.90
   0   2   0 8621.44  387.56
   0   2   0 8670.93  387.76
   0  -2   0 8664.23  387.16
   0  -2   0 8601.14  387.86
   0   3   0    0.20    1.50
   0   3   0    0.90    1.90
   0  -3   0   -0.90    2.20
   0  -3   0   -3.80    2.40
   0  -3   0   -3.70    4.20
   0   4   0  120.39    6.40
   0   4   0  122.29    6.10
   0  -4   0  129.49    9.80
   0  -4   0  115.29    6.40
   0  -5   0   -0.40    2.40
   0  -5   0   -2.50    4.50
   0  -5   0   -2.50    7.10
   0   6   0  100.59   19.60
   0  -6   0   86.69   11.30
   0   7   0    7.30   20.30
   0  -7   0    3.40   11.00
   1  -8   0   -2.30   12.40
  -1   8   0   20.60   21.30
   1  -7   0   26.70   10.90
  -1   7   0   36.30   18.20
   1  -6   0  166.68   16.00
  -1   6   0  186.58   23.80
   1  -5   0  291.77   14.30
   1  -5   0  296.67   17.10
   1  -5   0  267.77   13.70
   1  -4   0  457.05   20.60
   1  -4   0  421.96   20.60
   1  -4   0  432.26   22.20
  -1   4   0  427.46   20.20
  -1   4   0  429.66   20.20
   1  -3   0  565.84   26.90
   1  -3   0  615.44   28.30
   1  -3   0  545.85   27.10
  -1   3   0  612.04   27.00
  -1   3   0  595.04   27.00
   1  -2   0 6842.32  310.27
   1  -2   0 6306.37  309.37
  -1   2   0 7129.49  309.87
  -1   2   0 7322.37  310.57
   1  -1   0    2.90    0.90
   1  -1   0    0.60    1.40
  -1   1   0    0.90    1.80
  -1   1   0    0.70    1.30
   1   1   0   -0.20    1.30
   1   1   0    0.90    1.70
   1   1   0    0.60    1.30
   1   1   0   -0.30    1.10
  -1  -1   0   -0.70    1.10
  -1  -1   0    0.80    0.80
   1   2   0 7108.79  316.57
   1   2   0 7187.28  316.97
   1   2   0 6834.22  316.57
  -1  -2   0 7207.38  316.07
  -1  -2   0 6915.81  316.77
   1   3   0  595.24   26.80
   1   3   0  602.14   26.80
   1   3   0  601.74   28.50
  -1  -3   0  526.95   26.80
  -1  -3   0  610.64   28.20
  -1  -3   0  566.34   26.80
   1   4   0  416.16   19.90
   1   4   0  431.56   20.10
   1   4   0  446.66   23.40
  -1  -4   0  402.76   20.20
  -1  -4   0  464.15   20.40
  -1  -4   0  432.36   22.30
   1   5   0  308.37   19.90
  -1  -5   0  267.97   13.80
  -1  -5   0  286.67   14.20
  -1  -5   0  290.57   19.00
   1   6   0  184.78   22.40
  -1  -6   0  166.98   16.90
   1   7   0   51.89   18.80
  -1  -7   0   30.10   12.60
   2  -8   0    8.00   14.30
  -2   8   0   31.10   23.40
   2  -7   0    4.70   12.00
  -2   7   0    3.70   20.20
   2  -6   0   25.70    4.10
   2  -6   0   33.40    7.40
   2  -5   0   87.79    7.00
   2  -5   0   94.89   10.70
   2  -5   0   86.49    6.60
  -2   5   0   86.39    6.80
  -2   5   0   90.09    6.10
   2  -4   0  506.95   24.00
   2  -4   0  457.15   24.00
   2  -4   0  493.95   25.10
  -2   4   0  522.35   23.60
  -2   4   0  507.45   23.60
   2  -3   0    8.60    3.80
  -2   3   0    7.90    3.70
  -2   3   0    4.00    3.50
   2  -2   0  368.16   16.90
   2  -2   0  349.07   17.20
   2  -2   0  338.07   16.80
  -2   2   0  345.27   16.80
  -2   2   0  359.46   16.90
   2  -1   0 8207.38  359.66
   2  -1   0 7903.11  359.16
  -2   1   0 7859.31  359.36
  -2   1   0 7778.52  359.06
  -2   1   0 8127.79  359.36
   2   0   0    3.00    1.90
   2   0   0    1.40    1.80
   2   0   0    2.60    1.40
  -2   0   0    3.30    2.10
  -2   0   0    3.10    1.50
  -2   0   0    2.20    1.10
   2   1   0 7677.03  352.36
   2   1   0 7876.31  353.76
   2   1   0 7681.13  353.06
  -2  -1   0 7679.33  353.46
  -2  -1   0 8180.58  352.56
  -2  -1   0 8094.59  353.76
  -2  -1   0 7705.33  353.46
   2   2   0  347.07   16.30
   2   2   0  340.07   17.60
   2   2   0  331.67   16.30
  -2  -2   0  361.76   16.50
  -2  -2   0  328.37   16.30
  -2  -2   0  331.97   16.30
   2   3   0    6.00    2.20
   2   3   0    4.70    6.50
   2   3   0    4.50    3.60
  -2  -3   0    6.90    4.60
  -2  -3   0    5.70    2.90
   2   4   0  512.65   23.10
   2   4   0  519.05   26.40
   2   4   0  494.35   23.30
  -2  -4   0  454.15   23.40
  -2  -4   0  493.25   23.80
  -2  -4   0  480.25   24.70
   2   5   0  101.29   16.00
   2   5   0   90.79    5.70
   2   5   0   88.79    6.60
  -2  -5   0   90.29   13.20
  -2  -5   0   92.39    6.60
  -2  -5   0   84.69    6.50
   2   6   0   52.19   17.70
  -2  -6   0   47.70   10.80
  -2  -6   0   35.40    5.50
   2   7   0    0.40   18.50
  -2  -7   0   12.20   12.60
   2   8   0   15.60   25.10
  -2  -8   0   -0.60   16.30
   3  -8   0    6.70   12.50
  -3   8   0    9.20   23.50
   3  -7   0   43.40    7.80
   3  -7   0    7.70   11.90
   3  -6   0  130.89    9.80
   3  -6   0  148.89   15.20
  -3   6   0  137.79    8.70
  -3   6   0  146.29    8.00
   3  -5   0   38.50    7.50
   3  -5   0   29.40    8.60
   3  -5   0   35.40    6.80
  -3   5   0   38.50    6.40
  -3   5   0   44.00    5.50
   3  -4   0  100.59    7.40
  -3   4   0   89.79    8.40
   3  -3   0    2.20    5.40
   3  -3   0    1.50    3.30
   3  -3   0    1.70    4.10
  -3   3   0    2.40    4.00
  -3   3   0    1.90    4.00
   3  -2   0    8.00    4.00
   3  -2   0    6.60    3.10
  -3   2   0    5.50    2.70
  -3   2   0    6.40    4.10
   3  -1   0  134.19    7.10
   3  -1   0  128.09    6.50
   3  -1   0  115.99    7.40
  -3   1   0  113.39    7.10
  -3   1   0  124.49    7.50
  -3   1   0  120.09    6.40
   3   0   0 2176.68   96.69
   3   0   0 2114.49   96.69
   3   0   0 2134.19   96.49
  -3   0   0 2050.89   96.39
  -3   0   0 2145.09   96.69
  -3   0   0 2205.58   96.69
   3   1   0  122.49    6.90
   3   1   0  122.59    7.80
   3   1   0  125.69    7.40
  -3  -1   0  111.09    7.20
  -3  -1   0  124.49    6.80
  -3  -1   0  106.09    7.30
   3   2   0    4.10    3.70
   3   2   0    6.70    2.70
   3   2   0    5.30    3.90
  -3  -2   0    6.70    3.10
  -3  -2   0    7.80    3.00
  -3  -2   0   18.90    5.00
  -3  -2   0    5.90    3.90
   3   3   0   14.60    6.10
   3   3   0   -0.20    3.40
   3   3   0   -1.20    4.20
  -3  -3   0   -0.20    5.20
  -3  -3   0    0.20    3.90
  -3  -3   0    1.20    4.30
   3   4   0   98.39    6.40
   3   4   0   97.59   11.30
  -3  -4   0   96.89    7.20
  -3  -4   0   95.79    9.00
   3   5   0   43.10   16.00
   3   5   0   38.40    6.20
   3   5   0   38.60    5.90
  -3  -5   0   36.80    8.90
  -3  -5   0   45.60    7.60
  -3  -5   0   36.20    6.80
   3   6   0  146.49   18.20
  -3  -6   0  133.79    9.10
  -3  -6   0  118.99    9.10
  -3  -6   0  133.79   16.90
   3   7   0   16.80   18.40
  -3  -7   0    3.30   12.60
   3   8   0   66.99   21.10
  -3  -8   0   -1.40   17.40
   4  -8   0   16.80    9.20
  -4   8   0    0.70   25.00
   4  -7   0    0.60    8.50
   4  -6   0   61.29   10.90
   4  -6   0   86.99   11.10
   4  -6   0   50.29    9.20
  -4   6   0   65.79    8.40
  -4   6   0   84.19    7.60
   4  -5   0   -4.50    6.30
   4  -5   0   -0.30    8.40
  -4   5   0    1.20    5.20
  -4   5   0    3.10    4.70
   4  -4   0  262.47   15.40
   4  -4   0  277.47   16.70
   4  -4   0  266.87   15.80
  -4   4   0  253.57   15.40
  -4   4   0  275.67   14.40
   4  -3   0  368.06   18.40
   4  -3   0  360.16   18.30
   4  -3   0  361.86   19.00
  -4   3   0  347.97   18.10
   4  -2   0  160.28    9.90
   4  -2   0  162.18   10.80
  -4   2   0  137.49    8.10
  -4   2   0  163.98   10.00
  -4   2   0  154.68    9.10
   4  -1   0 1030.20   47.00
   4  -1   0 1024.90   47.50
   4  -1   0 1037.30   47.60
  -4   1   0 1060.99   47.70
  -4   1   0  998.70   46.90
  -4   1   0 1012.70   47.50
   4   0   0 2924.71  132.89
   4   0   0 2914.11  133.29
   4   0   0 3050.99  133.29
  -4   0   0 2865.21  132.99
  -4   0   0 2968.70  133.29
  -4   0   0 2960.10  133.29
   4   1   0  963.60   46.70
   4   1   0 1046.40   47.00
   4   1   0 1013.50   47.00
  -4  -1   0  996.50   46.80
  -4  -1   0 1007.90   47.00
  -4  -1   0 1047.90   46.90
   4   2   0  162.18    9.80
   4   2   0  157.28   11.70
   4   2   0  144.89    9.00
  -4  -2   0  164.98    9.60
  -4  -2   0  155.98   11.60
  -4  -2   0  162.58   10.80
   4   3   0  340.67   17.80
   4   3   0  372.56   19.80
  -4  -3   0  353.56   18.20
  -4  -3   0  359.76   18.60
  -4  -3   0  364.76   18.40
   4   4   0  252.47   14.70
   4   4   0  267.27   14.10
   4   4   0  256.57   17.80
  -4  -4   0  249.97   15.00
  -4  -4   0  260.57   15.00
  -4  -4   0  256.07   14.80
   4   5   0    4.90    5.80
   4   5   0   20.10   13.80
  -4  -5   0    0.60    7.10
   4   6   0   51.29    7.40
   4   6   0   73.19   16.70
   4   6   0   60.09    6.90
  -4  -6   0   47.70    8.50
  -4  -6   0   57.59   11.40
  -4  -7   0   -1.50    5.30
  -4  -7   0    6.70    7.80
  -4  -7   0    5.70   13.00
   4   8   0    2.20   19.90
  -4  -8   0   19.90   18.40
   5  -8   0   15.60    5.60
   5  -8   0    2.20   10.30
  -5   8   0    8.20   23.90
   5  -7   0    0.70    9.30
   5  -7   0    4.60   14.80
   5  -7   0    1.90    8.40
  -5   7   0    2.10    7.60
  -5   7   0   -0.70    7.70
   5  -6   0    2.60    9.00
  -5   6   0    4.50    9.00
  -5   6   0    2.00   10.50
   5  -5   0  381.86   22.00
   5  -5   0  400.46   24.30
   5  -5   0  393.56   22.20
  -5   5   0  361.16   22.00
  -5   5   0  419.16   21.50
   5  -4   0  145.89   13.40
   5  -4   0  141.49    9.90
  -5   4   0  158.08   10.50
  -5   4   0  137.69   10.00
  -5   4   0  139.59   12.20
   5  -3   0    2.20    2.90
   5  -3   0    4.10    4.20
   5  -3   0    3.40    7.30
  -5   3   0    3.10    4.60
  -5   3   0    0.00    4.50
  -5   3   0    1.80    4.40
   5  -2   0   21.10    6.30
   5  -2   0   25.30    4.80
   5  -1   0  139.49    8.10
   5  -1   0  123.29   10.40
   5  -1   0  139.69    9.90
  -5   1   0  132.69    8.20
  -5   1   0  103.79    8.10
  -5   1   0  128.69    9.90
   5   0   0 2201.28   98.79
   5   0   0 2174.58   98.59
   5   0   0 2174.08   98.29
  -5   0   0 2158.28   98.69
  -5   0   0 2103.49   98.19
  -5   0   0 2168.88   98.59
   5   1   0  132.49   10.30
   5   1   0  135.69    8.90
   5   1   0  125.89    8.30
  -5  -1   0  131.69   10.70
  -5  -1   0  135.89   10.80
  -5  -1   0  133.99    9.80
   5   2   0   11.00    4.00
  -5  -2   0   22.20    5.70
  -5  -2   0   23.50    5.30
  -5  -2   0   18.70    5.00
   5   3   0    0.10    4.70
   5   3   0   11.60    4.40
   5   3   0   -3.00    7.00
  -5  -3   0    4.10    4.00
  -5  -3   0    4.00    7.00
  -5  -3   0   -1.10    5.60
   5   4   0  134.89   16.90
   5   4   0  133.79    9.20
   5   4   0  151.58   10.80
  -5  -4   0  140.09   11.00
  -5  -4   0  143.29   10.60
   5   5   0  374.96   22.80
   5   5   0  403.06   20.90
   5   5   0  368.86   27.10
  -5  -5   0  382.16   21.90
  -5  -5   0  375.06   20.90
  -5  -5   0  376.76   22.10
   5   6   0   10.00    9.70
   5   6   0    5.70    8.60
   5   6   0   12.20   15.50
  -5  -6   0    0.80    8.30
  -5  -6   0   12.10   13.40
   5   7   0   65.09   22.30
  -5  -7   0   -9.90   12.50
  -5  -7   0   -2.10    7.40
  -5  -7   0   17.20   12.60
   5   8   0   10.30   20.40
  -5  -8   0    2.50   16.70
   6  -7   0    3.10   13.10
   6  -7   0    4.30   14.20
   6  -7   0    1.50   11.00
  -6   7   0    3.90   10.40
  -6   7   0   17.20    8.90
   6  -6   0   -1.50   11.90
   6  -6   0   -1.60   10.20
   6  -6   0   -3.80   10.90
  -6   6   0    3.00   14.70
  -6   6   0   15.00   10.50
  -6   6   0    5.60   11.10
   6  -5   0  342.77   18.30
   6  -5   0  300.37   20.00
   6  -5   0  333.47   23.20
  -6   5   0  265.17   17.40
  -6   5   0  305.57   20.50
  -6   5   0  266.17   18.10
   6  -4   0   43.20    8.20
   6  -4   0   36.30    8.10
   6  -4   0   36.50    9.60
  -6   4   0   35.80    6.90
  -6   4   0   44.40    8.30
  -6   4   0   39.80    9.10
   6  -3   0    2.30    7.30
  -6   3   0    1.50    5.50
   6  -2   0   56.89    9.30
   6  -2   0   72.29    9.60
  -6   2   0   58.79    7.70
  -6   2   0   50.29    5.90
  -6   2   0   53.59    8.10
   6  -1   0  114.39    9.00
   6  -1   0  116.09    8.90
   6  -1   0  116.49    8.90
  -6   1   0  112.19   11.30
  -6   1   0  144.39   10.70
  -6   1   0  123.79    8.20
   6   0   0  160.98    9.50
   6   0   0  160.78   12.10
   6   0   0  162.58   11.60
  -6   0   0  152.48   11.10
  -6   0   0  149.49   12.20
  -6   0   0  158.38   12.10
   6   1   0  135.19   10.10
   6   1   0  129.59   10.20
   6   1   0  147.49   10.50
  -6  -1   0  108.79    9.10
  -6  -1   0  110.89    9.50
  -6  -1   0  111.99    9.00
   6   2   0   45.30    7.60
   6   2   0   68.19    6.40
   6   2   0   51.69    7.70
  -6  -2   0   55.39    9.50
  -6  -2   0   54.69    8.70
  -6  -2   0   68.59   10.90
   6   3   0   -5.90    7.60
   6   3   0   -2.40    6.10
  -6  -3   0   -8.70    8.70
  -6  -3   0   -3.90    8.00
   6   4   0   38.60   14.60
   6   4   0   43.80    9.40
   6   4   0   53.69    7.10
  -6  -4   0   32.90    6.70
  -6  -4   0   37.10   10.40
  -6  -4   0   42.30    7.70
   6   5   0  260.57   21.90
   6   5   0  273.97   17.40
   6   5   0  290.77   20.00
  -6  -5   0  298.47   17.40
  -6  -5   0  283.47   18.30
   6   6   0    3.40   15.20
  -6  -6   0   -3.50    8.90
  -6  -6   0    1.40   10.40
  -6  -6   0   10.40   11.70
   6   7   0    8.30   17.50
   6   7   0   23.60   10.60
   6   7   0    3.80    9.70
  -6  -7   0   -9.60    9.80
  -6  -7   0   -5.30   13.10
  -6  -7   0    4.80   11.20
   7  -6   0    2.30   12.00
   7  -6   0   14.60    9.70
   7  -6   0    0.30   12.10
  -7   6   0    4.70   12.50
  -7   6   0    3.20   11.80
  -7   6   0   -0.90   12.50
   7  -5   0   43.90   12.60
   7  -5   0   38.80   10.90
   7  -5   0   37.30   10.40
  -7   5   0   39.90    9.30
  -7   5   0   54.89   12.20
  -7   5   0   29.00   11.70
   7  -4   0   18.40    8.50
   7  -4   0   25.00   11.20
  -7   4   0   21.80    6.60
  -7   4   0   20.60   10.90
   7  -3   0   11.40    9.90
   7  -3   0    8.50    7.50
  -7   3   0   10.70    8.30
  -7   3   0   12.60    9.00
   7  -2   0   72.19    8.90
   7  -2   0   65.09    6.40
   7  -2   0   67.19   11.60
  -7   2   0   82.59   13.50
  -7   2   0   67.39    9.40
  -7   2   0   70.09   10.00
   7  -1   0 1286.97   59.59
   7  -1   0 1333.67   60.79
   7  -1   0 1280.67   60.69
  -7   1   0 1243.88   59.99
  -7   1   0 1325.27   60.69
  -7   1   0 1253.97   60.59
   7   0   0  416.56   21.40
   7   0   0  411.86   21.80
   7   0   0  405.36   22.40
  -7   0   0  414.06   22.60
  -7   0   0  392.66   21.30
  -7   0   0  409.56   21.90
   7   1   0 1257.07   59.89
   7   1   0 1301.57   59.69
   7   1   0 1245.68   59.79
  -7  -1   0 1286.27   59.99
  -7  -1   0 1275.97   60.09
  -7  -1   0 1266.17   59.79
   7   2   0   67.99    9.30
   7   2   0   75.09   11.40
   7   2   0   65.69    9.60
  -7  -2   0   46.10    8.10
  -7  -2   0   66.29    9.50
  -7  -2   0   75.39   10.40
   7   3   0    4.70   11.70
   7   3   0    9.20    9.00
   7   3   0   15.50    7.70
  -7  -3   0    9.60   10.60
  -7  -3   0    5.10    9.70
  -7  -3   0    5.30   10.30
   7   4   0   10.80   10.40
   7   4   0   26.90   13.30
   7   4   0   28.40   11.70
  -7  -4   0   -1.30   16.70
  -7  -4   0   26.00   10.80
   7   5   0   52.89   12.00
   7   5   0   51.69   15.60
   7   5   0   49.00    8.80
  -7  -5   0   50.69   12.00
  -7  -5   0   43.50   11.20
   7   6   0    0.60   12.20
   7   6   0   -2.20    7.30
   7   6   0   21.70   17.80
  -7  -6   0    2.90   11.00
  -7  -6   0   11.50    7.60
  -7  -6   0    4.10   14.20
   7   7   0   13.10   16.70
   7   7   0   18.50   13.30
   7   7   0   17.60    9.30
  -7  -7   0   23.00   13.10
  -7  -7   0    8.50   14.30
   8  -7   0   -1.70   14.80
   8  -7   0   -5.50   19.40
   8  -7   0   -2.50    8.70
  -8   7   0   -0.30   20.50
  -8   7   0   17.70   13.20
   8  -6   0   14.60    8.70
   8  -6   0   27.70   14.00
  -8   6   0   16.10   13.10
  -8   6   0    4.90   11.50
  -8   6   0   23.50   12.00
   8  -5   0  119.89   21.00
   8  -5   0  117.39   17.30
   8  -5   0  128.99   15.00
  -8   5   0   94.29   13.20
  -8   5   0  129.89   17.20
  -8   5   0  112.29   13.70
   8  -4   0  122.79   15.90
   8  -4   0  114.89   16.40
   8  -4   0  106.19   14.00
  -8   4   0  132.69   10.50
  -8   4   0  121.99   15.70
   8  -3   0  108.49   19.40
   8  -3   0  101.29   12.10
  -8   3   0  106.89   14.50
  -8   3   0   91.19   14.50
  -8   3   0   78.29    9.40
   8  -2   0   11.40    9.40
   8  -2   0    7.60   10.00
   8  -2   0    5.70    5.90
  -8   2   0    9.20   10.40
  -8   2   0    9.20    6.40
  -8   2   0   -1.80    7.80
   8  -1   0   30.10    8.50
   8  -1   0   18.70    7.30
  -8   1   0   30.80    9.30
  -8   1   0   22.10    6.80
  -8   1   0   18.20    9.10
   8   0   0   42.30    7.30
   8   0   0   56.49    9.90
   8   0   0   48.70    8.20
  -8   0   0   51.29    8.80
  -8   0   0   45.50   10.00
  -8   0   0   57.99    8.00
   8   1   0   19.70    8.10
   8   1   0   25.90    7.30
   8   1   0   22.80    8.60
  -8  -1   0   14.50    7.50
  -8  -1   0   43.30    8.10
  -8  -1   0   27.70    9.00
   8   2   0    4.10    7.40
   8   2   0   11.00    9.70
   8   2   0    6.80    9.40
  -8  -2   0    7.40   11.30
  -8  -2   0   11.20   10.50
   8   3   0   98.49   14.50
   8   3   0   86.89   15.00
   8   3   0   88.39   16.10
  -8  -3   0  116.79   19.10
  -8  -3   0   95.39   16.00
  -8  -3   0  110.39   20.60
   8   4   0  103.49   16.20
   8   4   0  114.39   15.60
  -8  -4   0  135.19   12.50
  -8  -4   0  115.79   15.20
   8   5   0  114.09   16.20
   8   5   0  134.79   19.70
   8   5   0   96.49   14.70
  -8  -5   0  132.19   20.50
  -8  -5   0  124.29   16.00
   8   6   0    8.10    9.60
   8   6   0    6.00   16.50
   8   6   0    3.90   12.00
  -8  -6   0   16.70   13.40
  -8  -6   0   16.60   10.40
   8   7   0    0.80   18.40
   8   7   0    1.60   11.80
  -8  -7   0   15.20   19.90
  -8  -7   0   21.70   19.80
   9  -7   0  -19.40   18.70
   9  -7   0   32.70   16.80
   9  -7   0   17.10   11.20
  -9   7   0   44.30   13.60
   9  -6   0    8.30   19.20
   9  -6   0   -4.00   14.30
   9  -6   0   16.80   16.90
  -9   6   0    1.20   15.10
   9  -5   0   49.30   15.50
   9  -5   0    1.40   10.50
   9  -5   0   -8.30   19.30
  -9   5   0    4.40   11.70
  -9   5   0   16.40   18.90
   9  -4   0    6.20   12.40
  -9   4   0   11.80    9.70
  -9   4   0    7.60   12.70
  -9   4   0    5.80   12.40
   9  -3   0  112.99   14.90
   9  -3   0  102.69   12.90
  -9   3   0   86.19   13.80
  -9   3   0   91.89   14.10
  -9   3   0   76.79   10.60
   9  -2   0   14.60    7.40
   9  -2   0   48.90   14.10
   9  -2   0   17.30    9.80
  -9   2   0   17.90    7.90
  -9   2   0   23.10   12.50
  -9   2   0   -0.20   11.00
   9  -1   0  151.38   10.90
   9  -1   0  146.29   14.60
   9  -1   0  142.39   15.90
  -9   1   0  144.39   14.40
  -9   1   0  145.89   17.90
   9   0   0  439.16   23.20
   9   0   0  437.36   25.30
   9   0   0  412.16   24.70
  -9   0   0  403.36   25.70
  -9   0   0  413.26   24.50
  -9   0   0  454.55   23.30
   9   1   0  116.99   12.90
   9   1   0  139.69   17.00
   9   1   0  151.98   13.30
  -9  -1   0  150.38   15.20
  -9  -1   0  148.99   15.10
  -9  -1   0  148.89   13.40
   9   2   0   16.10   13.20
   9   2   0   14.70   13.20
   9   2   0   21.40   11.10
  -9  -2   0   15.50   11.00
   9   3   0   81.39   14.80
   9   3   0   81.59   12.10
   9   3   0  105.79   15.50
  -9  -3   0  117.99   17.20
  -9  -3   0  113.89   18.20
  -9  -3   0   89.99   14.30
   9   4   0   16.20   13.10
   9   5   0   51.99   16.30
   9   6   0   36.30   11.60
   9   6   0   -1.90   17.50
  -9  -6   0   -2.50   19.80
  -9  -6   0   20.30   17.70
   9   7   0  209.58   23.70
  -9  -7   0  180.48   23.80
  10  -6   0   21.20   14.80
  10  -6   0   13.30   19.30
 -10   6   0   25.80   19.80
  10  -5   0   -4.30   16.30
  10  -5   0    2.00    9.60
  10  -5   0   -5.70   15.50
 -10   5   0    1.70   15.00
  10  -4   0   37.00   15.40
  10  -4   0  -10.70   13.90
  10  -4   0    0.70    5.80
 -10   4   0    1.00   18.20
 -10   4   0  -10.00   13.40
  10  -3   0    9.40   11.20
  10  -3   0    3.40   12.20
 -10   3   0   10.00   12.60
 -10   3   0    8.30    8.70
 -10   3   0   11.90   12.30
  10  -2   0  274.57   17.30
  10  -2   0  255.17   21.00
  10  -2   0  248.58   20.20
 -10   2   0  259.27   21.10
 -10   2   0  265.47   21.70
 -10   2   0  275.47   16.70
  10  -1   0   77.19   10.70
  10  -1   0  118.09   19.60
  10  -1   0   88.69   16.20
 -10   1   0   80.39   16.70
 -10   1   0  110.69   18.00
  10   0   0   96.59   13.70
  10   0   0  114.59   18.00
  10   0   0   99.99   12.30
 -10   0   0  115.59   18.50
 -10   0   0  122.19   15.10
  10   1   0   91.29   14.90
  10   1   0   76.09   15.20
  10   1   0   90.39   14.90
 -10  -1   0   77.29   14.50
 -10  -1   0  100.09   15.70
 -10  -1   0  110.69   20.10
  10   2   0  218.48   19.30
  10   2   0  273.57   20.00
  10   2   0  271.27   21.70
 -10  -2   0  225.88   20.70
 -10  -2   0  259.67   21.30
 -10  -2   0  313.67   22.90
  10   3   0    4.80   11.70
  10   3   0    9.40   13.70
 -10  -3   0    0.20   13.70
 -10  -3   0    1.10   14.30
 -10  -3   0    5.70   12.50
  10   4   0    2.90   11.60
  10   4   0   -3.10   12.80
  10   4   0  -11.30   11.80
 -10  -4   0   -2.90   12.40
 -10  -4   0   13.40   16.80
  10   5   0   98.99   17.20
  10   6   0   28.80   13.70
  10   6   0    0.90   14.60
  10   6   0   29.80   19.30
 -10  -6   0   19.90   23.00
  11  -6   0   68.09   11.90
  11  -6   0   79.39   20.10
  11  -6   0   45.10   23.30
 -11   6   0   64.29   15.50
 -11   6   0  103.09   23.80
 -11   6   0   82.59   25.80
  11  -5   0    1.80   18.10
  11  -5   0    2.70   17.60
 -11   5   0    4.00   20.00
 -11   5   0   -6.10   16.10
 -11   5   0   -4.20   11.10
  11  -4   0   38.90   17.80
  11  -4   0   53.79   18.30
  11  -4   0   49.10   12.80
 -11   4   0   13.00   17.30
 -11   4   0   63.69   14.90
  11  -3   0   13.60   19.80
 -11   3   0    3.50   20.20
 -11   3   0    4.50   14.30
 -11   3   0   30.00   12.50
  11  -2   0   40.50   19.40
  11  -2   0   55.39   10.70
 -11   2   0   55.19   18.80
 -11   2   0   58.49   13.60
 -11   2   0   51.49   14.70
  11  -1   0   79.89   16.80
  11  -1   0   85.39   15.90
  11  -1   0   75.59   14.20
 -11   1   0   80.89   16.70
 -11   1   0  111.79   22.70
 -11   1   0   93.49   13.50
  11   0   0  533.25   32.20
  11   0   0  522.45   33.00
  11   0   0  601.14   31.40
 -11   0   0  468.75   31.60
 -11   0   0  504.55   32.80
 -11   0   0  559.94   33.60
  11   1   0  127.29   24.70
  11   1   0  101.09   16.90
  11   1   0   75.49   12.20
 -11  -1   0  105.79   19.20
 -11  -1   0   77.49   18.40
 -11  -1   0   96.79   17.90
  11   2   0   43.60   15.10
  11   2   0   47.60   13.90
  11   2   0   40.80   10.20
 -11  -2   0   48.70   21.00
 -11  -2   0   48.20   17.10
  11   3   0    4.90   12.90
  11   3   0    1.20   15.70
  11   3   0    5.60   12.80
 -11  -3   0    8.90   17.90
 -11  -3   0    0.60   14.60
  11   4   0    9.80   13.50
 -11  -4   0   57.99   23.30
 -11  -4   0   33.60   19.00
  11   5   0    6.60   18.00
  11   5   0   -0.50   14.00
  11   5   0    7.00   11.50
 -11  -5   0   -6.30   20.30
  11   6   0   83.99   15.90
  11   6   0   89.19   31.70
  11   6   0   52.69   18.40
 -11  -6   0   92.79   28.30
  12  -5   0    7.00   29.00
  12  -5   0    7.20   13.10
  12  -5   0  -35.10   23.10
 -12   5   0    7.20   22.50
 -12   5   0    3.60   28.00
 -12   5   0    7.90   14.40
  12  -4   0   40.40   26.80
  12  -4   0   33.60   10.30
 -12   4   0   53.69   20.90
 -12   4   0   36.30   15.60
 -12   4   0   35.70   26.10
  12  -3   0  144.59   22.90
  12  -3   0   91.89   18.70
 -12   3   0   94.99   20.30
 -12   3   0  132.69   22.00
 -12   3   0  163.38   32.80
  12  -2   0   46.50   18.90
  12  -2   0   73.79   15.90
 -12   2   0   60.39   20.50
 -12   2   0   69.69   16.30
 -12   2   0   47.70   16.70
  12  -1   0   -1.30   13.70
  12  -1   0   -3.10   13.50
 -12   1   0   -5.40   14.60
 -12   1   0  -10.90   17.10
  12   0   0   14.90   15.40
  12   0   0    1.20   12.50
  12   0   0   -1.60   13.90
 -12   0   0   -9.70   15.90
 -12   0   0    3.20   17.60
 -12   0   0   21.20   17.60
  12   1   0   -2.40   14.30
  12   1   0   -5.70    8.00
  12   1   0    0.20   15.20
 -12  -1   0   -4.00   15.90
 -12  -1   0   12.50   17.70
 -12  -1   0   55.59   19.70
  12   2   0  152.68   25.40
 -12  -2   0  171.28   24.20
 -12  -2   0  202.08   26.50
  12   3   0   73.69   16.60
 -12  -3   0   50.99   30.10
 -12  -3   0   98.29   22.90
 -12  -3   0   65.99   20.00
  12   4   0   35.40   14.20
  12   4   0   25.90   22.20
  12   4   0   45.90   15.80
 -12  -4   0    8.60   27.80
  12   5   0   17.10   16.70
  12   5   0   14.20   13.50
 -12  -5   0   30.40   28.30
  13  -5   0   74.19   30.10
  13  -5   0   64.79   32.60
  13  -5   0   53.79   11.20
 -13   5   0  -50.39   48.00
 -13   5   0   42.40   15.70
  13  -4   0   19.20   25.00
  13  -4   0   53.69   24.30
  13  -4   0   36.00   17.00
 -13   4   0   64.89   18.20
 -13   4   0   52.59   28.20
  13  -3   0    4.60   17.60
  13  -3   0  -22.50   20.50
 -13   3   0    9.90   22.10
 -13   3   0   45.20   30.70
 -13   3   0   30.00   15.60
  13  -2   0   42.00   15.30
  13  -2   0    8.60   16.70
 -13   2   0    8.40   17.50
 -13   2   0   41.60   20.40
 -13   1   0   52.39   16.20
  13   0   0  124.99   19.60
  13   0   0   87.09   16.60
  13   0   0  127.49   21.10
 -13   0   0  118.79   22.00
 -13   0   0  129.09   21.30
 -13   0   0  161.88   23.50
  13   1   0   32.60   13.80
  13   1   0    6.30   14.10
 -13  -1   0  -44.70   33.60
 -13  -1   0   22.20   20.10
  13   2   0   35.60   18.70
  13   2   0    2.70   17.50
  13   2   0   14.10   14.20
 -13  -2   0    3.10   23.10
 -13  -2   0   65.49   29.60
 -13  -2   0  -40.50   28.60
  13   4   0   74.69   18.40
  13   4   0   46.30   16.40
 -13  -4   0   52.99   28.50
  13   5   0   57.69   32.80
  13   5   0   48.20   15.40
 -13  -5   0   42.60   31.20
  14  -4   0   25.10   13.90
  14  -4   0   16.50   26.50
  14  -4   0   28.20   28.80
 -14   4   0    7.80   16.30
 -14   4   0   46.10   27.50
 -14   4   0   39.80   32.60
  14  -3   0   29.90   22.60
  14  -3   0    2.20   25.50
 -14   3   0   16.80   16.50
 -14   3   0   34.20   24.30
  14  -2   0   55.49   21.70
  14  -2   0   67.59   24.30
  14  -2   0   34.50   15.70
 -14   2   0   84.59   18.60
 -14   2   0   40.30   20.90
  14  -1   0   88.49   18.30
 -14   1   0   36.70   19.90
  14   0   0   51.99   16.40
  14   0   0  109.29   21.70
  14   0   0   62.79   22.50
 -14   0   0   29.20   26.50
 -14   0   0   51.19   17.40
  14   1   0   16.00   13.90
  14   1   0  -29.10   26.30
  14   1   0   38.60   14.00
 -14  -1   0  -23.90   32.10
  14   2   0   41.60   16.00
  14   2   0   73.99   22.40
  14   2   0   34.90   18.10
 -14  -2   0   78.99   28.70
 -14  -2   0   41.70   21.50
 -14  -3   0   35.40   30.30
  14   4   0   21.90   15.70
  14   4   0   11.30   16.60
  14   4   0   10.90   26.80
 -14  -4   0   36.60   32.60
 -14  -4   0   38.70   27.70
 -15   3   0   10.80   26.60
 -15   3   0   28.10   41.50
  15  -2   0   -2.20   19.30
  15  -2   0   25.70   26.20
 -15   2   0    7.60   17.10
 -15   2   0   51.89   38.90
  15   0   0  -12.60   25.60
  15   0   0   51.09   17.70
 -15   0   0   77.69   21.30
 -15   0   0  -16.00   32.90
 -15   0   0   -9.90   31.70
 -15  -2   0  242.58   46.00
 -15  -2   0  219.18   37.70
  16  -1   0   20.10   20.70
  16  -1   0   12.50   34.20
 -16   1   0   24.50   18.20
 -16   1   0   48.10   29.50
  16   0   0   86.29   38.60
  16   1   0   37.00   31.80
 -16  -1   0    6.10   41.20
 -16  -1   0   30.10   21.50
 -16  -2   1   59.89   24.00
  16   2  -1    1.90   16.40
  16   2  -1  -22.30   31.60
 -16  -1   1  134.69   51.09
  16   1  -1  229.78   35.50
 -16   0   1   44.10   21.50
 -16   0   1   54.79   33.30
  16   0  -1   70.09   21.80
  16   0  -1   10.60   28.60
 -16   1   1  -34.20   34.80
  16  -1  -1   56.39   38.00
  16  -1  -1    2.30   20.30
  16  -2  -1   51.69   23.50
 -15  -3   1   33.70   34.20
  15   3  -1  -63.29   36.70
  15   3  -1   36.10   16.70
  15   3  -1   56.99   18.80
 -15  -2   1   29.00   33.30
  15   2  -1   40.20   16.70
  15   2  -1   -6.30   16.20
  15   2  -1   -6.00   27.50
 -15  -1   1  140.69   34.30
 -15   0   1   58.29   19.80
  15   0  -1    9.60   17.20
 -15   2   1    8.40   36.40
 -15   2   1   -2.10   26.00
 -15   2   1   18.40   18.30
  15  -2  -1    3.10   11.90
  15  -2  -1   21.40   28.10
 -15   3   1   62.89   40.80
 -15   3   1   69.59   27.70
  15  -3  -1   42.50   24.70
 -14  -4   1  -11.40   24.60
 -14  -4   1  -20.40   38.30
  14   4  -1   24.00   17.40
  14   4  -1   16.50   16.30
  14   4  -1   19.40   27.60
 -14  -3   1  -18.20   24.50
  14   3  -1   -0.80   14.60
  14   3  -1   68.89   25.20
  14   3  -1   54.99   17.40
 -14  -2   1  -31.20   20.40
 -14  -2   1  -12.80   22.10
  14   2  -1   16.50   16.10
  14   2  -1   34.60   18.30
  14   2  -1   -6.00   16.50
 -14  -1   1  194.38   27.30
  14   1  -1  182.58   31.50
 -14   0   1    4.70   33.20
 -14   0   1   16.20   17.80
  14   0  -1   56.49   18.90
  14   0  -1    1.50   25.70
 -14   2   1   47.10   18.00
 -14   2   1   27.40   22.60
  14  -2  -1   -4.90   18.60
  14  -2  -1   -7.50   21.70
  14  -2  -1    8.90   17.80
 -14   3   1    4.10   15.70
 -14   3   1   43.90   26.40
 -14   3   1  -29.10   33.30
  14  -3  -1    9.50   23.00
 -14   4   1  -19.90   33.00
 -14   4   1   12.80   17.70
 -14   4   1  -54.69   27.70
  14  -4  -1   28.00   25.70
  14  -4  -1  -12.80   30.00
  14  -4  -1    7.90   15.30
 -13  -5   1   13.90   35.10
  13   5  -1   -6.90   31.50
  13   5  -1   12.70   16.40
  13   5  -1   -0.90   14.20
 -13  -4   1   84.29   28.70
 -13  -3   1   22.50   21.60
  13   3  -1   23.90   20.70
  13   3  -1   29.90   13.00
 -13  -2   1   -0.30   23.80
 -13  -2   1   -8.80   20.50
  13   2  -1    4.40   18.20
  13   2  -1   34.10   16.40
 -13  -1   1    6.40   17.60
 -13  -1   1   11.20   16.80
  13   1  -1    4.90   13.70
  13   1  -1   12.20   16.30
  13   1  -1   10.70   16.60
 -13   0   1   -4.60   15.60
 -13   0   1    5.70   17.60
 -13   0   1   -7.10   15.90
  13   0  -1   -7.60   15.20
  13   0  -1    6.20   13.90
  13   0  -1   -5.90   12.00
 -13   1   1    6.80   16.70
 -13   1   1    2.90   20.80
  13  -1  -1   -9.50   15.40
  13  -1  -1   29.30   14.30
  13  -1  -1  -15.90   19.90
 -13   2   1   -1.00   18.30
 -13   2   1  -14.30   19.10
  13  -2  -1    6.90   15.90
  13  -2  -1   -5.60   17.50
  13  -2  -1  -16.10   15.90
 -13   3   1   21.20   23.20
 -13   3   1   38.00   20.90
 -13   3   1   22.90   13.80
  13  -3  -1   27.50   19.70
 -13   4   1   25.00   16.50
 -13   4   1   10.70   20.00
  13  -4  -1   15.60   18.40
  13  -4  -1   19.60   24.00
  13  -4  -1   16.20   25.80
 -13   5   1   -9.40   32.90
 -13   5   1    9.60   14.20
 -13   5   1  -38.50   23.10
  13  -5  -1   33.30   32.00
  13  -5  -1    6.60   10.10
  13  -5  -1   17.00   31.90
 -12  -5   1   79.99   26.40
 -12  -5   1   15.60   28.00
  12   5  -1  -24.60   19.60
  12   5  -1   16.60   16.60
  12   5  -1    8.90   13.50
 -12  -4   1   33.20   29.00
 -12  -4   1   69.79   25.10
  12   4  -1   41.80   13.80
  12   4  -1   41.50   21.60
  12   4  -1   29.40   15.10
 -12  -3   1   47.20   25.00
 -12  -3   1   55.79   23.00
  12   3  -1   43.60   17.50
 -12  -2   1   16.20   21.40
 -12  -2   1   41.70   19.60
 -12  -2   1   21.50   17.60
  12   2  -1   -3.70   11.70
  12   2  -1   -3.20   13.50
 -12  -1   1  139.49   19.30
 -12  -1   1  110.39   19.80
  12   1  -1  115.69   17.70
  12   1  -1  122.49   17.00
  12   1  -1  114.39   19.20
 -12   0   1   33.20   22.70
 -12   0   1    5.40   16.60
 -12   0   1   -9.40   19.60
  12   0  -1   -7.10   13.30
  12   0  -1   -0.30   12.60
  12   0  -1   -8.80   16.80
 -12   1   1   95.69   18.30
 -12   1   1   96.59   20.10
 -12   1   1  127.29   17.60
  12  -1  -1   95.39   17.30
  12  -1  -1  125.29   19.80
 -12   2   1   -1.80   15.00
 -12   2   1   47.30   24.50
 -12   2   1    7.40   14.40
  12  -2  -1   20.00   17.60
  12  -2  -1   47.20   16.20
  12  -2  -1    0.70    9.40
 -12   3   1    5.60   12.60
 -12   3   1   -4.30   19.50
  12  -3  -1   43.20   22.30
  12  -3  -1   29.10   20.00
 -12   4   1  -11.00   13.30
 -12   4   1   33.60   14.10
 -12   4   1   13.40   25.30
  12  -4  -1   38.50   21.70
  12  -4  -1   13.90   24.60
  12  -4  -1   18.20   13.40
 -12   5   1   -0.90   13.00
 -12   5   1  -27.50   15.30
  12  -5  -1   16.10   21.20
  12  -5  -1    5.50   13.60
 -11  -6   1    0.90   25.10
 -11  -6   1  -11.20   22.70
  11   6  -1    6.50   13.40
  11   6  -1    8.50   25.20
  11   6  -1    7.30   16.40
 -11  -5   1   63.99   21.30
 -11  -5   1   93.09   23.20
  11   5  -1   65.59   15.40
  11   5  -1   87.99   19.10
  11   5  -1   40.30   20.00
 -11  -4   1   22.20   25.40
 -11  -4   1   37.90   19.10
 -11  -3   1  146.79   22.80
 -11  -3   1  131.19   18.10
  11   3  -1  155.98   18.90
  11   3  -1  127.79   20.30
  11   3  -1  134.59   19.00
 -11  -2   1  100.19   17.20
 -11  -2   1   85.09   17.10
 -11  -2   1   57.09   19.30
  11   2  -1   98.79   16.40
  11   2  -1   86.89   14.70
  11   2  -1   70.79   13.60
 -11  -1   1   32.00   21.00
 -11  -1   1  -10.80   12.90
 -11  -1   1  -11.70   16.70
  11   1  -1   -1.20   11.60
  11   1  -1   -4.00   12.20
 -11   0   1   33.60   20.30
 -11   0   1    0.20   14.30
 -11   0   1  -13.90   15.70
  11   0  -1   28.20   15.80
  11   0  -1    3.90   14.90
  11   0  -1    0.50    9.40
 -11   1   1   -7.50   10.20
 -11   1   1    4.60   13.40
  11  -1  -1    4.20    8.70
  11  -1  -1    3.00   10.60
  11  -1  -1    0.70   16.30
 -11   2   1   64.69   15.00
 -11   2   1   76.49   18.60
 -11   2   1  103.89   11.90
  11  -2  -1  106.79   16.00
  11  -2  -1   74.39   11.60
  11  -2  -1   80.89   19.60
 -11   3   1  134.69   19.10
 -11   3   1  137.09   16.70
 -11   3   1  135.99   20.50
  11  -3  -1  141.99   21.30
  11  -3  -1  139.69   17.30
 -11   4   1   44.80   17.10
  11  -4  -1   32.60   12.90
  11  -4  -1   42.80   21.50
  11  -4  -1   44.80   13.90
 -11   5   1   53.59   14.90
 -11   5   1   59.09   16.20
 -11   5   1   31.60   18.90
  11  -5  -1   38.30   12.90
  11  -5  -1   53.09   18.60
 -11   6   1   -0.50   33.20
 -11   6   1   14.40   15.40
 -11   6   1   31.20   13.40
  11  -6  -1   13.60    9.70
  11  -6  -1   37.70   21.20
 -10  -6   1   -9.70   26.50
  10   6  -1   12.40   17.70
  10   6  -1    7.30   14.60
  10   6  -1   20.50   16.50
 -10  -5   1   20.10   22.20
 -10  -5   1   33.50   18.40
  10   5  -1   37.70   11.40
  10   5  -1   15.90   13.70
  10   5  -1   19.60   19.40
 -10  -4   1   16.70   14.90
 -10  -4   1   26.50   13.10
  10   4  -1   24.30   12.70
  10   4  -1   19.20   14.30
  10   4  -1   25.70   12.70
 -10  -3   1   33.50   11.80
 -10  -3   1   17.00   12.60
  10   3  -1    9.00    9.10
  10   3  -1   16.90   14.50
 -10  -2   1  368.76   24.60
 -10  -2   1  370.96   24.60
 -10  -2   1  432.56   27.90
  10   2  -1  383.86   24.60
  10   2  -1  341.17   24.00
  10   2  -1  326.57   22.70
 -10  -1   1   23.00   13.70
 -10  -1   1   52.49   13.90
  10   1  -1   47.70   11.40
  10   1  -1   29.80   13.20
  10   1  -1   39.00   13.00
 -10   0   1   -6.60   12.80
 -10   0   1   -2.20   14.60
  10   0  -1   -5.50   13.10
  10   0  -1   -2.50    6.10
  10   0  -1   -2.60   12.20
 -10   1   1   35.70   14.40
 -10   1   1   32.90   11.50
 -10   1   1   53.69   13.30
  10  -1  -1   44.20    8.80
  10  -1  -1   39.80   12.60
 -10   2   1  349.77   23.70
 -10   2   1  384.66   21.30
  10  -2  -1  387.96   20.90
  10  -2  -1  360.96   23.90
  10  -2  -1  369.26   24.30
 -10   3   1   18.30   15.70
 -10   3   1   10.80   13.50
  10  -3  -1   20.10   10.60
  10  -3  -1   21.10   12.70
 -10   4   1   17.60   14.40
 -10   4   1   40.10   10.10
 -10   4   1   19.20   13.00
  10  -4  -1   24.60   12.40
  10  -4  -1   11.30    8.80
  10  -4  -1   14.50   12.20
 -10   5   1    8.40   22.30
  10  -5  -1    6.50   20.80
 -10   6   1   44.10   11.90
 -10   6   1   19.60   16.10
 -10   6   1  -15.80   14.80
  10  -6  -1    3.90   12.00
  10  -6  -1    3.50   12.30
  10  -6  -1   27.90   19.30
  -9  -7   1  142.19   23.20
   9   7  -1  166.48   21.90
  -9  -6   1    8.80   18.40
  -9  -6   1    7.20   21.10
   9   6  -1   23.40   11.50
   9   6  -1   15.80   19.40
  -9  -5   1   89.69   15.70
  -9  -5   1  114.39   19.40
   9   5  -1   85.79   14.40
  -9  -4   1  100.09   17.50
   9   4  -1  103.19   16.30
   9   4  -1  108.89   16.00
   9   4  -1   94.09   16.70
  -9  -3   1   22.80   10.80
  -9  -3   1   17.80   12.50
   9   3  -1   22.10    9.00
   9   3  -1   19.30   11.60
   9   3  -1   13.20   13.70
  -9  -2   1  -32.40   17.70
  -9  -2   1   18.20   12.00
  -9  -2   1   10.70    9.90
   9   2  -1    9.50   11.90
   9   2  -1   15.60   11.60
   9   2  -1   14.90   12.10
  -9  -1   1    1.20    9.20
  -9  -1   1   -1.80   12.20
  -9  -1   1  -12.80    7.70
   9   1  -1    0.90    9.10
   9   1  -1   -1.40   10.30
   9   1  -1   -2.80    7.10
  -9   0   1   -3.50    8.80
  -9   0   1   -1.10   10.60
  -9   0   1    0.70    8.90
   9   0  -1   -2.00    8.50
   9   0  -1    2.50    9.10
   9   0  -1   -1.50    6.00
  -9   1   1   -3.20   11.40
  -9   1   1    1.20    6.40
   9  -1  -1   -2.60    9.80
   9  -1  -1    4.30    5.90
   9  -1  -1   -3.50    8.70
  -9   2   1   14.60   10.50
  -9   2   1   16.70    7.30
  -9   2   1    5.10   12.00
   9  -2  -1   17.00    6.60
   9  -2  -1    8.10    7.90
   9  -2  -1  -19.20   15.80
  -9   3   1   14.90   12.20
  -9   3   1   18.10    9.40
  -9   3   1   21.70    8.50
   9  -3  -1   12.10   10.20
   9  -3  -1   18.30   11.60
  -9   4   1  120.49   19.60
  -9   4   1   93.09   14.70
  -9   4   1  100.69   11.50
   9  -4  -1   99.89   13.40
   9  -4  -1  106.59   18.80
   9  -4  -1  109.39   16.20
  -9   5   1  105.39   15.30
  -9   5   1   76.49   13.30
  -9   5   1   71.29   11.80
   9  -5  -1   55.59   12.70
   9  -5  -1   81.09   13.40
   9  -5  -1   75.79   11.30
  -9   6   1   13.80   10.10
  -9   6   1    5.30   13.90
  -9   6   1   -9.80   12.50
   9  -6  -1    1.30   19.80
   9  -6  -1    4.00   17.50
   9  -6  -1    5.20   16.20
  -9   7   1   83.39   18.80
   9  -7  -1   75.69   11.10
   9  -7  -1   61.19   13.00
  -8  -7   1   30.00   19.40
  -8  -7   1   11.70   21.10
   8   7  -1   25.40   19.70
   8   7  -1   10.20   13.20
   8   7  -1   18.10   16.00
  -8  -6   1  106.19   18.50
  -8  -6   1  101.19   18.40
   8   6  -1   63.29   12.10
   8   6  -1   70.39   13.60
   8   6  -1   97.69   22.60
  -8  -5   1   25.70   11.00
  -8  -5   1   33.00   16.00
   8   5  -1   29.30   16.40
   8   5  -1   17.60   12.20
  -8  -4   1   -6.50    6.00
  -8  -4   1    2.10   10.70
   8   4  -1   -0.20   10.70
   8   4  -1   -1.00   11.70
  -8  -3   1   52.69   14.50
   8   3  -1   57.79   13.00
   8   3  -1   59.39   14.00
   8   3  -1   52.29   12.70
  -8  -2   1  110.19   13.30
  -8  -2   1  111.69   14.20
   8   2  -1  102.69   13.00
   8   2  -1  113.69   12.30
   8   2  -1  110.49   11.20
  -8  -1   1  149.69   12.20
  -8  -1   1  124.99   12.60
   8   1  -1  147.79   12.10
   8   1  -1  134.39   11.70
   8   1  -1  151.38   11.70
  -8   0   1   -0.60    7.40
  -8   0   1  -11.10    7.70
  -8   0   1   -4.50    5.00
   8   0  -1    2.10    7.90
   8   0  -1   -8.10    5.70
  -8   1   1  129.29   12.80
  -8   1   1  144.19   12.50
  -8   1   1  144.09   12.60
   8  -1  -1  139.39   13.60
   8  -1  -1  151.28   11.60
  -8   2   1  105.29   12.70
  -8   2   1  106.99   12.60
  -8   2   1  104.99   11.90
   8  -2  -1  110.49   13.60
   8  -2  -1  107.49    7.70
  -8   3   1   60.59    9.40
  -8   3   1   53.59   13.50
  -8   3   1   46.20   13.70
   8  -3  -1   55.29   12.10
  -8   4   1    0.50    8.90
  -8   4   1    3.90   11.70
   8  -4  -1    9.10   10.60
   8  -4  -1    2.80   11.10
   8  -4  -1    3.30    8.70
  -8   5   1   18.80    7.80
  -8   5   1   20.00    7.10
   8  -5  -1   31.30    7.10
   8  -5  -1   21.40   11.80
   8  -5  -1   23.50   13.20
  -8   6   1   60.79   11.40
  -8   6   1   67.29   13.40
  -8   6   1   60.69   11.80
   8  -6  -1   67.19   11.50
   8  -6  -1   78.09   12.80
   8  -6  -1   79.99   15.20
  -8   7   1   15.20   15.90
  -8   7   1   10.70   18.00
  -8   7   1   28.90   12.20
   8  -7  -1   10.10   21.50
   8  -7  -1    9.30    9.90
   8  -7  -1   23.10   18.90
  -7  -7   1   44.00   15.20
  -7  -7   1   24.70   14.80
   7   7  -1   23.10   11.00
   7   7  -1   35.40   18.40
   7   7  -1   32.20   14.50
  -7  -6   1   25.70    9.90
  -7  -6   1   30.50   12.20
  -7  -6   1   49.10    8.70
   7   6  -1   19.20    8.40
   7   6  -1   71.69   19.30
  -7  -5   1  153.48   12.60
  -7  -5   1  150.28   15.80
  -7  -5   1  141.59   15.20
   7   5  -1  138.99   16.40
   7   5  -1  153.18   12.60
   7   5  -1  137.49   18.00
  -7  -4   1   25.50   10.40
   7   4  -1   21.50   11.80
   7   4  -1   26.40   14.70
  -7  -3   1   34.70   10.40
  -7  -3   1   26.60   10.00
   7   3  -1   31.70    9.30
   7   3  -1   31.90   10.80
   7   3  -1   52.29    8.80
  -7  -2   1  534.15   26.80
  -7  -2   1  470.65   26.30
  -7  -2   1  521.55   26.80
   7   2  -1  523.65   27.20
   7   2  -1  524.55   26.60
   7   2  -1  508.25   27.80
  -7  -1   1  755.22   37.80
  -7  -1   1  787.32   38.50
  -7  -1   1  784.72   38.70
   7   1  -1  789.02   38.40
   7   1  -1  795.62   38.00
   7   1  -1  795.62   38.10
  -7   0   1    0.80    7.30
  -7   0   1    0.20    7.50
  -7   0   1    0.50    5.30
   7   0  -1    4.40    5.20
   7   0  -1    6.20    6.00
   7   0  -1   -1.60    5.70
  -7   1   1  802.92   37.60
  -7   1   1  764.72   39.20
  -7   1   1  800.02   38.60
   7  -1  -1  810.12   37.60
   7  -1  -1  818.52   39.30
   7  -1  -1  777.02   39.00
  -7   2   1  532.15   26.60
  -7   2   1  503.05   24.90
  -7   2   1  535.25   27.10
   7  -2  -1  528.35   25.40
   7  -2  -1  480.45   26.20
   7  -2  -1  510.15   26.10
  -7   3   1   37.20    8.90
  -7   3   1   42.30    6.60
  -7   3   1   55.59    7.40
   7  -3  -1   34.50   10.40
   7  -3  -1   36.80   10.20
  -7   4   1   20.70    8.40
  -7   4   1   22.20   11.30
   7  -4  -1   23.50    9.40
   7  -4  -1   31.30   10.40
  -7   5   1  183.98   15.90
  -7   5   1  127.59   13.20
  -7   5   1  144.59   12.00
   7  -5  -1  157.08   14.90
   7  -5  -1  142.29   13.90
   7  -5  -1  130.29   16.10
  -7   6   1   29.50    9.70
  -7   6   1   17.40   16.80
  -7   6   1   35.80   10.00
   7  -6  -1   22.00   12.50
   7  -6  -1   26.50   13.00
   7  -6  -1   27.70   12.20
  -7   7   1   48.50   10.10
  -7   7   1   32.90    9.40
  -7   7   1   29.40   18.40
   7  -7  -1   11.50   11.90
   7  -7  -1   26.50   16.10
  -6  -8   1    7.20   20.20
  -6  -7   1  100.89   16.30
  -6  -7   1   89.39   15.20
  -6  -7   1   78.19   15.80
   6   7  -1  102.59   11.80
   6   7  -1   88.99   12.30
   6   7  -1  116.19   20.20
  -6  -6   1   51.49   11.60
  -6  -6   1   59.59   13.80
  -6  -6   1   62.69   12.90
   6   6  -1   68.39   18.10
   6   6  -1   49.99   15.50
   6   6  -1   58.39   12.60
  -6  -5   1   44.10    8.80
  -6  -5   1   53.69   15.20
   6   5  -1   48.50   12.00
   6   5  -1   42.00    6.90
   6   5  -1   40.00   11.50
  -6  -4   1  154.58   10.90
  -6  -4   1  161.08   12.20
  -6  -4   1  157.08   14.50
   6   4  -1  134.89   10.30
   6   4  -1  160.38   13.00
   6   4  -1  162.38   17.50
  -6  -3   1   -0.20    7.60
   6   3  -1   -1.50    6.10
   6   3  -1   -8.50    8.80
   6   3  -1  -11.30    7.10
  -6  -2   1   33.00    7.00
  -6  -2   1   24.40    7.60
  -6  -2   1   32.80    8.00
   6   2  -1   35.40    6.20
   6   2  -1   33.60    5.60
   6   2  -1   30.30    7.10
  -6  -1   1  116.09    8.90
  -6  -1   1  110.59    8.80
  -6  -1   1  108.09   10.30
   6   1  -1  140.69    9.60
   6   1  -1  112.79   10.20
  -6   0   1   -3.50    7.10
  -6   0   1    3.40    4.00
  -6   0   1    3.10    7.60
   6   0  -1   -2.70    6.50
   6   0  -1    3.20    6.80
   6   0  -1    0.60    4.90
  -6   1   1  142.09    9.40
   6  -1  -1  113.19   10.30
   6  -1  -1  113.89    8.80
   6  -1  -1  116.79    8.00
  -6   2   1   23.20    5.10
  -6   2   1   30.60    5.90
  -6   2   1   25.60    5.60
   6  -2  -1   41.20    6.70
   6  -2  -1   27.50    7.00
  -6   3   1   -0.30    6.10
  -6   3   1   -5.10    4.00
   6  -3  -1   -0.80    5.60
   6  -3  -1   -0.70    5.90
   6  -3  -1   -4.30    6.40
  -6   4   1  139.89   11.10
  -6   4   1  175.88   11.70
  -6   4   1  178.58   12.20
   6  -4  -1  170.18   13.20
   6  -4  -1  149.69   13.90
   6  -4  -1  162.68   11.90
  -6   5   1   51.29   10.80
  -6   5   1   45.50   10.50
  -6   5   1   50.19    7.80
   6  -5  -1   33.50    8.30
   6  -5  -1   63.59   11.30
   6  -5  -1   27.50    9.30
  -6   6   1   52.69   11.30
  -6   6   1   48.50   10.90
  -6   6   1   73.59   11.50
   6  -6  -1   44.40   12.20
   6  -6  -1   58.79   12.40
  -6   7   1  112.39   18.80
  -6   7   1   72.99   12.80
  -6   7   1   76.59   10.30
   6  -7  -1   88.19   13.90
   6  -7  -1   60.59   15.90
   6  -7  -1   75.69   12.00
  -6   8   1   16.60   27.00
  -6   8   1   14.90   23.70
   6  -8  -1   15.90    9.20
  -5  -8   1    4.70    8.30
  -5  -8   1   -8.30   20.90
  -5  -8   1   14.70    9.10
   5   8  -1   16.90   21.20
  -5  -7   1    2.30   13.50
  -5  -7   1    1.60    9.70
  -5  -7   1   -2.50    8.40
   5   7  -1   -0.50    9.00
   5   7  -1   -4.60    9.60
   5   7  -1   36.70   20.80
  -5  -6   1   17.70   10.60
   5   6  -1   17.50   11.00
   5   6  -1   18.30    9.30
   5   6  -1   21.10   16.40
  -5  -5   1  187.18   16.80
  -5  -5   1  198.78   14.90
  -5  -5   1  184.48   15.10
   5   5  -1  179.78   14.00
   5   5  -1  168.78   18.80
   5   5  -1  190.48   14.00
  -5  -4   1   28.60    5.70
  -5  -4   1   42.80    6.40
   5   4  -1   50.39   13.50
   5   4  -1   34.30    5.20
   5   4  -1   44.40    7.60
  -5  -3   1 1046.50   49.40
  -5  -3   1 1088.49   49.90
  -5  -3   1 1097.69   50.29
   5   3  -1 1025.60   49.80
   5   3  -1 1067.79   51.09
   5   3  -1 1085.59   49.99
  -5  -2   1   69.69    7.30
  -5  -2   1   75.09    7.80
  -5  -2   1   67.79    6.90
  -5  -1   1  470.25   22.40
  -5  -1   1  442.16   22.50
  -5  -1   1  444.76   22.60
   5   1  -1  442.16   22.20
   5   1  -1  428.56   21.90
   5   1  -1  450.45   22.20
  -5   0   1   -0.30    5.40
  -5   0   1   -1.60    4.00
   5   0  -1   -0.50    3.60
   5   0  -1   -1.40    5.40
   5   0  -1    4.40    4.00
  -5   1   1  396.56   22.00
  -5   1   1  462.55   22.10
  -5   1   1  421.76   20.90
   5  -1  -1  456.95   22.60
   5  -1  -1  453.05   22.30
   5  -1  -1  463.15   21.00
  -5   2   1   61.39    5.90
  -5   2   1   60.59    4.60
   5  -2  -1   71.19    6.80
   5  -2  -1   68.99    6.70
  -5   3   1 1125.89   49.50
  -5   3   1  994.10   49.20
  -5   3   1 1003.90   48.80
   5  -3  -1 1064.49   49.50
   5  -3  -1 1080.69   49.40
   5  -3  -1 1080.19   49.60
  -5   4   1   40.60    7.40
  -5   4   1   51.59    7.10
   5  -4  -1   45.90    8.30
   5  -4  -1   41.10    8.80
  -5   5   1  166.98   13.30
  -5   5   1  203.48   12.40
   5  -5  -1  197.38   13.60
   5  -5  -1  193.88   14.30
   5  -5  -1  187.78   17.00
  -5   6   1   21.30    5.90
  -5   6   1   23.20    7.00
   5  -6  -1   15.50    9.20
   5  -6  -1    7.20    7.90
   5  -6  -1   25.00    9.70
   5  -7  -1    0.20   13.90
  -5   8   1    8.30   20.40
   5  -8  -1    6.50    9.30
  -4  -8   1    3.20   23.40
   4   8  -1    1.70   18.70
  -4  -7   1    9.00   12.10
   4   7  -1   75.39   19.60
  -4  -6   1   -2.20    9.10
  -4  -6   1    4.40    8.60
  -4  -6   1    6.60    7.70
   4   6  -1    4.20   14.20
   4   6  -1    6.10    4.80
   4   6  -1    8.90    6.60
  -4  -5   1   76.89   10.90
  -4  -5   1   58.89    9.00
  -4  -5   1   52.09    8.90
   4   5  -1  107.49   18.00
   4   5  -1   76.49    8.10
   4   5  -1   52.19    9.10
  -4  -4   1   49.20    7.60
  -4  -4   1   40.20    6.00
  -4  -4   1   53.19    7.30
   4   4  -1   55.49   10.70
   4   4  -1   41.90    6.20
   4   4  -1   41.10    7.50
  -4  -3   1  243.08   13.40
  -4  -3   1  245.38   14.00
  -4  -3   1  252.47   13.50
   4   3  -1  236.28   13.00
   4   3  -1  249.48   15.00
  -4  -2   1  269.47   14.20
  -4  -2   1  269.67   14.80
  -4  -2   1  250.07   13.20
   4   2  -1  274.47   13.90
   4   2  -1  249.97   13.60
   4   2  -1  273.17   15.60
  -4  -1   1  291.57   14.20
  -4  -1   1  279.57   13.90
  -4  -1   1  262.57   13.90
   4   1  -1  253.17   13.70
   4   1  -1  273.17   14.40
   4   1  -1  275.37   14.40
  -4   0   1   -5.70    3.60
  -4   0   1   -2.10    3.90
  -4   0   1   -1.10    2.10
   4   0  -1   -1.40    1.50
   4   0  -1   -0.40    4.10
   4   0  -1   -4.30    4.30
  -4   1   1  292.37   14.90
  -4   1   1  270.77   13.40
  -4   1   1  264.37   14.10
   4  -1  -1  291.27   13.50
   4  -1  -1  296.27   14.40
   4  -1  -1  281.17   14.30
  -4   2   1  288.97   14.10
  -4   2   1  262.07   14.00
  -4   2   1  272.67   13.40
   4  -2  -1  281.07   15.10
   4  -2  -1  275.97   14.00
   4  -2  -1  283.17   14.90
  -4   3   1  239.28   13.60
  -4   3   1  250.57   13.60
   4  -3  -1  248.58   13.40
   4  -3  -1  256.77   13.80
   4  -3  -1  238.78   13.80
  -4   4   1   39.70    6.90
  -4   4   1   45.90    8.50
   4  -4  -1   42.10    6.60
   4  -4  -1   49.30    6.70
  -4   5   1   83.49    6.80
  -4   5   1   71.69    8.40
   4  -5  -1   58.69    9.60
   4  -5  -1   70.89   10.70
  -4   6   1    7.90    3.10
  -4   6   1    8.20    4.70
   4  -6  -1    4.90    4.80
   4  -6  -1    8.10    6.40
   4  -6  -1    4.50    7.80
  -4   7   1   -5.10   23.00
   4  -7  -1    8.80    7.70
  -4   8   1   14.70   28.50
   4  -8  -1    6.30    9.20
  -3  -8   1   20.20   21.30
   3   8  -1  114.99   24.90
  -3  -7   1    8.70    7.50
  -3  -7   1   13.70   10.80
  -3  -7   1   -3.30    5.30
   3   7  -1   14.50   19.20
  -3  -6   1    8.80    8.60
  -3  -6   1   14.90    6.90
  -3  -6   1    5.60    5.70
   3   6  -1   15.40    4.20
   3   6  -1    9.70    5.60
   3   6  -1   16.00   12.40
  -3  -5   1   -3.40    6.00
  -3  -5   1   -3.60   10.50
   3   5  -1   -0.70   15.30
   3   5  -1   -1.10    4.00
   3   5  -1    0.50    5.80
  -3  -4   1   27.60    5.60
  -3  -4   1   28.00    5.10
  -3  -4   1   31.00    5.00
   3   4  -1   38.50    9.80
  -3  -3   1  310.97   16.50
  -3  -3   1  313.07   16.60
  -3  -3   1  310.67   16.10
   3   3  -1  299.77   15.90
   3   3  -1  348.87   17.90
   3   3  -1  308.27   16.00
  -3  -2   1  277.17   14.20
  -3  -2   1  289.97   14.60
  -3  -2   1  298.67   13.90
   3   2  -1  279.87   14.10
   3   2  -1  289.87   14.70
   3   2  -1  280.17   15.30
  -3  -1   1  359.16   18.20
  -3  -1   1  389.26   18.10
  -3  -1   1  364.86   18.10
   3   1  -1  392.46   18.20
   3   1  -1  370.16   18.00
   3   1  -1  385.06   18.40
  -3   0   1    1.60    1.90
  -3   0   1    0.00    1.70
  -3   0   1    0.50    2.00
   3   0  -1   -0.20    1.80
   3   0  -1    1.40    2.90
   3   0  -1   -0.10    1.30
  -3   1   1  385.56   17.90
  -3   1   1  404.56   18.70
  -3   1   1  374.26   18.40
   3  -1  -1  380.06   18.50
   3  -1  -1  403.96   18.00
   3  -1  -1  382.16   18.60
  -3   2   1  275.17   14.40
  -3   2   1  302.07   14.60
   3  -2  -1  290.77   14.20
   3  -2  -1  300.77   15.10
   3  -2  -1  286.77   14.50
  -3   3   1  313.17   16.40
  -3   3   1  327.07   15.50
   3  -3  -1  319.87   16.70
   3  -3  -1  307.87   16.00
  -3   4   1   33.80    5.40
  -3   4   1   30.40    4.80
   3  -4  -1   35.30    4.70
   3  -4  -1   20.10    5.30
  -3   5   1   -6.50    3.70
  -3   5   1    0.80    3.20
   3  -5  -1   -1.10    4.40
   3  -5  -1    0.90    3.30
   3  -5  -1    5.10    7.70
   3  -6  -1   15.10    4.90
   3  -6  -1   12.60    9.60
  -3   7   1    6.40   21.20
   3  -7  -1   10.40   10.90
  -3   8   1   42.20   22.80
   3  -8  -1   16.40   11.70
  -2  -8   1   13.70   20.40
   2   8  -1    6.60   18.10
  -2  -7   1   42.60   11.90
   2   7  -1   95.29   20.80
  -2  -6   1  396.66   24.60
  -2  -6   1  399.26   19.40
  -2  -6   1  337.17   19.40
   2   6  -1  427.66   18.50
   2   6  -1  395.86   28.00
  -2  -5   1   14.60    4.80
  -2  -5   1   10.80    7.10
  -2  -5   1    9.40    5.60
   2   5  -1   10.80    5.40
   2   5  -1   13.70   13.20
  -2  -4   1  216.18   13.50
  -2  -4   1  215.88   12.10
   2   4  -1  215.38   11.60
   2   4  -1  245.98   15.90
   2   4  -1  219.48   12.30
  -2  -3   1  678.03   32.60
  -2  -3   1  706.03   32.00
   2   3  -1  678.43   32.00
  -2  -2   1 1092.59   48.80
  -2  -2   1 1094.69   48.70
  -2  -2   1 1031.00   48.80
   2   2  -1 1054.79   48.80
   2   2  -1 1076.09   48.80
  -2  -1   1  533.05   25.40
  -2  -1   1  583.54   25.00
  -2  -1   1  560.44   25.50
   2   1  -1  562.24   25.40
   2   1  -1  513.25   25.30
   2   1  -1  554.74   25.00
   2   1  -1  538.75   25.70
  -2   0   1   -0.10    1.20
  -2   0   1    1.10    1.70
   2   0  -1    0.00    1.30
  -2   1   1  532.95   25.10
  -2   1   1  562.34   25.20
  -2   1   1  552.44   24.70
   2  -1  -1  529.05   25.10
   2  -1  -1  562.54   25.10
   2  -1  -1  537.25   25.20
  -2   2   1  914.91   47.00
  -2   2   1 1099.39   47.00
   2  -2  -1 1035.00   47.00
   2  -2  -1 1095.69   47.60
  -2   3   1  694.93   30.80
  -2   3   1  657.03   30.80
   2  -3  -1  670.23   31.90
   2  -3  -1  663.63   30.80
  -2   4   1  223.08   11.10
  -2   4   1  229.08   11.40
   2  -4  -1  237.08   14.50
   2  -4  -1  258.57   11.90
   2  -4  -1  227.08   11.70
   2  -5  -1    8.80    6.40
   2  -5  -1   10.50    4.60
  -2   6   1  392.56   26.50
   2  -6  -1  373.16   22.30
  -2   7   1  107.19   24.40
   2  -7  -1   60.29   12.90
  -2   8   1   14.20   23.20
   2  -8  -1    5.80   13.40
  -1  -8   1   -6.00   17.90
   1   8  -1   77.89   28.40
  -1  -7   1   13.40   12.50
   1   7  -1   16.60   19.90
  -1  -6   1   30.90    9.90
  -1  -6   1   28.70    6.60
  -1  -6   1   25.90    4.60
   1   6  -1   52.39   18.20
  -1  -5   1   39.80    5.70
  -1  -5   1   40.10    5.50
  -1  -5   1   35.80    8.90
   1   5  -1   38.80    4.40
  -1  -4   1 2635.04  118.09
  -1  -4   1 2512.65  117.09
   1   4  -1 2614.24  116.99
   1   4  -1 2618.44  116.89
  -1  -3   1  285.57   15.50
  -1  -3   1  280.97   13.90
   1   3  -1  291.07   13.90
   1   3  -1  284.17   14.00
  -1  -2   1 2458.15  105.39
  -1  -2   1 2315.47  105.29
   1   2  -1 2255.27  105.29
   1   2  -1 2325.27  105.19
  -1  -1   1  419.96   21.30
  -1  -1   1  390.86   21.20
   1   1  -1  512.05   21.40
   1   1  -1  495.95   21.20
   1   1  -1  504.85   21.40
  -1   1   1  499.75   21.60
  -1   1   1  434.96   21.50
   1  -1  -1  490.75   21.80
  -1   2   1 2297.47  100.29
  -1   2   1 2239.78  100.29
   1  -2  -1 2237.78  100.29
   1  -2  -1 2244.18  100.29
   1  -2  -1 2165.08  100.99
   1  -3  -1  289.17   15.10
   1  -3  -1  275.57   12.80
   1  -3  -1  270.97   12.90
   1  -4  -1 2636.54  114.79
   1  -4  -1 2581.54  112.79
   1  -4  -1 2335.27  112.79
  -1   5   1   59.89   10.90
   1  -5  -1   32.80    5.10
  -1   6   1   32.40   16.10
   1  -6  -1   29.60    9.00
  -1   7   1   12.90   18.50
   1  -7  -1   15.60   10.90
  -1   8   1   11.50   21.80
   1  -8  -1    3.30   13.40
   0  -7   1   11.50   12.10
   0   7  -1   26.70   19.40
   0  -6   1   65.79    7.60
   0  -6   1   55.79   11.20
   0  -5   1   20.10    4.10
   0  -5   1   21.80    4.50
   0  -5   1   18.30    8.50
   0   5  -1   15.60    3.90
   0   5  -1   17.80    3.30
   0  -4   1  171.58   10.90
   0  -4   1  197.58   11.30
   0  -4   1  198.88   12.70
   0   4  -1  197.18   10.60
   0   4  -1  210.68   10.00
   0  -3   1  929.11   43.10
   0  -3   1  879.91   42.10
   0   3  -1  969.90   42.20
   0   3  -1  916.61   42.20
   0  -2   1 5862.91  265.97
   0  -2   1 6031.90  264.97
   0   2  -1 6040.80  266.17
   0   2  -1 5695.33  264.77
   0  -1   1 1008.50   47.10
   0  -1   1 1068.19   47.10
   0  -1   1 1050.59   47.20
   0   1   1 1525.35   66.99
   0  -1  -1 1439.76   66.79
   0   2   1 5665.03  250.07
   0  -2  -1 5471.25  249.88
   0   3   1  905.81   43.20
   0  -3  -1  930.61   42.90
   0  -4  -1  210.48   12.80
   0   5   1   26.90   10.00
   0  -5  -1   18.60    5.80
   0   6   1   77.39   19.30
   0  -6  -1   47.60    8.80
   0   7   1   14.20   14.40
   0  -7  -1   30.00   11.50
   0   8   1   52.29   21.90
   0  -8  -1    5.70   12.90
   1  -8   1    2.10   14.50
  -1   8  -1   60.79   18.90
   1  -7   1    9.60   11.40
  -1   7  -1   12.30   18.10
   1  -6   1   10.50    7.50
   1  -5   1   49.40    5.70
   1  -5   1   26.00    6.70
  -1   5  -1   34.70    5.30
   1  -4   1   52.29    6.80
   1  -4   1   56.49    7.00
  -1   4  -1   49.20    6.20
  -1   4  -1   54.59    5.60
   1  -3   1   91.59    5.90
   1  -3   1   81.29    7.70
  -1   3  -1   88.69    6.50
  -1   3  -1   79.59    7.30
   1  -2   1    6.10    2.70
   1  -2   1    0.10    2.90
  -1   2  -1    6.40    3.00
  -1   2  -1    7.20    2.40
   1  -1   1   53.59    3.50
   1  -1   1   62.59    4.00
  -1   1  -1   63.39    3.70
  -1   1  -1   63.29    4.00
   1   1   1   61.99    3.90
   1   1   1   64.39    3.50
   1   1   1   60.59    4.10
  -1  -1  -1   66.09    3.90
  -1  -1  -1   57.69    3.90
  -1  -1  -1   60.19    3.40
   1   2   1    1.80    1.40
   1   2   1    2.00    1.90
   1   2   1    3.80    4.20
  -1  -2  -1    1.70    1.40
  -1  -2  -1    3.10    2.90
  -1  -2  -1    3.90    2.00
   1   3   1   75.59    4.30
   1   3   1   77.39    7.10
   1   3   1   80.89    4.10
  -1  -3  -1   72.39    4.60
  -1  -3  -1   78.59    7.50
  -1  -3  -1   62.19    4.50
   1   4   1   61.79   10.30
  -1  -4  -1   62.49    7.40
  -1  -4  -1   51.69    3.50
   1   5   1   37.10   11.00
  -1  -5  -1   23.60    6.50
   1   6   1  -11.70   16.60
  -1  -6  -1   12.00    8.00
   1   7   1   30.70   18.80
  -1  -7  -1   20.40   10.90
   2  -8   1   -6.10   14.40
  -2   8  -1   -8.90   23.40
   2  -7   1   -3.60   11.10
   2  -7   1    5.90    7.50
   2  -7   1    3.50    4.50
   2  -6   1   31.80    7.10
   2  -6   1   21.60    7.50
  -2   6  -1   37.50    5.00
  -2   6  -1   34.20    5.80
   2  -5   1   67.99   10.10
   2  -5   1   46.20    8.40
   2  -5   1   38.60    8.30
  -2   5  -1   63.09    8.20
  -2   5  -1   65.49    6.50
   2  -4   1   59.09    9.20
   2  -4   1   62.49    6.10
  -2   4  -1   50.69    8.00
   2  -3   1  144.39    9.70
   2  -3   1  148.29    9.90
   2  -3   1  156.48    9.30
  -2   3  -1  154.28    8.30
  -2   3  -1  138.69    9.10
   2  -2   1 4151.48  183.78
   2  -2   1 4075.59  183.68
  -2   2  -1 4111.19  183.68
  -2   2  -1 4002.10  183.68
   2  -1   1 3831.52  169.78
   2  -1   1 3719.63  169.78
  -2   1  -1 3871.11  169.78
  -2   1  -1 3742.13  169.78
  -2   1  -1 3716.23  169.68
   2   0   1    1.40    1.70
   2   0   1    2.10    2.10
   2   0   1    2.40    1.80
  -2   0  -1    1.70    1.60
  -2   0  -1    1.40    1.40
   2   1   1 3778.72  168.48
   2   1   1 3657.03  168.48
   2   1   1 3856.81  168.88
  -2  -1  -1 3762.62  168.88
  -2  -1  -1 3744.13  168.48
  -2  -1  -1 3707.43  168.48
   2   2   1 4108.79  181.68
   2   2   1 4094.59  180.78
   2   2   1 3948.51  180.78
  -2  -2  -1 4069.09  181.58
  -2  -2  -1 3757.52  181.18
  -2  -2  -1 3905.71  180.78
  -2  -2  -1 4292.07  180.98
   2   3   1  144.89    7.60
   2   3   1  148.19   11.40
   2   3   1  145.19    8.20
  -2  -3  -1  137.69    7.80
  -2  -3  -1  143.29    9.40
   2   4   1   59.19    4.50
   2   4   1   63.69    9.90
   2   4   1   55.89    5.00
  -2  -4  -1   53.89    6.60
  -2  -4  -1   51.49    5.70
  -2  -4  -1   45.50    7.30
   2   5   1   87.39   13.60
  -2  -5  -1   60.29    5.70
  -2  -5  -1   62.09    4.80
  -2  -5  -1   48.20    7.40
   2   6   1   49.20   18.50
  -2  -6  -1   33.60    8.60
   2   7   1    0.90   18.40
  -2  -7  -1    3.20   11.50
   2   8   1   30.80   26.10
  -2  -8  -1   -4.60   15.10
   3  -8   1    7.20   13.20
  -3   8  -1   14.60   22.60
   3  -7   1  123.79   10.20
   3  -7   1  144.89   20.30
   3  -7   1  170.58   13.80
   3  -6   1   41.60   10.40
   3  -6   1   28.00   10.20
   3  -6   1   39.10    8.70
  -3   6  -1   47.70    6.50
  -3   6  -1   39.10    6.40
   3  -5   1  115.69   15.20
  -3   5  -1  125.49    9.30
  -3   5  -1  126.99    9.90
   3  -4   1   54.59    7.30
   3  -4   1   57.09    8.30
  -3   4  -1   47.40    8.10
  -3   4  -1   49.30    6.80
   3  -3   1   14.90    5.40
   3  -3   1   12.30    4.40
   3  -3   1    9.10    4.20
  -3   3  -1    9.20    3.70
  -3   3  -1    9.90    3.70
   3  -2   1    2.10    2.50
  -3   2  -1    1.10    3.30
  -3   2  -1    1.30    3.10
  -3   2  -1   -3.70    3.70
   3  -1   1 3880.51  177.98
   3  -1   1 4040.20  178.08
   3  -1   1 3922.21  177.78
  -3   1  -1 3908.71  177.78
  -3   1  -1 4093.29  178.08
  -3   1  -1 3879.21  177.98
   3   0   1    2.10    3.10
   3   0   1    0.80    2.50
   3   0   1   -2.90    2.20
  -3   0  -1    1.10    3.10
   3   1   1 3958.40  177.58
   3   1   1 3905.21  177.28
   3   1   1 3789.02  177.28
  -3  -1  -1 3968.30  177.28
  -3  -1  -1 4032.70  177.28
  -3  -1  -1 3983.40  177.58
   3   2   1    1.10    2.60
   3   2   1    1.00    2.90
   3   2   1    1.80    4.00
  -3  -2  -1    2.30    3.10
  -3  -2  -1    5.10    3.00
  -3  -2  -1    2.90    3.90
  -3  -2  -1    1.40    5.70
   3   3   1   10.30    4.20
   3   3   1   12.50    7.50
   3   3   1   11.60    4.00
  -3  -3  -1   11.50    3.70
  -3  -3  -1   11.90    4.60
  -3  -3  -1   11.80    5.50
   3   4   1   47.40    5.80
   3   4   1   72.19   10.80
   3   4   1   68.49    6.80
  -3  -4  -1   54.19    6.30
  -3  -4  -1   50.19    5.70
   3   5   1  124.19   19.80
   3   5   1  121.29    7.60
  -3  -5  -1  122.89   10.80
  -3  -5  -1  116.29    9.00
  -3  -5  -1  116.39    8.60
   3   6   1   47.70   15.60
  -3  -6  -1   23.00    8.20
  -3  -6  -1   35.40    6.30
   3   7   1  163.58   24.20
  -3  -7  -1  153.28   20.40
   3   8   1   44.00   21.10
  -3  -8  -1    3.10   15.50
   4  -8   1   -0.50    8.90
   4  -8   1    8.80    8.70
   4  -8   1   13.20    9.90
   4  -7   1   25.80   11.90
   4  -7   1   20.20    8.40
   4  -7   1   14.60    8.70
  -4   7  -1   17.60    8.00
  -4   7  -1   18.30    8.70
   4  -6   1   34.50    7.90
  -4   6  -1   51.89    9.90
  -4   6  -1   55.39   10.90
   4  -5   1  317.97   20.50
   4  -5   1  320.47   19.40
   4  -5   1  333.77   19.60
  -4   5  -1  341.87   18.20
  -4   5  -1  302.07   19.60
   4  -4   1   22.40    5.10
   4  -4   1   15.30    6.90
  -4   4  -1   24.60    5.30
  -4   4  -1   25.70    6.40
   4  -3   1   12.50    4.50
   4  -3   1    0.70    4.90
   4  -3   1    5.50    5.50
  -4   3  -1   11.40    5.50
  -4   3  -1    6.90    4.90
  -4   3  -1    6.40    5.90
   4  -2   1 1300.67   59.29
   4  -2   1 1288.77   59.39
  -4   2  -1 1278.57   58.89
  -4   2  -1 1249.77   59.19
  -4   2  -1 1305.07   59.39
   4  -1   1 2331.67  104.29
   4  -1   1 2282.87  104.19
   4  -1   1 2242.18  103.79
  -4   1  -1 2207.88  103.79
  -4   1  -1 2402.46  104.39
  -4   1  -1 2296.37  104.39
   4   0   1    0.90    2.90
   4   0   1   -1.00    3.40
   4   0   1    0.70    4.80
  -4   0  -1   -0.90    4.50
  -4   0  -1    5.40    3.00
  -4   0  -1   -3.70    2.50
   4   1   1 2261.77  104.59
   4   1   1 2274.57  104.59
   4   1   1 2309.57  104.79
  -4  -1  -1 2352.56  104.69
  -4  -1  -1 2291.47  104.69
  -4  -1  -1 2341.87  104.89
   4   2   1 1302.37   59.19
   4   2   1 1330.47   58.69
   4   2   1 1191.58   58.19
  -4  -2  -1 1265.97   59.19
  -4  -2  -1 1254.27   58.59
  -4  -2  -1 1266.97   58.39
   4   3   1    4.50    3.60
   4   3   1   -0.70    6.00
  -4  -3  -1    7.80    4.10
  -4  -3  -1    8.10    5.90
  -4  -3  -1    3.30    8.60
  -4  -3  -1    5.60    4.20
   4   4   1   23.70   10.00
   4   4   1   19.80    4.80
   4   4   1   21.80    6.70
  -4  -4  -1   18.70    7.40
  -4  -4  -1   21.00    6.80
  -4  -4  -1   13.00    5.50
   4   5   1  327.57   17.40
   4   5   1  314.17   17.60
   4   5   1  380.56   25.00
  -4  -5  -1  321.37   19.10
   4   6   1   47.90    6.10
   4   6   1   58.59   16.90
   4   6   1   37.70    5.90
  -4  -6  -1   37.90    9.90
  -4  -6  -1   38.10    6.70
  -4  -6  -1   54.99    8.50
   4   7   1   83.49   18.50
   4   8   1   -8.60   19.70
  -4  -8  -1   15.30   15.20
   5  -7   1   15.20   17.00
   5  -7   1   29.40   13.30
   5  -7   1   19.90   13.70
  -5   7  -1   33.10    9.00
  -5   7  -1   30.20   11.10
   5  -6   1   30.00   12.20
   5  -6   1   38.90   10.80
   5  -6   1   38.70   12.00
  -5   6  -1   63.29   11.80
  -5   6  -1   28.60   13.50
   5  -5   1  147.29   11.10
   5  -5   1  145.79   14.60
  -5   5  -1  155.38   15.30
  -5   5  -1  137.09   11.50
   5  -4   1  184.18   11.80
   5  -4   1  175.18   13.10
   5  -4   1  166.58   13.60
  -5   4  -1  174.48   11.80
  -5   4  -1  174.18   11.90
  -5   4  -1  182.78   12.80
   5  -3   1  406.66   20.20
   5  -3   1  407.66   21.10
  -5   3  -1  390.56   20.70
  -5   3  -1  399.46   21.00
  -5   3  -1  343.47   20.00
   5  -2   1   32.20    6.90
   5  -2   1   39.40    6.30
  -5   2  -1   42.00    7.60
  -5   2  -1   37.90    5.20
   5  -1   1  240.98   14.50
   5  -1   1  238.38   13.00
   5  -1   1  231.28   14.10
  -5   1  -1  232.48   12.40
  -5   1  -1  239.18   14.00
  -5   1  -1  228.58   13.50
   5   0   1    2.50    4.10
   5   0   1   -2.40    3.20
  -5   0  -1    0.70    4.10
  -5   0  -1    3.90    6.90
   5   1   1  245.78   14.00
   5   1   1  234.68   13.80
   5   1   1  219.58   12.50
  -5  -1  -1  240.18   14.00
  -5  -1  -1  238.48   14.20
  -5  -1  -1  227.58   14.60
   5   2   1   32.80    7.60
   5   2   1   32.30    6.40
  -5  -2  -1   38.10    6.90
  -5  -2  -1   41.50    6.10
  -5  -2  -1   31.80    6.10
   5   3   1  382.96   19.70
   5   3   1  393.56   21.60
   5   3   1  395.96   20.10
  -5  -3  -1  404.36   20.20
  -5  -3  -1  356.36   21.30
  -5  -3  -1  374.66   20.80
   5   4   1  170.68   11.00
   5   4   1  154.88   16.90
   5   4   1  165.48   10.40
  -5  -4  -1  124.59   11.00
  -5  -4  -1  161.98   12.00
   5   5   1  125.99   13.60
   5   5   1  145.99   11.80
   5   5   1  133.79   17.10
  -5  -5  -1  142.49   13.50
  -5  -5  -1  144.79   13.80
  -5  -5  -1  139.39   14.60
   5   6   1   39.90    5.80
   5   6   1   45.10   16.30
   5   6   1   34.10    8.90
  -5  -6  -1   26.80    6.70
  -5  -6  -1   41.00   10.20
   5   7   1   63.39   22.80
  -5  -7  -1   65.29   13.50
   5   8   1   20.90   19.90
  -5  -8  -1   11.10   16.40
   6  -7   1   21.80   12.00
   6  -7   1    2.40   12.80
  -6   7  -1   16.20   12.70
  -6   7  -1   18.50   13.80
  -6   7  -1   38.50   17.90
   6  -6   1   -9.40   12.50
   6  -6   1   -0.20   10.60
   6  -6   1   -1.40    6.30
  -6   6  -1   -3.10   12.70
  -6   6  -1   -3.20    9.80
  -6   6  -1   -7.50   13.40
   6  -5   1   20.10    9.80
   6  -5   1    8.00    6.40
   6  -5   1   22.10   12.40
  -6   5  -1   48.50   10.50
  -6   5  -1   30.20    8.70
   6  -4   1   51.19   10.10
   6  -4   1   48.50   11.30
   6  -4   1   39.50    9.00
  -6   4  -1   53.39   11.40
  -6   4  -1   43.80    8.20
  -6   4  -1   22.10   10.80
   6  -3   1  601.24   30.70
   6  -3   1  597.14   31.50
  -6   3  -1  614.34   30.60
  -6   3  -1  583.34   29.80
  -6   3  -1  610.04   30.00
   6  -2   1  173.48   11.90
   6  -2   1  179.18   11.40
   6  -2   1  175.58   11.10
  -6   2  -1  173.48   12.40
  -6   2  -1  167.98   12.70
   6  -1   1 1123.79   52.39
   6  -1   1 1131.49   51.69
   6  -1   1 1102.89   52.89
  -6   1  -1 1165.58   52.79
  -6   1  -1 1089.59   51.99
  -6   1  -1 1065.89   52.79
   6   0   1    2.10    6.40
   6   0   1   -0.20    5.70
  -6   0  -1    2.00    6.80
  -6   0  -1    3.70    6.20
  -6   0  -1    4.40    5.60
   6   1   1 1107.59   52.99
   6   1   1 1161.98   52.79
   6   1   1 1111.69   52.79
  -6  -1  -1 1136.79   52.59
  -6  -1  -1 1107.99   52.79
  -6  -1  -1 1090.89   52.59
   6   2   1  170.28   12.10
   6   2   1  166.88   12.70
   6   2   1  169.18   11.00
  -6  -2  -1  173.78   11.60
  -6  -2  -1  166.78   13.40
  -6  -2  -1  165.08   12.00
   6   3   1  589.14   31.10
   6   3   1  562.84   29.30
   6   3   1  606.54   29.30
  -6  -3  -1  601.54   30.00
  -6  -3  -1  553.54   29.40
  -6  -3  -1  576.34   31.50
   6   4   1   53.69    7.40
   6   4   1   52.99    9.90
   6   4   1   77.29   14.50
  -6  -4  -1   47.20    8.30
  -6  -4  -1   53.09   10.80
   6   5   1   17.80   11.30
   6   5   1   12.00   15.30
   6   5   1   10.10    8.90
  -6  -5  -1   51.79   14.90
  -6  -5  -1    5.50    9.90
  -6  -5  -1   11.50    9.00
   6   6   1    9.60   16.40
   6   6   1   34.90   10.40
   6   6   1   -2.10    9.30
  -6  -6  -1   -1.20    9.70
  -6  -6  -1   -6.30    9.80
   6   7   1   10.40   10.50
   6   7   1    8.00    8.80
   6   7   1   45.60   18.90
  -6  -7  -1   16.90   14.20
  -6  -7  -1   11.50    9.00
  -6  -7  -1   21.10   12.90
   7  -7   1  -19.20   22.30
   7  -7   1   -0.10   12.90
   7  -7   1    2.30   18.60
  -7   7  -1   42.20   18.90
  -7   7  -1   -6.40   16.80
  -7   7  -1   10.00   12.40
   7  -6   1    9.80   13.40
   7  -6   1    6.50   10.90
   7  -6   1   18.60   12.80
  -7   6  -1    4.60   14.10
  -7   6  -1   -1.30   10.40
  -7   6  -1    9.00   11.50
   7  -5   1  128.39   14.60
   7  -5   1  120.39   17.80
   7  -5   1   97.99   16.30
  -7   5  -1  117.49   13.60
  -7   5  -1   75.39   16.80
   7  -4   1  385.76   24.10
   7  -4   1  375.46   23.30
   7  -4   1  417.06   26.00
  -7   4  -1  454.85   24.60
  -7   4  -1  372.66   22.00
  -7   4  -1  387.16   23.00
   7  -3   1   77.39   12.50
   7  -3   1   78.99   13.30
  -7   3  -1   78.79    8.70
  -7   3  -1  109.49   15.70
  -7   3  -1   89.59   14.70
   7  -2   1  288.57   18.50
   7  -2   1  272.67   16.10
   7  -2   1  265.97   17.10
  -7   2  -1  274.87   18.00
  -7   2  -1  281.27   17.70
  -7   2  -1  271.97   15.90
   7  -1   1  121.79    9.60
   7  -1   1  127.79   12.00
  -7   1  -1  109.19   11.30
  -7   1  -1  105.49    9.30
  -7   1  -1  107.49   10.00
   7   0   1   -3.00    6.50
   7   0   1    2.50    5.80
   7   0   1    3.70    5.80
  -7   0  -1    7.50    7.80
  -7   0  -1    3.40    7.00
  -7   0  -1   -0.10    5.40
   7   1   1  110.49   11.30
   7   1   1  104.09   10.60
   7   1   1  110.49   10.20
  -7  -1  -1  137.09   10.00
  -7  -1  -1   88.09   10.60
   7   2   1  263.87   19.20
   7   2   1  269.47   17.10
   7   2   1  266.77   16.70
  -7  -2  -1  286.87   18.60
  -7  -2  -1  270.67   17.90
  -7  -2  -1  269.57   17.00
   7   3   1   84.39   13.20
   7   3   1  106.99   15.70
   7   3   1   75.79   10.30
  -7  -3  -1  106.39   14.90
  -7  -3  -1   73.59   13.30
  -7  -3  -1   77.69   12.60
   7   4   1  403.36   24.60
   7   4   1  397.96   26.70
  -7  -4  -1  452.45   27.50
  -7  -4  -1  394.16   24.80
   7   5   1  108.79   19.00
   7   5   1   97.49   11.60
   7   5   1   96.59   15.30
  -7  -5  -1  105.39   14.80
  -7  -5  -1  105.79   12.50
   7   6   1   41.80   18.80
   7   6   1    7.40   16.00
   7   6   1    8.10    7.70
  -7  -6  -1   10.20   10.80
  -7  -6  -1   15.60    8.20
  -7  -6  -1   11.60   15.10
   7   7   1    1.20   11.40
   7   7   1   -1.80   17.30
   7   7   1    5.60   10.40
  -7  -7  -1   11.40   11.80
  -7  -7  -1    0.70   16.70
  -7  -7  -1   -1.50    9.40
   8  -6   1   37.20   14.70
   8  -6   1   43.30   18.20
   8  -6   1    6.00   23.10
  -8   6  -1   55.99   12.70
  -8   6  -1   47.00   17.30
   8  -4   1   58.09   12.80
   8  -4   1   61.89   12.40
   8  -4   1   59.59   10.10
  -8   4  -1   51.89   11.80
  -8   4  -1   50.99   17.50
  -8   4  -1   61.19    9.90
   8  -3   1  195.98   19.80
  -8   3  -1  191.38   14.50
  -8   3  -1  243.38   18.30
  -8   3  -1  197.98   16.40
   8  -2   1    8.50    8.20
   8  -2   1    7.30   10.30
   8  -2   1   10.30    7.10
  -8   2  -1   11.90   10.10
  -8   2  -1   22.00    6.70
  -8   2  -1    7.80   11.70
   8  -1   1   23.40    9.20
   8  -1   1   20.80    6.30
   8  -1   1   18.60    8.90
  -8   1  -1   22.70    9.40
  -8   1  -1    6.40    8.80
  -8   1  -1   18.30    7.40
   8   0   1    6.00    8.00
   8   0   1    2.20    7.30
   8   0   1   -3.00    6.60
  -8   0  -1    1.90    7.90
  -8   0  -1   -9.70    6.60
   8   1   1   21.40    9.10
   8   1   1   22.80    6.90
   8   1   1   25.70    9.30
  -8  -1  -1   24.20   10.20
  -8  -1  -1   22.30    7.60
  -8  -1  -1   14.10    8.00
   8   2   1    6.40   10.90
   8   2   1   10.00    7.10
   8   2   1   16.00   11.10
  -8  -2  -1    7.20   10.90
  -8  -2  -1    8.10   11.10
  -8  -2  -1   18.20    9.30
   8   3   1  193.58   19.30
   8   3   1  219.78   19.00
   8   3   1  226.98   18.20
  -8  -3  -1  243.38   22.80
  -8  -3  -1  194.18   19.00
  -8  -3  -1  242.68   21.10
   8   4   1   73.09   12.60
   8   4   1   99.49   13.10
   8   4   1   62.19   17.60
  -8  -4  -1   77.99   14.20
  -8  -4  -1   60.49   10.20
   8   5   1    2.70   14.30
   8   5   1   -1.10   12.60
  -8  -5  -1   10.10   12.60
  -8  -5  -1   -6.70   14.10
   8   6   1   41.60   11.10
   8   6   1   64.19   17.30
   8   6   1   45.80   12.80
  -8  -6  -1   54.99   13.60
   8   7   1   47.90   12.30
   8   7   1   31.70   19.40
  -8  -7  -1   42.80   19.60
  -8  -7  -1   31.00   23.60
   9  -7   1    4.10   32.80
  -9   7  -1   56.49   13.50
  -9   7  -1    7.00   20.40
  -9   6  -1  149.49   22.70
  -9   5  -1   -4.80   17.50
  -9   5  -1    5.70   13.00
   9  -4   1   16.70   12.20
  -9   4  -1   16.90   13.10
  -9   4  -1   12.80   12.90
   9  -3   1  107.29   16.30
   9  -3   1  107.19   14.80
  -9   3  -1  125.09   11.40
  -9   3  -1  121.59   15.00
  -9   3  -1  156.68   19.50
   9  -2   1  114.69   14.80
   9  -2   1  118.69   12.20
  -9   2  -1  145.69   17.20
  -9   2  -1  122.89   14.60
  -9   2  -1  136.49   11.70
   9  -1   1   96.09   15.50
   9  -1   1  100.59   14.80
   9  -1   1  112.39   11.40
  -9   1  -1   98.19   16.90
  -9   1  -1  104.39   13.90
  -9   1  -1  134.99   11.00
   9   0   1   -2.60    8.00
   9   0   1   -3.70   11.50
   9   0   1    3.00   10.10
  -9   0  -1   -0.80   11.40
  -9   0  -1    6.60    8.60
  -9   0  -1   -4.10   12.40
   9   1   1   94.59   16.20
   9   1   1   90.89   14.20
   9   1   1   75.39   11.50
  -9  -1  -1  111.39   13.30
  -9  -1  -1   88.99   14.60
  -9  -1  -1   89.99   14.30
   9   2   1  104.09   15.20
   9   2   1  144.99   17.10
   9   2   1  154.28   16.20
  -9  -2  -1  125.89   15.90
  -9  -2  -1  124.09   19.70
   9   3   1  124.89   15.40
   9   3   1  127.99   13.50
   9   3   1  120.99   15.10
  -9  -3  -1  117.49   17.20
  -9  -3  -1  106.39   15.70
  -9  -3  -1  101.99   15.80
   9   4   1   14.80   14.30
   9   4   1   18.70   11.30
   9   4   1    8.10   14.40
  -9  -4  -1   37.50   15.30
   9   5   1   89.39   15.80
   9   6   1    8.20   16.30
   9   6   1    9.10   12.10
  -9  -6  -1   16.50   20.40
  -9  -6  -1   10.60   14.80
   9   7   1  220.38   23.60
  10  -6   1   26.60   22.70
 -10   6  -1   67.79   28.30
 -10   6  -1   78.99   15.60
 -10   5  -1  121.99   21.40
  10  -4   1   34.20   19.80
  10  -4   1    9.70   13.30
 -10   4  -1    4.30   13.00
  10  -3   1   15.20   12.70
 -10   3  -1    3.10   13.40
 -10   3  -1   19.40   10.40
 -10   3  -1    1.90   13.20
  10  -2   1   -1.60   12.60
  10  -2   1    6.00   12.80
  10  -2   1   14.60    9.50
 -10   2  -1    9.90   17.90
 -10   2  -1   -0.50   10.10
 -10   2  -1    9.30   10.40
  10  -1   1   40.00   14.30
  10  -1   1   24.60   15.60
 -10   1  -1   21.40   12.30
 -10   1  -1   28.70   17.30
 -10   1  -1   26.70   15.10
  10   0   1    6.50   12.80
  10   0   1    3.90   11.40
 -10   0  -1    2.80   15.10
 -10   0  -1    0.80   11.90
  10   1   1   21.10   13.30
  10   1   1   23.00   14.30
  10   1   1   21.60   13.70
 -10  -1  -1   26.50   16.70
 -10  -1  -1   68.99   18.50
 -10  -1  -1   26.20   14.30
  10   2   1    3.20    8.50
  10   2   1   -5.20   11.90
  10   2   1   -1.40   11.40
 -10  -2  -1   -8.10   11.90
 -10  -2  -1   -7.00   14.70
 -10  -2  -1    0.30   13.10
  10   3   1   -0.20   12.60
  10   3   1   12.20   13.20
 -10  -3  -1   52.19   17.40
 -10  -3  -1   64.29   17.40
  10   4   1   12.90   13.60
 -10  -4  -1   -4.00   14.00
  10   5   1  137.69   19.30
  10   6   1    8.40   18.10
  10   6   1   19.20   11.80
  10   6   1    6.10   14.00
 -10  -6  -1   16.40   19.80
  11  -6   1   11.60   22.90
  11  -6   1    5.90   11.20
  11  -6   1  121.69   30.20
 -11   6  -1   99.59   27.90
 -11   6  -1  -14.50   31.80
 -11   6  -1   10.10   14.60
  11  -5   1   30.00   22.30
  11  -5   1   23.90   14.00
  11  -5   1   57.59   21.10
 -11   5  -1   59.19   16.20
  11  -4   1   -7.40   22.70
  11  -4   1   41.90   23.50
 -11   4  -1    7.00   16.50
 -11   4  -1   42.30   19.10
 -11   4  -1   -3.50   23.70
  11  -3   1   17.40   22.00
  11  -3   1   27.40   19.20
 -11   3  -1   19.10   19.90
 -11   3  -1   26.50   16.30
 -11   3  -1   23.20   16.00
  11  -2   1   13.20   13.70
  11  -2   1   16.60   16.80
 -11   2  -1   26.90   27.90
 -11   2  -1    7.90   13.80
 -11   2  -1   18.00   13.20
  11  -1   1    0.10   14.10
  11  -1   1   -2.70   15.40
  11  -1   1   -7.40   13.60
 -11   1  -1   24.50   21.10
 -11   1  -1    6.00   16.70
 -11   1  -1  -16.40   12.70
  11   0   1   20.10   11.90
  11   0   1    3.20   14.70
  11   0   1   -2.50   13.40
 -11   0  -1   43.90   17.70
 -11   0  -1   24.00   16.00
 -11   0  -1   19.00   15.70
  11   1   1    9.80   11.30
  11   1   1    1.30   14.80
  11   1   1   32.70   18.00
 -11  -1  -1    0.90   15.20
 -11  -1  -1    0.30   13.70
  11   2   1   15.40   12.70
  11   2   1   -0.90   12.90
  11   2   1    6.60   17.00
 -11  -2  -1    2.90   20.40
 -11  -2  -1    4.00   14.40
  11   3   1   30.20   13.90
  11   3   1   14.80   14.00
  11   3   1   32.20   18.30
 -11  -3  -1   22.60   18.70
  11   4   1   10.70   15.50
  11   4   1   45.20   17.90
 -11  -4  -1   -4.60   18.80
 -11  -4  -1    8.70   20.60
  11   5   1   28.50   18.00
  11   5   1   42.70   13.40
  11   5   1   25.20   16.20
 -11  -5  -1  -35.20   24.10
 -11  -5  -1   53.09   22.80
  11   6   1    7.00   14.50
 -11  -6  -1   17.10   28.30
 -11  -6  -1  -32.30   24.10
  12  -5   1   47.50   30.80
  12  -5   1    8.80   29.10
  12  -5   1    8.90   11.80
 -12   5  -1   12.90   29.80
 -12   5  -1    4.60   15.10
  12  -4   1   91.29   25.20
  12  -4   1   50.59   22.00
 -12   4  -1   82.89   19.10
 -12   4  -1  107.29   38.90
 -12   4  -1  157.68   28.60
  12  -3   1   30.90   21.40
 -12   3  -1   82.99   19.60
 -12   3  -1   82.69   25.60
 -12   3  -1  130.99   27.70
  12  -2   1  -13.60   24.00
  12  -2   1   41.40   17.80
  12  -2   1   76.09   15.40
 -12   2  -1   43.00   14.30
 -12   2  -1   48.30   18.70
  12  -1   1   11.90   19.10
  12  -1   1    7.30   12.90
  12  -1   1   -8.40   14.80
 -12   1  -1   14.90   15.60
 -12   1  -1   21.10   18.20
 -12   1  -1   19.50   21.10
  12   0   1   -9.10   15.20
  12   0   1    6.00   11.80
  12   0   1    6.10   16.00
 -12   0  -1   -1.80   14.60
 -12   0  -1   -3.40   14.20
  12   1   1    1.50   11.90
  12   1   1    2.60   14.60
  12   1   1   -1.90   14.60
 -12  -1  -1    1.50   17.10
 -12  -1  -1    4.20   16.60
 -12  -1  -1   13.10   12.60
  12   2   1   53.39   17.70
  12   2   1   52.89   13.40
  12   2   1   44.90   14.70
 -12  -2  -1   -8.60   31.60
 -12  -2  -1   62.99   21.70
  12   3   1   45.60   30.30
  12   3   1   56.39   18.50
  12   3   1   70.39   16.40
 -12  -3  -1  117.39   24.00
 -12  -3  -1   23.50   20.40
  12   4   1   91.59   16.80
  12   4   1   49.70   22.70
  12   4   1   58.69   17.40
 -12  -4  -1   48.00   30.00
 -12  -4  -1   67.49   25.80
  12   5   1  -35.40   20.30
  12   5   1   25.60   17.20
  12   5   1   15.00   14.20
 -12  -5  -1   10.20   27.80
 -12  -5  -1   45.60   29.40
  13  -4   1   10.10   29.00
  13  -4   1   62.59   32.80
 -13   4  -1   13.20   26.60
 -13   4  -1   13.90   23.20
  13  -3   1   62.19   22.80
  13  -3   1   99.39   24.90
 -13   3  -1   63.79   23.70
 -13   3  -1   60.59   23.10
 -13   3  -1   71.39   17.20
  13  -1   1  104.39   20.50
  13  -1   1   67.79   24.90
 -13   1  -1   78.99   22.20
 -13   1  -1   82.19   22.50
 -13   1  -1  136.19   21.20
 -13   0  -1   67.89   28.40
 -13   0  -1   25.20   16.50
  13   1   1   82.59   16.80
 -13  -1  -1   91.19   27.90
 -13  -1  -1   87.89   21.50
  13   3   1   60.29   16.10
  13   3   1   52.39   20.50
  13   3   1   51.09   15.90
 -13  -3  -1   80.89   28.20
 -13  -3  -1   64.89   17.30
  13   4   1   78.99   29.90
  13   4   1   -0.30   16.20
  13   4   1    6.00   15.30
 -13  -4  -1   32.40   28.20
 -13  -4  -1   31.20   33.90
  14  -3   1  158.28   32.80
  14  -2   1  100.09   20.40
  14  -1   1   -9.80   15.70
 -14   1  -1  -14.20   28.70
 -14   1  -1   22.10   18.90
 -14   1  -1    9.60   17.40
  14   0   1   15.00   27.50
 -14   0  -1   51.39   24.30
 -14   0  -1   94.09   25.00
  14   1   1   28.60   16.40
  14   1   1  -24.50   30.30
  14   1   1   12.90   16.90
 -14  -1  -1  -19.20   21.50
 -14  -3  -1  158.28   42.40
  14   4   1    0.00   25.40
 -14  -4  -1    7.30   33.10
  15  -2   1   31.60   35.50
 -15   2  -1  186.78   33.70
  15  -1   1   20.30   20.60
  15  -1   1  -59.09   29.20
 -15   1  -1    5.40   18.20
 -15   1  -1   -1.70   34.70
  15   0   1  105.39   29.20
  15   0   1   62.79   21.30
  15   1   1   17.70   17.50
  15   1   1   36.80   16.00
 -15  -1  -1  -12.70   33.50
 -15  -1  -1    5.10   21.30
  15   2   1   15.90   16.80
  15   2   1   26.90   17.30
 -15  -2  -1  -54.09   32.20
 -15  -2  -1   48.00   30.10
 -15  -2  -1   43.00   41.50
  16   0   1  -27.40   17.70
 -16   0  -1   13.10   47.40
 -16  -2   2    4.40   35.80
 -16  -2   2   56.69   26.00
  16   2  -2   25.60   18.20
  16   2  -2  -19.80   21.40
 -16  -1   2  133.39   45.40
 -16   0   2   20.10   19.90
 -16   0   2  -34.70   40.30
 -16   0   2   57.79   34.60
  16   0  -2   25.00   18.90
 -16   1   2   -3.20   31.30
 -16   1   2   48.90   24.60
 -16   1   2   46.40   19.60
  16  -1  -2   56.89   21.00
  16  -1  -2   12.80   19.00
 -16   2   2    5.00   25.20
 -16   2   2   36.60   39.00
  16  -2  -2    1.40   24.00
  16  -2  -2    3.70   21.00
 -15  -3   2   28.40   40.70
  15   3  -2  -47.70   30.80
  15   3  -2    1.60   16.00
  15   3  -2   -5.70   15.20
  15   2  -2    9.60   30.80
 -15  -1   2   27.30   25.60
 -15  -1   2   34.90   29.10
  15   1  -2   63.59   29.20
  15   1  -2   47.70   15.00
  15   1  -2   57.59   18.10
 -15   1   2   29.90   17.40
 -15   1   2   21.20   23.90
 -15   1   2  -36.90   27.00
  15  -1  -2   14.30   14.20
  15  -1  -2   59.99   23.00
  15  -1  -2   84.29   24.50
 -15   2   2  -60.59   39.00
 -15   2   2   45.10   22.30
 -15   2   2    8.70   17.70
  15  -2  -2   -8.60   23.90
  15  -2  -2   22.90   18.70
 -15   3   2   12.70   16.70
  15  -3  -2   37.90   25.80
  15  -3  -2   31.00   30.10
 -14  -4   2   72.59   37.30
 -14  -4   2   12.00   26.20
  14   4  -2  -20.40   27.50
  14   4  -2   11.00   16.40
  14   4  -2   -0.60   16.80
 -14  -3   2   42.50   25.20
  14   3  -2   77.19   23.60
  14   3  -2   40.90   16.10
  14   3  -2   45.00   15.60
 -14  -2   2   -4.60   19.60
  14   2  -2   -1.50   16.60
  14   2  -2    2.00   13.60
 -14  -1   2   19.00   24.20
  14   1  -2   13.60   20.00
 -14   0   2  -16.40   34.00
 -14   0   2   38.00   21.10
  14   0  -2   36.20   10.20
  14   0  -2   55.99   16.20
  14   0  -2   29.90   27.50
 -14   1   2   59.09   22.60
 -14   1   2   10.50   20.80
 -14   1   2   27.30   20.30
  14  -1  -2   49.00   25.70
  14  -1  -2   18.80   17.20
  14  -1  -2   12.40   19.50
  14  -2  -2   -5.10   19.40
 -14   3   2   32.50   23.30
 -14   3   2   39.50   17.60
 -14   3   2   42.30   26.80
  14  -3  -2   88.29   22.80
  14  -3  -2   29.50   22.20
 -14   4   2  -35.30   31.20
 -14   4   2   12.50   16.60
  14  -4  -2    1.40   16.60
  14  -4  -2   87.79   31.00
  14  -4  -2    4.90   18.10
  13   5  -2   50.09   17.20
  13   5  -2   -7.20   26.10
  13   5  -2   32.70   15.60
  13   4  -2  151.78   30.90
  13   3  -2  140.39   22.00
 -13  -2   2   14.70   19.30
 -13  -2   2   22.30   24.90
  13   2  -2   21.30   13.90
  13   2  -2   28.70   17.80
 -13  -1   2   81.59   18.10
 -13  -1   2   83.29   22.40
  13   1  -2   75.49   15.60
  13   1  -2   74.69   18.00
 -13   0   2   43.60   19.90
 -13   0   2   -1.10   15.90
  13   0  -2    8.00   15.30
  13   0  -2   20.70   15.10
 -13   1   2   86.79   19.00
 -13   1   2   63.09   17.10
 -13   1   2   71.59   20.60
  13  -1  -2   86.89   22.40
  13  -1  -2   81.39   16.90
 -13   2   2   61.99   19.00
 -13   2   2   22.50   17.40
 -13   2   2   43.30   20.30
  13  -2  -2   14.50   17.70
  13  -2  -2   28.60   19.20
  13  -2  -2   32.40   11.80
 -13   3   2   94.99   30.40
 -13   3   2   56.09   16.80
  13  -3  -2   71.39   23.70
 -13   4   2   63.69   16.40
 -13   4   2   46.30   17.90
  13  -4  -2   92.19   26.30
  13  -4  -2   35.70   10.20
 -13   5   2   59.29   15.90
 -13   5   2   44.50   32.60
 -13   5   2   59.59   20.50
  13  -5  -2   42.30   15.30
  13  -5  -2   41.60   34.00
 -12  -6   2   98.99   31.50
 -12  -6   2  104.39   26.90
 -12  -5   2   54.49   26.30
  12   5  -2   48.50   19.70
  12   5  -2   52.19   14.70
  12   5  -2   65.49   18.60
 -12  -3   2   24.00   22.50
 -12  -3   2  -13.10   27.80
  12   3  -2   -0.40   12.60
  12   3  -2   43.90   13.20
 -12  -2   2   28.00   19.90
 -12  -2   2   18.30   15.70
 -12  -2   2   11.20   15.80
  12   2  -2   14.70   16.20
  12   2  -2   65.49   20.80
  12   2  -2   -0.30   13.30
 -12  -1   2  145.99   19.70
 -12  -1   2  129.49   21.70
 -12  -1   2  174.38   22.80
  12   1  -2  145.29   18.40
  12   1  -2  153.48   18.50
  12   1  -2  142.29   20.80
 -12   0   2   44.10   11.30
 -12   0   2  100.69   18.10
 -12   0   2   63.09   16.60
  12   0  -2   75.99   15.10
  12   0  -2   65.09   16.40
  12   0  -2   82.09   15.70
 -12   1   2  159.48   20.20
 -12   1   2  163.38   26.40
 -12   1   2  137.09   17.50
  12  -1  -2  144.59   24.10
  12  -1  -2  201.48   20.10
  12  -1  -2  155.58   15.10
 -12   2   2   14.90   14.30
 -12   2   2   46.60   12.10
  12  -2  -2   -3.50   18.70
  12  -2  -2   11.90   14.80
  12  -2  -2   17.00    9.20
 -12   3   2   -2.20   19.60
 -12   3   2   -2.20   16.50
 -12   3   2   20.40   13.10
  12  -3  -2   -8.40   22.80
  12  -3  -2    6.60   21.30
 -12   4   2   17.20   19.50
 -12   4   2    5.30   17.50
 -12   4   2   43.20   12.30
  12  -4  -2   10.00   12.70
  12  -4  -2   15.00   20.80
 -12   5   2   70.89   19.90
 -12   5   2   58.09   15.30
  12  -5  -2   44.00   18.10
  12  -5  -2   52.19   18.20
 -12   6   2   63.59   16.30
  12  -6  -2   61.89   19.30
  12  -6  -2   57.99   13.40
 -11  -6   2  113.09   22.60
  11   6  -2   71.89   21.50
  11   6  -2   65.49   14.80
  11   6  -2   66.29   19.80
 -11  -4   2  198.58   24.00
 -11  -4   2  273.37   31.80
  11   4  -2  167.58   19.40
  11   4  -2  247.98   20.90
  11   4  -2  242.98   21.40
 -11  -3   2  110.69   19.60
 -11  -3   2  108.39   18.10
  11   3  -2   90.69   17.50
  11   3  -2   96.09   16.30
  11   3  -2  119.39   16.80
 -11  -2   2   12.90   14.80
 -11  -2   2   -7.50   18.20
 -11  -2   2    5.70   12.80
  11   2  -2   -0.40   13.10
  11   2  -2    6.50   12.50
  11   2  -2    7.60   15.10
 -11  -1   2   37.70   17.10
 -11  -1   2   27.80   13.60
 -11  -1   2   58.59   16.00
  11   1  -2   43.30   14.00
  11   1  -2   50.39   14.20
 -11   0   2  112.29   19.90
 -11   0   2   79.19   15.40
  11   0  -2  144.29   19.90
  11   0  -2  129.69   17.50
  11   0  -2  110.09   12.60
 -11   1   2   31.30   18.40
 -11   1   2   37.00   13.30
  11  -1  -2   49.60    9.90
  11  -1  -2   42.70   13.80
  11  -1  -2   44.70   17.20
 -11   2   2   12.20    9.70
 -11   2   2    6.10   16.40
 -11   2   2   -1.90   15.00
  11  -2  -2   -8.60   10.30
  11  -2  -2    6.30   16.00
  11  -2  -2    7.10    7.40
 -11   3   2   97.99   16.00
 -11   3   2   89.29   12.40
  11  -3  -2  114.89   17.30
  11  -3  -2   95.79   17.50
 -11   4   2  186.98   16.20
 -11   4   2  185.08   24.20
 -11   4   2  203.08   20.70
  11  -4  -2  207.08   23.20
  11  -4  -2  192.28   17.60
  11  -4  -2  205.58   27.10
 -11   5   2   55.19   17.20
 -11   6   2  149.29   19.00
 -11   6   2   86.39   18.20
  11  -6  -2   58.79   26.50
 -10  -6   2  -25.20   20.10
 -10  -6   2    7.90   23.80
  10   6  -2   28.00   14.80
  10   6  -2   29.10   18.00
 -10  -5   2   23.90   19.50
 -10  -5   2   21.70   23.10
  10   5  -2   39.80   12.10
  10   5  -2   21.00   14.30
 -10  -4   2   51.89   14.90
 -10  -4   2   67.09   14.40
  10   4  -2   50.79   13.80
  10   4  -2   52.09   16.20
  10   4  -2   56.19   14.40
 -10  -3   2    7.60   11.70
 -10  -3   2    8.50   13.90
  10   3  -2    2.80   11.60
  10   3  -2   14.10   11.80
 -10  -2   2   -2.40   12.30
 -10  -2   2    6.20   21.30
 -10  -2   2    2.80   12.00
  10   2  -2   -0.10   11.60
  10   2  -2    0.70   12.80
  10   2  -2  -15.30    9.90
 -10  -1   2   22.10   13.10
 -10  -1   2   25.80   13.10
  10   1  -2   31.90   10.10
  10   1  -2   17.70   12.90
  10   1  -2   27.90   12.40
 -10   0   2  135.89   16.80
 -10   0   2  111.29   11.50
 -10   0   2  104.89   16.40
  10   0  -2   91.59   15.00
  10   0  -2   95.99   15.40
  10   0  -2  103.99   11.70
 -10   1   2   22.50   13.70
 -10   1   2   26.90    8.50
 -10   1   2   22.10   12.80
  10  -1  -2   28.20   10.90
  10  -1  -2   61.59   17.30
  10  -1  -2   32.30    8.00
 -10   2   2    0.30    7.90
 -10   2   2    2.10   12.60
  10  -2  -2    6.10    7.60
  10  -2  -2   -8.80    8.90
  10  -2  -2   -5.10   10.20
 -10   3   2    8.50   12.10
 -10   3   2   -1.10    8.10
 -10   3   2   17.00   11.80
  10  -3  -2   14.60   13.50
  10  -3  -2   10.70   10.60
 -10   4   2   52.09   14.50
 -10   4   2   56.79   14.00
 -10   4   2   37.50   14.00
  10  -4  -2   39.60   10.30
 -10   5   2   58.39   19.80
 -10   5   2   29.50   12.40
 -10   5   2   25.30   13.00
  10  -5  -2   21.60   13.00
  10  -5  -2   11.20   21.10
 -10   6   2  155.28   21.20
  -9  -7   2   28.00   19.40
   9   7  -2   20.10   15.20
   9   7  -2   14.30   18.00
  -9  -6   2   -4.60   22.00
  -9  -6   2   -7.00   18.90
   9   6  -2  -10.90   17.50
   9   6  -2   30.70   11.40
  -9  -5   2   28.20   19.50
  -9  -5   2   38.20   13.60
   9   5  -2   50.89   14.70
   9   5  -2   29.40   15.20
   9   5  -2   28.50   12.30
  -9  -4   2  129.59   17.10
   9   4  -2  122.29   17.10
   9   4  -2  105.19   15.40
   9   4  -2  119.39   16.40
  -9  -3   2   -0.40   11.90
  -9  -3   2    6.00   10.60
   9   3  -2   15.40    8.90
   9   3  -2    5.60   13.80
   9   3  -2   -0.70   11.60
  -9  -2   2    8.50   10.10
  -9  -2   2   10.90   12.10
   9   2  -2   20.00   12.20
   9   2  -2   14.80   10.90
   9   2  -2    9.20   12.70
  -9  -1   2  109.69   13.50
  -9  -1   2  121.09   16.00
  -9  -1   2  105.59   11.30
   9   1  -2  117.69   13.50
   9   1  -2  143.59   11.10
   9   1  -2  113.39   11.50
  -9   0   2   81.89   10.30
  -9   0   2   93.59   12.60
  -9   0   2   54.19   10.10
   9   0  -2   72.19   11.00
   9   0  -2   73.39   11.20
   9   0  -2   78.89    9.40
  -9   1   2  110.29   13.90
  -9   1   2  116.99   11.80
  -9   1   2  115.79   13.80
   9  -1  -2  110.49   10.40
   9  -1  -2  105.99   14.00
   9  -1  -2  113.59   12.50
  -9   2   2    8.60    9.20
  -9   2   2   17.40    9.80
  -9   2   2   15.40   12.50
   9  -2  -2   12.20    9.50
   9  -2  -2   15.50    3.80
  -9   3   2   50.79    9.10
  -9   3   2   -5.60   13.00
   9  -3  -2   -3.80   11.80
  -9   4   2  197.98   18.90
  -9   4   2  134.79   14.80
  -9   4   2  175.68   13.30
   9  -4  -2  132.99   17.70
   9  -4  -2  142.69   16.20
   9  -4  -2  128.39   17.30
  -9   5   2   40.90   11.80
  -9   5   2   28.60   12.90
   9  -5  -2   37.80   17.30
   9  -5  -2   21.00   11.70
  -9   6   2    3.20   12.10
  -9   6   2    2.00   12.70
  -9   6   2   -0.40    9.60
   9  -6  -2   -3.50   15.90
   9  -6  -2   -5.20   13.60
   9  -6  -2  -33.80   16.60
  -9   7   2   11.10   18.80
  -8  -7   2   -3.60   15.70
  -8  -7   2    0.30   16.10
  -8  -7   2   32.40   13.70
   8   7  -2  -10.30   19.00
   8   7  -2    1.20   21.30
   8   7  -2    0.40   11.00
  -8  -6   2    7.00   18.00
  -8  -6   2   20.60   14.10
   8   6  -2    0.70   11.80
   8   6  -2    6.00   18.40
   8   6  -2   17.70    9.80
  -8  -5   2  172.28   22.00
  -8  -5   2  171.18   16.80
   8   5  -2  161.48   16.80
   8   5  -2  191.28   21.60
   8   5  -2  127.59   14.60
  -8  -4   2   67.19   12.70
  -8  -4   2   68.89   10.80
   8   4  -2   56.79   14.10
   8   4  -2   93.49   13.60
   8   4  -2   59.69   12.50
  -8  -3   2  116.39   14.60
  -8  -3   2  122.29   15.50
   8   3  -2  128.79   15.40
   8   3  -2  140.19   16.30
   8   3  -2  129.09   18.20
  -8  -2   2  113.29   13.80
   8   2  -2  108.99   11.50
   8   2  -2  119.39   13.00
   8   2  -2  110.19   11.90
  -8  -1   2  -10.40    6.50
  -8  -1   2   -2.10    7.40
  -8  -1   2    1.10    7.20
   8   1  -2    0.00    5.50
   8   1  -2   -1.50    6.10
   8   1  -2   -6.60    7.20
  -8   0   2   53.09    8.10
  -8   0   2   55.39    9.30
  -8   0   2   55.19   11.30
   8   0  -2   59.69    8.60
   8   0  -2   43.70    8.50
   8   0  -2   53.49    8.80
  -8   1   2    0.20    6.30
  -8   1   2   -0.50    6.60
   8  -1  -2   -3.80    7.70
   8  -1  -2    0.60    3.80
  -8   2   2  108.29   15.00
  -8   2   2  110.09   12.90
  -8   2   2  116.69    8.20
   8  -2  -2  103.79   13.50
   8  -2  -2  111.69    9.20
   8  -2  -2   97.39   12.30
  -8   3   2  147.79   16.80
  -8   3   2  147.19    8.70
   8  -3  -2  129.29   14.70
   8  -3  -2  125.09   14.00
   8  -3  -2  147.39   12.00
  -8   4   2  113.19   14.00
  -8   4   2   87.59    8.30
   8  -4  -2   75.59   14.50
   8  -4  -2   64.69   13.00
   8  -4  -2   49.80   10.20
  -8   5   2  170.48   15.90
  -8   5   2  199.78   15.20
  -8   5   2  159.88   16.10
   8  -5  -2  180.98   17.70
   8  -5  -2  179.18   17.20
   8  -5  -2  176.08   17.70
  -8   6   2    7.20    8.20
  -8   6   2    2.10   13.10
  -8   6   2    2.60   14.20
   8  -6  -2    6.60   10.80
   8  -6  -2    3.40    9.80
  -8   7   2   46.20   12.40
  -7  -7   2   21.10   15.70
  -7  -7   2    9.10   18.90
   7   7  -2   24.10   13.00
   7   7  -2   23.90   19.20
  -7  -6   2   19.30   13.40
  -7  -6   2    2.60   12.00
  -7  -6   2    4.80   11.20
   7   6  -2   41.20   17.10
   7   6  -2    1.10   12.90
  -7  -5   2   57.49   10.30
  -7  -5   2   59.69   13.90
  -7  -5   2   73.29   12.50
   7   5  -2   72.49   15.30
   7   5  -2   65.19   12.20
   7   5  -2   63.69    9.70
  -7  -4   2   81.59   13.40
   7   4  -2   80.59   13.40
   7   4  -2   91.99   16.60
   7   4  -2   73.59    8.80
  -7  -3   2  359.06   20.80
  -7  -3   2  345.67   21.80
   7   3  -2  355.66   21.00
   7   3  -2  387.16   20.20
   7   3  -2  340.37   21.80
  -7  -2   2   31.00    8.60
  -7  -2   2   19.20    6.90
   7   2  -2   25.40    7.20
   7   2  -2   27.10   10.10
   7   2  -2   36.10    8.50
  -7  -1   2  193.48   12.80
  -7  -1   2  204.08   14.00
  -7  -1   2  202.58   14.40
   7   1  -2  205.58   13.20
   7   1  -2  209.08   13.10
  -7   0   2  626.54   32.20
  -7   0   2  633.94   31.90
  -7   0   2  660.13   32.80
   7   0  -2  652.83   32.30
   7   0  -2  691.03   32.80
   7   0  -2  677.33   31.40
  -7   1   2  221.08   13.30
  -7   1   2  200.98   11.20
  -7   1   2  197.08   15.60
   7  -1  -2  197.38   14.30
   7  -1  -2  213.78   11.80
   7  -1  -2  199.48   13.90
  -7   2   2   26.30    7.30
   7  -2  -2   37.30    8.90
   7  -2  -2   34.10    5.40
   7  -2  -2   40.90    7.80
  -7   3   2  364.16   19.10
  -7   3   2  276.27   19.20
  -7   3   2  287.77   16.60
   7  -3  -2  355.26   20.10
   7  -3  -2  342.57   19.50
  -7   4   2   60.39    8.30
  -7   4   2   69.59   11.70
  -7   4   2   88.49    5.90
   7  -4  -2   64.29   10.60
   7  -4  -2   69.79   10.80
   7  -4  -2   67.69   12.20
  -7   5   2   77.49   12.20
  -7   5   2   58.59    9.30
  -7   5   2   63.69   11.90
   7  -5  -2   91.29   14.60
   7  -5  -2   69.99    9.50
   7  -5  -2   58.09    7.40
  -7   6   2    0.40    8.80
  -7   6   2   14.40    9.00
  -7   6   2   -0.10   10.80
   7  -6  -2   -2.40    9.20
   7  -6  -2   -2.90   11.10
   7  -6  -2   -3.40   11.00
  -7   7   2   12.40   10.10
  -7   7   2   27.90   10.10
  -7   7   2   17.80   15.60
   7  -7  -2   16.60   12.10
   7  -7  -2    6.70    9.30
   7  -7  -2   21.70   11.00
  -6  -8   2   20.80   13.30
  -6  -8   2    2.40   25.80
   6   8  -2   -8.90   18.60
  -6  -7   2   -1.70   11.30
   6   7  -2   -2.40   10.80
   6   7  -2   17.70   17.70
   6   7  -2   -2.80    7.90
  -6  -6   2   78.49   12.00
  -6  -6   2   70.69   14.90
  -6  -6   2   56.29   11.70
   6   6  -2   64.69   12.60
   6   6  -2   82.79   18.90
   6   6  -2   58.09   12.30
  -6  -5   2    5.60   10.80
  -6  -5   2   -1.20    6.90
   6   5  -2   -3.30   10.10
   6   5  -2   -0.60   10.50
   6   5  -2    0.00    6.70
  -6  -4   2  146.49   13.90
  -6  -4   2  142.69   11.20
  -6  -4   2  170.08   13.00
   6   4  -2  134.49   18.40
   6   4  -2  131.49   10.10
   6   4  -2  147.79   13.00
  -6  -3   2  207.38   13.80
  -6  -3   2  165.98   12.50
   6   3  -2  200.78   14.50
   6   3  -2  156.08   13.20
   6   3  -2  214.18   12.90
  -6  -2   2   11.70    5.70
  -6  -2   2    7.00    7.90
   6   2  -2    8.80    7.00
   6   2  -2    4.30    5.00
   6   2  -2   10.50    5.10
  -6  -1   2 1515.75   68.89
  -6  -1   2 1487.05   68.89
  -6  -1   2 1441.16   68.99
   6   1  -2 1488.25   68.89
   6   1  -2 1499.35   68.99
   6   1  -2 1500.75   68.99
  -6   0   2  673.73   34.00
  -6   0   2  699.93   33.90
  -6   0   2  664.83   32.40
   6   0  -2  702.63   32.80
   6   0  -2  707.23   33.50
   6   0  -2  693.13   33.90
  -6   1   2 1480.95   68.79
  -6   1   2 1420.56   67.69
  -6   1   2 1580.84   69.09
   6  -1  -2 1498.75   67.69
   6  -1  -2 1486.75   68.79
   6  -1  -2 1466.05   68.99
  -6   2   2    7.50    5.90
  -6   2   2    9.40    2.80
  -6   2   2   -5.60    7.20
   6  -2  -2    9.80    5.30
   6  -2  -2    7.20    6.70
  -6   3   2  215.68   13.60
  -6   3   2  186.08   10.60
  -6   3   2  203.48   12.50
   6  -3  -2  212.48   13.50
   6  -3  -2  208.88   12.50
   6  -3  -2  230.28   12.60
  -6   4   2  150.28   10.10
  -6   4   2  154.08    8.90
  -6   4   2  151.18   11.30
   6  -4  -2  147.49   12.20
   6  -4  -2  149.99   10.20
   6  -4  -2  151.28   12.10
  -6   5   2   -0.30   11.90
  -6   5   2   -1.00    9.60
  -6   5   2    4.80    7.90
   6  -5  -2   -1.90    8.00
   6  -5  -2   -3.10    8.60
   6  -5  -2   -2.40    7.50
  -6   6   2   50.99    8.70
  -6   6   2   66.99   10.60
   6  -6  -2   67.39   12.60
   6  -6  -2   48.20   12.60
  -6   7   2    4.40   16.90
   6  -7  -2   27.70   12.20
   6  -7  -2    7.20   16.70
  -6   8   2   27.40   29.60
   6  -8  -2    3.00    9.00
  -5  -8   2    4.00   24.70
   5   8  -2   -3.50   19.60
  -5  -7   2    0.70    9.80
  -5  -7   2   -6.80    7.60
  -5  -7   2   10.60   13.40
   5   7  -2   29.00   22.80
   5   7  -2    9.20    7.70
   5   7  -2   23.50   10.10
  -5  -6   2   -4.20   11.10
  -5  -6   2    4.40   12.20
  -5  -6   2   -1.30    9.80
   5   6  -2   -0.40   15.80
   5   6  -2   -7.10   10.70
   5   6  -2    0.40    7.40
  -5  -5   2   20.80    8.40
  -5  -5   2   17.10    7.70
  -5  -5   2   23.00    9.80
   5   5  -2   20.30    8.20
   5   5  -2   20.60   15.50
  -5  -4   2   89.29    9.30
  -5  -4   2   89.09    9.20
  -5  -4   2  109.89   10.60
   5   4  -2   87.39    8.80
   5   4  -2   96.39   15.80
   5   4  -2   81.19    8.10
  -5  -3   2    4.90    5.70
  -5  -3   2    8.60    7.00
  -5  -3   2    7.20    4.60
   5   3  -2    2.70    7.40
   5   3  -2    5.70    4.20
   5   3  -2    3.80    4.40
  -5  -2   2  267.27   14.90
  -5  -2   2  263.47   15.60
   5   2  -2  314.87   15.80
   5   2  -2  309.47   16.70
   5   2  -2  230.88   14.90
  -5  -1   2  332.97   17.20
  -5  -1   2  330.97   18.00
  -5  -1   2  340.87   17.80
   5   1  -2  340.77   17.20
   5   1  -2  332.37   17.00
   5   1  -2  331.27   17.60
  -5   0   2   38.10    4.90
  -5   0   2   37.80    6.30
  -5   0   2   33.60    4.00
   5   0  -2   47.40    6.30
   5   0  -2   33.00    4.50
   5   0  -2   46.30    5.10
  -5   1   2  334.77   16.90
  -5   1   2  319.67   15.60
  -5   1   2  302.17   16.90
   5  -1  -2  332.27   17.70
   5  -1  -2  335.17   17.30
   5  -1  -2  340.97   15.60
  -5   2   2  251.57   13.90
  -5   2   2  258.37   12.70
  -5   2   2  265.27   14.60
   5  -2  -2  269.17   14.10
   5  -2  -2  274.07   14.70
   5  -2  -2  263.17   14.30
  -5   3   2    6.50    5.90
  -5   3   2    4.50    3.90
  -5   3   2    9.80    2.90
   5  -3  -2   12.70    4.80
   5  -3  -2    6.50    4.60
   5  -3  -2    8.10    4.40
  -5   4   2   88.99    9.80
  -5   4   2   95.79    8.20
   5  -4  -2   82.89   12.30
   5  -4  -2  103.59    8.00
   5  -4  -2   93.29    9.90
  -5   5   2   16.20    7.10
  -5   5   2   25.00    5.70
   5  -5  -2   15.80    6.50
   5  -5  -2   12.30    8.30
  -5   6   2    3.90    4.80
  -5   6   2    4.10    5.50
   5  -6  -2   -1.20    8.20
   5  -6  -2   -7.30    7.10
   5  -6  -2    0.70    5.60
  -5   7   2   16.30   19.70
   5  -7  -2    0.70   12.20
  -5   8   2    1.20   27.60
   5  -8  -2   -6.90    9.70
  -4  -8   2   53.19   23.30
  -4  -8   2   85.69   12.50
  -4  -8   2   61.49   11.80
   4   8  -2   53.59   22.50
  -4  -7   2    4.00   11.20
  -4  -7   2    4.20    8.10
  -4  -7   2   -0.70    6.70
   4   7  -2   44.90   21.00
   4   7  -2   -3.30    7.80
   4   7  -2    0.30    8.50
  -4  -6   2   -3.80    8.90
   4   6  -2    2.70   14.20
   4   6  -2   -3.80    7.80
   4   6  -2   -0.60    8.20
  -4  -5   2   70.69   11.60
  -4  -5   2   56.99   10.20
   4   5  -2  100.69   18.30
   4   5  -2   62.29   11.30
   4   5  -2   61.59    8.30
  -4  -4   2   -4.70    4.70
  -4  -4   2   -2.70    4.20
  -4  -4   2   -3.70    6.70
   4   4  -2    2.10    4.20
   4   4  -2    3.90    5.40
   4   4  -2   -4.50    8.50
  -4  -3   2  241.78   13.90
  -4  -3   2  241.18   13.50
  -4  -3   2  243.38   13.40
   4   3  -2  230.58   13.40
   4   3  -2  246.78   15.30
   4   3  -2  293.57   14.30
  -4  -2   2   33.50    3.60
  -4  -2   2   41.40    6.90
  -4  -2   2   34.10    4.90
   4   2  -2   54.19    7.90
   4   2  -2   36.80    4.30
   4   2  -2   34.60    5.70
  -4  -1   2  528.15   24.70
  -4  -1   2  532.95   24.90
   4   1  -2  520.75   25.00
   4   1  -2  479.95   24.50
   4   1  -2  518.85   25.00
  -4   0   2 1228.98   57.69
  -4   0   2 1260.97   58.19
  -4   0   2 1307.67   58.19
   4   0  -2 1273.07   57.69
   4   0  -2 1263.37   58.19
   4   0  -2 1276.47   58.19
  -4   1   2  508.65   23.80
  -4   1   2  492.45   24.60
  -4   1   2  518.65   24.90
   4  -1  -2  528.55   24.70
   4  -1  -2  538.55   23.80
   4  -1  -2  527.65   24.80
  -4   2   2   39.80    4.40
  -4   2   2   35.70    4.00
  -4   2   2   36.20    2.70
   4  -2  -2   36.20    5.20
   4  -2  -2   37.40    5.60
   4  -2  -2   42.80    5.70
  -4   3   2  230.18   13.10
  -4   3   2  250.87   13.50
   4  -3  -2  233.68   13.70
   4  -3  -2  239.38   13.30
   4  -3  -2  245.88   13.40
  -4   5   2   64.89    5.70
   4  -5  -2   57.39    9.40
   4  -5  -2   62.29    7.60
   4  -5  -2   61.79    8.40
  -4   6   2   -6.10   12.70
   4  -6  -2   -6.00    7.90
   4  -6  -2    2.70    4.90
  -4   7   2    0.70   22.90
   4  -7  -2    0.80    7.80
  -4   8   2   64.39   23.50
   4  -8  -2   35.40    9.50
  -3  -8   2   22.00   19.90
   3   8  -2   15.00   19.30
  -3  -7   2   19.80    7.60
  -3  -7   2    8.90    7.00
   3   7  -2   16.20   19.50
  -3  -6   2   91.79   11.50
  -3  -6   2   78.19   12.00
  -3  -6   2   69.49   12.50
   3   6  -2   73.89    9.10
   3   6  -2   74.39    9.50
   3   6  -2  102.29   15.80
  -3  -5   2  405.96   22.30
   3   5  -2  461.95   22.30
   3   5  -2  438.36   22.40
   3   5  -2  466.55   29.90
  -3  -4   2   -0.80    5.40
  -3  -4   2    0.70    4.70
  -3  -4   2    1.00    4.40
   3   4  -2    5.90    6.90
   3   4  -2    2.70    4.70
   3   4  -2    1.10    5.00
  -3  -3   2 1090.09   50.49
  -3  -3   2 1083.39   50.49
  -3  -3   2 1111.19   50.29
   3   3  -2 1119.19   50.49
   3   3  -2 1048.00   50.19
  -3  -2   2   84.29    5.70
  -3  -2   2   94.69    6.10
  -3  -2   2   80.69    5.50
   3   2  -2   84.09    6.90
   3   2  -2   78.69    5.70
  -3  -1   2  566.14   26.70
  -3  -1   2  561.84   26.80
   3   1  -2  542.55   26.60
   3   1  -2  581.34   25.80
   3   1  -2  589.14   26.80
  -3   0   2 1483.35   68.39
  -3   0   2 1562.44   68.49
   3   0  -2 1513.15   68.49
   3   0  -2 1518.45   68.49
   3   0  -2 1456.15   67.99
  -3   1   2  565.24   26.30
  -3   1   2  567.64   26.40
  -3   1   2  564.64   25.60
   3  -1  -2  560.04   26.50
   3  -1  -2  548.55   26.40
   3  -1  -2  577.14   26.20
   3  -1  -2  577.34   25.60
  -3   2   2   79.69    5.90
  -3   2   2   86.39    6.00
   3  -2  -2   95.59    7.00
   3  -2  -2   84.39    6.00
   3  -2  -2   84.49    5.20
  -3   3   2 1105.09   50.29
  -3   3   2 1109.29   50.39
   3  -3  -2 1083.49   51.29
   3  -3  -2 1124.99   50.49
  -3   4   2    3.90    3.30
  -3   4   2    3.80    1.80
   3  -4  -2    1.90    4.00
   3  -4  -2    2.00    4.60
   3  -5  -2  444.96   25.90
   3  -5  -2  479.65   21.70
   3  -5  -2  448.46   21.40
  -3   6   2   81.79   14.50
   3  -6  -2   92.29   13.30
  -3   7   2   25.50   22.70
   3  -7  -2   15.70   11.10
  -3   8   2   36.30   29.50
   3  -8  -2   21.30   11.70
  -2  -8   2   22.00   21.90
   2   8  -2   49.10   20.70
  -2  -7   2   10.30    8.30
  -2  -7   2    3.00    8.90
   2   7  -2   -2.90   18.50
  -2  -6   2   -3.30    7.30
  -2  -6   2   11.60    9.50
  -2  -6   2   -3.60    6.70
   2   6  -2    7.20    5.00
   2   6  -2   14.50   14.10
   2   6  -2    2.70    5.40
  -2  -5   2  350.36   20.10
  -2  -5   2  340.27   17.10
   2   5  -2  331.37   17.00
   2   5  -2  315.77   17.60
  -2  -4   2  166.58   10.40
  -2  -4   2  174.98   10.20
  -2  -4   2  181.98   11.40
   2   4  -2  156.18   12.00
  -2  -3   2  205.28   12.10
  -2  -3   2  197.68   11.70
  -2  -3   2  198.08   11.10
   2   3  -2  193.38   11.10
   2   3  -2  205.78   10.60
  -2  -2   2  433.96   20.30
  -2  -2   2  444.06   20.20
  -2  -2   2  424.46   20.50
   2   2  -2  427.36   20.50
   2   2  -2  410.66   20.30
  -2  -1   2  852.21   38.80
  -2  -1   2  820.02   38.70
  -2  -1   2  869.71   38.10
   2   1  -2  850.61   38.10
   2   1  -2  820.82   38.70
   2   1  -2  859.31   38.70
  -2   0   2  572.54   27.90
  -2   0   2  622.94   28.00
   2   0  -2  607.24   28.00
   2   0  -2  615.24   27.40
   2   0  -2  625.44   28.10
  -2   1   2  834.42   38.20
  -2   1   2  808.32   38.10
   2  -1  -2  880.41   38.20
   2  -1  -2  814.72   38.10
   2  -1  -2  850.81   38.20
  -2   2   2  451.35   20.30
  -2   2   2  437.46   20.30
   2  -2  -2  449.06   21.20
   2  -2  -2  419.36   20.20
  -2   3   2  189.68    9.30
  -2   3   2  204.58    9.30
   2  -3  -2  204.98   11.70
   2  -3  -2  178.38    9.50
   2  -3  -2  190.78    9.60
  -2   4   2  179.28   10.80
   2  -4  -2  141.99    8.10
   2  -4  -2  177.28    8.10
   2  -4  -2  187.58   12.50
  -2   5   2  322.67   20.50
   2  -5  -2  326.37   19.90
  -2   6   2    0.30   12.80
  -2   7   2   54.49   20.60
   2  -7  -2    0.00   10.80
  -2   8   2   21.90   23.60
   2  -8  -2   27.30   14.40
  -1  -8   2    9.50   21.50
   1   8  -2   27.00   23.50
  -1  -7   2    7.60   10.60
  -1  -7   2    5.40    9.00
   1   7  -2   14.50   19.20
  -1  -6   2  780.32   37.70
  -1  -6   2  850.51   41.00
  -1  -6   2  747.43   37.40
   1   6  -2  820.02   37.00
   1   6  -2  779.32   36.90
  -1  -5   2   69.09    8.80
  -1  -5   2   55.79    8.30
   1   5  -2   64.49    6.50
   1   5  -2   65.09    8.10
  -1  -4   2 1753.02   78.99
  -1  -4   2 1675.33   78.19
   1   4  -2 1750.12   78.39
   1   4  -2 1696.93   78.19
  -1  -3   2   14.60    4.10
  -1  -3   2    9.30    4.50
   1   3  -2   14.30    4.20
   1   3  -2   12.00    3.40
  -1  -2   2 1267.07   56.59
  -1  -2   2 1202.18   56.49
  -1  -2   2 1238.78   56.39
   1   2  -2 1231.38   56.59
   1   2  -2 1268.77   56.59
  -1  -1   2   88.99    5.10
  -1  -1   2   94.29    5.50
  -1  -1   2   95.89    4.80
   1   1  -2   91.69    5.30
   1   1  -2   99.69    5.50
  -1   1   2   93.59    4.80
  -1   1   2   94.09    4.80
  -1   1   2   97.29    5.00
   1  -1  -2   89.09    4.80
   1  -1  -2   95.79    4.80
   1  -1  -2  100.29    5.30
  -1   2   2 1196.58   53.59
  -1   2   2 1153.78   52.79
  -1   2   2 1166.98   52.79
   1  -2  -2 1215.08   52.89
   1  -2  -2 1152.68   52.89
  -1   3   2   11.00    5.10
   1  -3  -2   13.50    4.00
  -1   4   2 1705.43   79.39
   1  -4  -2 1724.63   78.99
  -1   5   2   69.59   10.80
   1  -5  -2   62.89    9.40
  -1   6   2  833.42   44.00
   1  -6  -2  816.32   41.20
  -1   7   2   -7.40   21.10
   1  -7  -2    0.80   11.50
  -1   8   2   18.30   22.70
   1  -8  -2    7.50   13.90
   0   8  -2  107.39   29.50
   0  -7   2   38.10    9.30
   0  -7   2   34.50   13.30
   0  -6   2    0.50    9.80
   0  -6   2    1.50    7.00
   0  -6   2    3.70    5.30
   0   6  -2    2.20    5.00
   0   6  -2    5.70    5.30
   0  -5   2   74.59    8.20
   0  -5   2   52.89    9.90
   0   5  -2   51.89    6.30
   0   5  -2   57.59    8.00
   0  -4   2  542.05   27.30
   0  -4   2  544.35   26.20
   0   4  -2  569.54   26.40
   0   4  -2  544.15   26.90
   0  -3   2  140.79    9.00
   0  -3   2  163.18    8.80
   0  -3   2  149.09   10.30
   0   3  -2  147.19    8.60
   0   3  -2  139.19    8.80
   0  -2   2 3958.70  175.68
   0  -2   2 3941.91  175.78
   0  -2   2 3855.61  175.78
   0   2  -2 3947.00  175.78
   0   2  -2 3845.02  175.78
   0  -1   2 1126.19   50.59
   0  -1   2 1097.19   50.49
   0   1  -2 1100.19   50.59
   0   1  -2 1129.49   50.59
   0   1   2 1104.19   50.59
   0   1   2 1139.09   50.59
   0   1   2 1115.59   50.79
   0  -1  -2 1097.89   50.79
   0  -1  -2 1090.09   50.59
   0  -1  -2 1185.68   50.79
   0   2   2 3775.22  172.58
   0  -2  -2 3937.81  172.08
   0  -2  -2 3696.03  172.58
   0  -2  -2 3737.63  171.98
   0  -2  -2 4028.30  172.48
   0   3   2  143.79   10.20
   0  -3  -2  141.49    9.30
   0   4   2  642.14   30.00
   0  -4  -2  530.45   28.60
   0   5   2   70.19   11.00
   0  -5  -2   51.19    6.40
   0   6   2    8.60   17.90
   0  -6  -2   10.40    7.90
   0   7   2   33.30   17.20
   0  -7  -2   24.20   12.00
   0   8   2  -26.80   21.30
   0  -8  -2    6.60   13.70
   1  -7   2   52.29   10.50
   1  -7   2   29.90   12.00
   1  -6   2  138.59   15.60
   1  -6   2  123.69   11.80
   1  -6   2  119.19   12.50
  -1   6  -2  131.89    8.80
  -1   6  -2  126.49    9.40
   1  -5   2    3.00    5.90
  -1   5  -2    4.60    4.40
  -1   5  -2    6.30    5.10
   1  -4   2    1.10    5.40
   1  -4   2    4.20    4.00
  -1   4  -2    2.20    6.20
   1  -3   2  271.97   15.30
   1  -3   2  288.67   15.30
   1  -3   2  297.87   15.00
  -1   3  -2  301.97   14.50
  -1   3  -2  269.37   14.70
   1  -2   2 1830.82   81.49
   1  -2   2 1744.63   81.29
  -1   2  -2 1777.22   81.39
  -1   2  -2 1830.42   81.49
   1  -1   2 3378.26  153.68
   1  -1   2 3386.86  153.58
  -1   1  -2 3509.05  153.68
  -1   1  -2 3390.46  153.68
   1   0   2 1579.94   71.49
   1   0   2 1622.14   71.49
   1   0   2 1529.95   71.49
  -1   0  -2 1584.74   71.49
  -1   0  -2 1571.34   71.49
  -1   0  -2 1604.54   71.49
   1   1   2 3384.96  153.88
   1   1   2 3411.26  153.88
   1   1   2 3412.26  154.18
  -1  -1  -2 3359.66  154.18
  -1  -1  -2 3436.26  153.88
  -1  -1  -2 3344.27  153.88
  -1  -1  -2 3646.34  153.98
   1   2   2 1730.13   80.29
   1   2   2 1817.42   81.29
   1   2   2 1789.62   80.29
  -1  -2  -2 1748.33   81.29
  -1  -2  -2 1872.81   80.99
  -1  -2  -2 1753.32   80.39
   1   3   2  290.47   12.80
   1   3   2  272.97   12.80
   1   3   2  288.07   15.30
  -1  -3  -2  267.47   13.10
  -1  -3  -2  261.47   13.10
  -1  -3  -2  286.97   14.90
   1   4   2    5.30    7.80
  -1  -4  -2    2.20    4.60
   1   5   2    7.70   10.80
  -1  -5  -2    5.20    4.30
   1   6   2  124.19   21.10
  -1  -6  -2  113.09   13.00
   1   7   2   52.19   20.80
  -1  -7  -2   29.40   11.90
   2  -8   2   14.50   15.20
   2  -8   2    8.60    5.90
   2  -7   2   -4.30   12.30
   2  -7   2    8.50   15.10
   2  -7   2    2.50    6.50
  -2   7  -2    5.00    6.00
  -2   7  -2    1.20    5.00
   2  -6   2   68.39   11.50
   2  -6   2   76.79   11.40
   2  -6   2   63.49   12.70
  -2   6  -2   78.19    9.30
  -2   6  -2   63.49   10.70
   2  -5   2   83.89    9.40
   2  -5   2   72.79   11.00
   2  -5   2   71.19    8.00
  -2   5  -2   84.59    8.70
  -2   5  -2   69.89   11.00
   2  -4   2   73.89    8.60
   2  -4   2   74.79    7.80
   2  -4   2   68.69    9.40
  -2   4  -2   74.19    7.90
  -2   4  -2   73.59    8.30
   2  -3   2  527.35   25.60
   2  -3   2  521.75   25.40
   2  -3   2  523.25   25.60
  -2   3  -2  542.35   25.50
  -2   3  -2  498.85   25.00
   2  -2   2  116.79    7.10
   2  -2   2  131.79    7.70
  -2   2  -2  124.39    8.20
  -2   2  -2  118.09    7.40
   2  -1   2 4600.44  205.78
   2  -1   2 4462.45  205.78
  -2   1  -2 4595.34  205.78
  -2   1  -2 4543.35  205.78
  -2   1  -2 4682.73  207.08
   2   0   2 9826.62  435.96
   2   0   2 9999.00  436.86
   2   0   2 9625.04  436.66
  -2   0  -2 9744.42  436.26
  -2   0  -2 9063.19  433.46
  -2   0  -2 9794.42  437.26
   2   1   2 4603.54  204.98
   2   1   2 4684.83  205.28
   2   1   2 4465.75  204.88
  -2  -1  -2 4533.55  205.28
  -2  -1  -2 4538.75  204.98
  -2  -1  -2 4547.15  204.98
   2   2   2  113.59    7.10
   2   2   2  115.59    9.00
   2   2   2  119.19    7.10
  -2  -2  -2  119.29    8.00
  -2  -2  -2  115.69    7.10
  -2  -2  -2  130.09    8.20
  -2  -2  -2  110.29    6.60
   2   3   2  521.65   24.10
   2   3   2  513.65   25.90
   2   3   2  508.35   23.80
  -2  -3  -2  526.65   24.00
  -2  -3  -2  491.25   25.90
  -2  -3  -2  509.65   24.90
   2   4   2   70.89    4.10
   2   4   2   72.19   10.50
   2   4   2   67.89    5.00
  -2  -4  -2   63.09    5.30
  -2  -4  -2   68.69    6.60
  -2  -4  -2   67.19    9.00
  -2  -5  -2   73.39    6.10
  -2  -5  -2   81.79    9.80
   2   6   2  111.09   19.50
  -2  -6  -2   85.69   12.40
   2   7   2    1.90   16.90
  -2  -7  -2    1.40   10.80
   2   8   2   50.79   26.20
  -2  -8  -2   -2.10   14.70
   3  -8   2    5.00   11.00
   3  -8   2    4.60   12.60
   3  -7   2   47.80   11.30
   3  -7   2   31.90   12.30
  -3   7  -2   51.69   10.10
  -3   7  -2   55.49    9.00
   3  -6   2   74.79   12.10
  -3   6  -2   63.89   11.50
  -3   6  -2   92.49   11.90
   3  -5   2  294.87   20.00
   3  -5   2  273.37   17.20
   3  -5   2  286.37   17.50
  -3   5  -2  259.57   17.20
  -3   5  -2  288.37   16.50
   3  -4   2    2.00    4.60
  -3   4  -2    1.80    5.30
  -3   4  -2   -0.60    4.20
   3  -3   2   71.29    7.40
   3  -3   2   75.99    7.00
  -3   3  -2   73.29    6.80
   3  -2   2   15.60    2.80
   3  -2   2   17.30    6.00
  -3   2  -2   15.90    3.60
  -3   2  -2   22.10    3.70
  -3   2  -2   15.00    5.00
   3  -1   2 3121.19  140.79
   3  -1   2 3161.58  140.99
   3  -1   2 3112.89  140.89
  -3   1  -2 3049.99  140.89
  -3   1  -2 3037.30  140.69
  -3   1  -2 3227.18  140.99
   3   0   2 1271.37   57.59
   3   0   2 1273.37   57.49
   3   0   2 1250.07   57.49
  -3   0  -2 1224.58   57.39
  -3   0  -2 1286.87   57.69
  -3   0  -2 1224.18   57.59
   3   1   2 3149.49  141.19
   3   1   2 3179.78  141.39
   3   1   2 3032.40  141.09
  -3  -1  -2 3116.09  141.09
  -3  -1  -2 3174.48  141.19
  -3  -1  -2 3106.69  141.39
   3   2   2   16.40    3.10
   3   2   2   17.40    6.20
   3   2   2   16.60    3.60
  -3  -2  -2   15.40    6.90
  -3  -2  -2   19.10    4.90
  -3  -2  -2   13.60    4.00
   3   3   2   75.69    7.50
   3   3   2   67.79    7.20
   3   3   2   74.59    9.60
  -3  -3  -2   70.49    7.70
  -3  -3  -2   68.89    7.00
  -3  -3  -2   64.29    7.80
  -3  -3  -2   70.39    6.90
   3   4   2    3.20    7.40
   3   4   2    0.30    4.20
  -3  -4  -2   -2.00   10.80
  -3  -4  -2    3.80    3.70
  -3  -4  -2    4.30    6.10
   3   5   2  338.87   14.70
   3   5   2  296.27   23.80
  -3  -5  -2  281.07   15.30
  -3  -5  -2  254.17   14.70
  -3  -5  -2  286.77   18.70
   3   6   2   79.79   14.40
  -3  -6  -2   53.59    4.90
  -3  -6  -2   64.99    8.20
  -3  -6  -2   66.89    5.70
   3   7   2   50.69   18.80
  -3  -7  -2   38.70   13.60
   3   8   2   55.49   22.10
  -3  -8  -2    1.90   15.90
   4  -7   2   18.80   10.00
   4  -7   2   26.20   15.90
   4  -7   2   33.70   13.60
  -4   7  -2   37.00    8.50
  -4   7  -2   23.30   10.40
   4  -6   2   70.09    9.30
   4  -6   2   81.09   12.10
   4  -6   2  100.89   15.90
  -4   6  -2   72.69   16.20
  -4   6  -2   71.49   12.70
   4  -5   2   89.09   11.60
   4  -5   2   58.19    9.80
   4  -5   2   57.19    8.40
  -4   5  -2   70.19   12.30
  -4   5  -2   55.29    9.10
   4  -4   2  194.98   13.40
   4  -4   2  206.48   15.00
   4  -4   2  206.28   13.10
  -4   4  -2  190.98   12.50
  -4   4  -2  211.08   12.90
   4  -3   2  233.78   14.50
   4  -3   2  231.48   13.80
  -4   3  -2  221.38   14.10
  -4   3  -2  208.38   12.90
  -4   3  -2  237.48   13.30
   4  -2   2  264.07   15.20
   4  -2   2  255.37   14.20
  -4   2  -2  289.27   14.10
  -4   2  -2  222.48   14.80
   4  -1   2   65.19    7.90
   4  -1   2   66.09    6.50
   4  -1   2   64.09    8.10
  -4   1  -2   67.29    5.60
  -4   1  -2   58.09    5.40
  -4   1  -2   64.69    6.50
   4   0   2 3291.07  149.09
   4   0   2 3258.27  148.89
   4   0   2 3302.57  149.19
  -4   0  -2 3400.76  149.29
  -4   0  -2 3238.38  148.89
  -4   0  -2 3285.17  149.19
   4   1   2   65.69    6.30
   4   1   2   51.59    5.70
   4   1   2   70.79    6.30
  -4  -1  -2   68.49    7.10
  -4  -1  -2   61.69    8.30
  -4  -1  -2   63.99    8.60
   4   2   2  238.08   13.50
   4   2   2  262.17   14.30
  -4  -2  -2  253.97   13.90
  -4  -2  -2  251.07   14.20
  -4  -2  -2  261.77   14.70
   4   3   2  227.88   13.00
   4   3   2  205.78   12.10
   4   3   2  217.38   15.00
  -4  -3  -2  215.18   12.80
  -4  -3  -2  223.98   14.70
  -4  -3  -2  230.88   12.80
  -4  -3  -2  223.18   13.20
   4   4   2  218.38   15.90
   4   4   2  214.68   11.80
   4   4   2  190.98   13.70
  -4  -4  -2  202.68   13.20
  -4  -4  -2  186.78   12.80
   4   5   2   48.10    8.10
   4   5   2  101.29   18.00
   4   5   2   60.89    7.80
  -4  -5  -2   57.49    9.40
  -4  -5  -2   46.90    9.40
   4   6   2   94.49   17.20
  -4  -6  -2   59.39    9.70
  -4  -6  -2   46.00    8.50
  -4  -6  -2   62.69    7.40
   4   8   2   24.40   21.60
  -4  -8  -2   15.70   15.80
   5  -7   2    3.40   17.30
   5  -7   2    3.70   20.70
   5  -6   2   14.60   11.50
   5  -6   2   11.70    7.10
   5  -6   2   21.00   11.80
  -5   6  -2   16.50   13.00
  -5   6  -2   14.50   10.90
   5  -5   2   21.00   12.60
   5  -5   2    5.70    6.40
   5  -5   2    0.10    6.80
  -5   5  -2    2.50   10.70
  -5   5  -2   14.20    8.70
  -5   5  -2   24.10    8.20
   5  -4   2  131.79   13.60
   5  -4   2  142.49   13.60
   5  -4   2  131.09   10.80
  -5   4  -2  150.68   13.40
  -5   4  -2  102.29    9.90
  -5   4  -2  131.09   12.40
   5  -3   2  119.69   12.10
  -5   3  -2  102.09   10.00
  -5   3  -2  125.99    9.70
  -5   3  -2  133.39   10.60
   5  -2   2  362.06   19.40
   5  -2   2  365.66   20.40
  -5   2  -2  342.47   19.30
  -5   2  -2  360.36   19.30
  -5   2  -2  368.56   19.30
   5  -1   2 1164.98   54.79
   5  -1   2 1184.38   54.39
   5  -1   2 1170.88   54.99
  -5   1  -2 1162.28   54.69
  -5   1  -2 1161.08   55.29
  -5   1  -2 1209.18   55.19
   5   0   2  169.78   12.00
   5   0   2  167.18   12.60
   5   0   2  173.78   11.00
  -5   0  -2  166.18   10.80
  -5   0  -2  169.78   12.30
  -5   0  -2  168.18   12.00
   5   1   2 1173.68   54.59
   5   1   2 1220.28   54.79
   5   1   2 1089.79   54.19
  -5  -1  -2 1174.48   54.59
  -5  -1  -2 1148.49   54.59
  -5  -1  -2 1197.48   54.79
   5   2   2  352.16   18.80
   5   2   2  311.97   18.40
   5   2   2  356.96   18.60
  -5  -2  -2  343.27   19.40
  -5  -2  -2  350.86   19.00
  -5  -2  -2  352.06   18.50
   5   3   2  126.39   10.50
   5   3   2  127.69    9.40
   5   3   2  122.09   12.10
  -5  -3  -2  141.69    9.60
  -5  -3  -2  127.19    9.40
   5   4   2  132.19   18.10
   5   4   2  132.79   10.40
   5   4   2  132.99    9.80
  -5  -4  -2  134.89   11.20
  -5  -4  -2  116.29   12.20
  -5  -4  -2  130.69   11.70
   5   5   2   10.40    7.80
   5   5   2    9.80   13.40
   5   5   2   -5.00    6.00
  -5  -5  -2    4.00    8.50
  -5  -5  -2   10.70    8.70
  -5  -5  -2    4.70    8.60
   5   6   2    7.00   15.80
   5   6   2   13.10    7.90
  -5  -6  -2    3.80    9.00
  -5  -6  -2    9.20    9.70
   5   7   2   -2.40   19.80
  -5  -7  -2    0.90    6.50
  -5  -7  -2    4.00   12.40
   5   8   2   -0.40   21.00
  -5  -8  -2    5.20   13.20
   6  -7   2  -11.00   17.00
   6  -7   2    1.40   11.80
   6  -7   2   25.40   18.00
  -6   7  -2    1.40   11.10
  -6   7  -2    3.90   17.50
  -6   7  -2    0.20   18.50
   6  -6   2   13.90   12.00
   6  -6   2   19.60   10.00
  -6   6  -2   13.90   12.50
  -6   6  -2    4.80   10.90
   6  -5   2    1.70    7.40
   6  -5   2    7.20   10.80
   6  -5   2   -5.30   11.80
  -6   5  -2    4.10   10.60
  -6   5  -2    3.90   10.60
   6  -4   2  392.26   23.80
   6  -4   2  397.76   24.60
  -6   4  -2  403.06   24.50
  -6   4  -2  414.36   21.40
  -6   4  -2  357.06   21.80
   6  -3   2   11.30    9.30
   6  -3   2    8.00    4.80
  -6   3  -2    8.60    8.70
  -6   3  -2   18.70    6.30
   6  -2   2    1.40    5.70
   6  -2   2    0.00    8.80
  -6   2  -2   10.20   11.40
  -6   2  -2    4.70    5.30
  -6   2  -2    4.50    6.70
   6  -1   2  383.66   21.80
   6  -1   2  433.66   22.80
   6  -1   2  418.66   21.20
  -6   1  -2  397.36   21.00
  -6   1  -2  423.96   21.90
  -6   1  -2  401.26   22.10
   6   0   2 2398.86  106.69
   6   0   2 2353.06  107.19
   6   0   2 2264.27  106.99
  -6   0  -2 2265.27  106.69
  -6   0  -2 2307.17  107.09
  -6   0  -2 2427.86  107.29
   6   1   2  399.26   21.10
   6   1   2  414.86   21.10
   6   1   2  370.96   22.20
  -6  -1  -2  390.76   22.00
  -6  -1  -2  406.26   22.00
  -6  -1  -2  391.76   21.50
   6   2   2    4.70    6.70
   6   2   2    1.90    6.50
   6   2   2    2.30    7.20
  -6  -2  -2    1.10    8.30
  -6  -2  -2    0.90    6.50
   6   3   2    2.90    9.90
   6   3   2    7.30    7.40
   6   3   2   -3.60    9.10
  -6  -3  -2   14.80    9.20
  -6  -3  -2   11.40   10.90
  -6  -3  -2    8.70    8.20
   6   4   2  379.96   21.00
   6   4   2  422.76   26.10
   6   4   2  393.26   23.00
  -6  -4  -2  386.16   23.50
  -6  -4  -2  430.06   28.70
  -6  -4  -2  399.66   21.40
   6   5   2    0.30    9.30
   6   5   2    3.90   16.00
   6   5   2   -1.50   10.60
  -6  -5  -2    9.80   12.60
  -6  -5  -2    6.10    8.40
  -6  -5  -2    0.60   11.00
   6   6   2    8.90    9.40
   6   6   2   22.80   15.00
   6   6   2   50.09   11.10
  -6  -6  -2   20.30   10.70
  -6  -6  -2    9.50    6.20
   6   7   2   23.00   19.30
  -6  -7  -2    6.30    8.80
  -6  -7  -2   -1.30   11.80
  -6  -7  -2    6.00    8.70
   7  -7   2    0.80   11.10
   7  -7   2   20.40   21.80
   7  -7   2   11.40   17.50
  -7   7  -2   13.40   22.90
  -7   7  -2    6.20   19.90
   7  -6   2   21.80    8.90
   7  -6   2   25.30   16.70
  -7   6  -2   21.90   11.80
   7  -5   2   10.80   11.10
   7  -5   2    8.40    5.40
   7  -5   2    2.00   11.80
  -7   5  -2   22.00   11.00
  -7   5  -2   18.70   13.60
  -7   5  -2    4.10   13.60
   7  -4   2    1.80   10.00
   7  -4   2    0.40   12.70
  -7   4  -2   -1.90    8.50
  -7   4  -2    0.90   16.30
  -7   4  -2   -0.20   11.20
   7  -3   2   23.30   11.20
  -7   3  -2   36.00   13.10
  -7   3  -2   30.00   11.50
  -7   3  -2   24.60    9.40
   7  -2   2  401.56   24.50
   7  -2   2  421.66   22.60
   7  -2   2  444.26   24.20
  -7   2  -2  406.56   23.70
  -7   2  -2  433.86   22.30
  -7   2  -2  426.86   24.40
   7  -1   2 1419.76   65.19
   7  -1   2 1340.47   65.69
   7  -1   2 1393.06   65.69
  -7   1  -2 1394.46   65.99
  -7   1  -2 1467.15   65.99
  -7   1  -2 1362.76   64.99
   7   0   2   45.20    9.30
   7   0   2   41.50    6.70
   7   0   2   39.00    8.20
  -7   0  -2   40.00    7.50
  -7   0  -2   25.30    7.30
  -7   0  -2   38.30    9.40
   7   1   2 1364.96   65.39
   7   1   2 1358.16   65.39
   7   1   2 1409.06   65.39
  -7  -1  -2 1386.26   65.39
  -7  -1  -2 1480.25   65.89
  -7  -1  -2 1350.36   65.39
   7   2   2  418.86   23.30
   7   2   2  387.26   24.60
   7   2   2  411.16   23.10
  -7  -2  -2  406.06   24.30
  -7  -2  -2  412.36   24.60
  -7  -2  -2  422.16   23.60
   7   3   2   27.30   11.40
   7   3   2   26.40   12.80
  -7  -3  -2   33.00   12.30
  -7  -3  -2   27.10    9.50
   7   4   2   -7.20   11.20
   7   4   2  -13.00   10.70
  -7  -4  -2   16.70   15.10
  -7  -4  -2    3.60   11.10
  -7  -4  -2    6.20   12.20
   7   5   2   11.10   10.50
   7   5   2    1.80    7.60
   7   5   2    5.50   13.90
  -7  -5  -2   12.50   10.50
  -7  -5  -2   23.60    7.20
   7   6   2   34.40   16.40
   7   6   2   85.99   21.80
   7   6   2   25.00   10.00
  -7  -6  -2   36.70   12.10
  -7  -6  -2   24.30   14.80
   7   7   2   18.80   18.30
   7   7   2    4.90    9.80
  -7  -7  -2   -3.10   15.30
  -7  -7  -2    1.80   12.80
   8  -7   2   -9.90   21.00
   8  -7   2   37.80   22.30
   8  -7   2   20.30   11.10
  -8   7  -2   16.60   20.00
   8  -6   2   46.10   11.40
   8  -6   2   66.59   17.80
   8  -6   2   45.50   18.60
  -8   6  -2   44.90   13.80
   8  -5   2  108.39   17.00
   8  -5   2  101.29   14.40
   8  -5   2   98.09   16.20
  -8   5  -2   91.89   16.50
  -8   5  -2  121.39   24.80
  -8   5  -2   88.49   16.80
   8  -4   2  376.96   24.10
   8  -4   2  334.97   22.50
  -8   4  -2  335.87   20.50
  -8   4  -2  287.47   22.90
  -8   4  -2  317.97   22.40
   8  -3   2   27.30    9.60
   8  -3   2   26.00   11.00
  -8   3  -2   33.60   11.50
  -8   3  -2   25.40   12.40
   8  -2   2   84.99   11.90
   8  -2   2   58.29    9.90
  -8   2  -2   92.69   15.10
  -8   2  -2   78.69    9.50
  -8   2  -2   86.89   14.50
   8  -1   2   93.39   13.20
   8  -1   2  115.19   12.60
   8  -1   2   88.99   10.30
  -8   1  -2  114.39   10.10
  -8   1  -2  119.99   14.70
  -8   1  -2   76.49   12.00
   8   0   2  114.09   10.50
   8   0   2  117.59   13.60
  -8   0  -2  111.49   12.50
  -8   0  -2  122.29   12.90
   8   1   2   79.09   14.40
   8   1   2   96.39   14.90
   8   1   2  104.59   12.30
  -8  -1  -2  119.29   13.20
  -8  -1  -2   95.49   15.30
  -8  -1  -2  104.99   14.00
   8   2   2   72.99   11.40
   8   2   2   95.19   15.30
   8   2   2   94.09   14.30
  -8  -2  -2   81.79   13.20
  -8  -2  -2   68.99   11.90
   8   3   2   23.10   12.40
   8   3   2   31.00   12.60
   8   3   2   24.10   12.40
  -8  -3  -2   21.50   10.80
  -8  -3  -2   23.90   11.80
  -8  -3  -2   33.90   15.70
   8   4   2  365.56   21.80
   8   4   2  339.97   21.20
   8   4   2  320.87   24.00
  -8  -4  -2  320.27   24.00
  -8  -4  -2  321.57   23.30
  -8  -4  -2  330.77   20.70
   8   5   2  103.69   19.80
   8   5   2  123.29   14.10
  -8  -5  -2  108.69   17.80
   8   6   2   45.80   12.90
   8   6   2   68.19   18.60
   8   6   2   58.69   14.10
  -8  -6  -2   71.09   17.00
   8   7   2   11.40   11.40
   8   7   2   22.90   17.60
  -8  -7  -2   18.90   16.30
  -9   6  -2   38.00   29.30
   9  -5   2    0.00   12.00
   9  -5   2   -3.50   11.90
   9  -5   2   -7.50   20.40
  -9   5  -2    1.60   15.00
   9  -4   2   21.30   13.90
   9  -4   2   29.80   12.90
  -9   4  -2   30.20   13.40
  -9   4  -2   29.60   13.50
  -9   4  -2   18.20   19.70
   9  -3   2   15.60   12.30
   9  -3   2   15.60   11.50
  -9   3  -2   16.00   14.20
  -9   3  -2   30.80   13.30
  -9   3  -2   14.20   10.40
   9  -2   2   10.70    9.00
   9  -2   2    1.30   10.20
   9  -2   2    8.00   10.90
  -9   2  -2    8.70   13.50
  -9   2  -2    7.20   13.00
  -9   2  -2    8.20    9.40
   9  -1   2   87.09   15.10
   9  -1   2   87.89   11.50
  -9   1  -2  122.79   17.10
  -9   1  -2   99.49   13.30
  -9   1  -2  140.19   18.50
   9   0   2   -0.30   11.70
   9   0   2   -0.20    9.60
   9   0   2    6.00   13.00
  -9   0  -2   -0.20   12.40
  -9   0  -2    0.70   11.00
  -9   0  -2    4.60   14.70
   9   1   2  110.59   13.60
   9   1   2  119.39   16.40
   9   1   2   97.09   16.50
  -9  -1  -2  100.09   15.00
  -9  -1  -2   97.59   13.20
   9   2   2   13.70   12.20
   9   2   2    8.70   11.80
   9   2   2   22.40    8.20
  -9  -2  -2   -7.20   11.60
  -9  -2  -2   26.80   14.60
  -9  -2  -2    8.10   11.80
   9   3   2   16.80    7.80
   9   3   2   21.90   13.30
   9   3   2   15.80    8.90
  -9  -3  -2   11.80   16.10
  -9  -3  -2   12.90   13.60
  -9  -3  -2   24.20   11.00
   9   5   2   -5.00   11.00
   9   5   2   22.00   18.00
   9   5   2   24.40   12.50
  -9  -5  -2  -10.80   13.60
   9   6   2   27.40   12.80
   9   6   2   21.10   17.10
  -9  -6  -2   36.20   20.70
  -9  -6  -2   12.00   20.50
  10  -6   2   27.60   21.70
  10  -6   2   -0.10    8.70
 -10   6  -2    9.80   13.10
 -10   6  -2   32.00   23.30
 -10   6  -2    7.30   18.70
  10  -5   2   63.79   21.60
 -10   5  -2   95.69   17.00
  10  -4   2  127.59   24.90
  10  -4   2  142.69   20.70
 -10   4  -2  146.49   18.00
 -10   4  -2  169.48   18.70
 -10   4  -2  115.19   20.80
  10  -3   2  194.88   24.70
  10  -3   2  176.58   18.80
 -10   3  -2  173.18   25.20
 -10   3  -2  200.78   20.10
 -10   3  -2  191.38   19.20
  10  -2   2  364.26   29.20
  10  -2   2  370.96   23.90
  10  -2   2  370.76   24.10
 -10   2  -2  349.27   24.90
 -10   2  -2  351.16   28.10
 -10   2  -2  352.26   26.50
  10  -1   2  127.89   17.10
  10  -1   2  129.69   17.40
  10  -1   2  125.59   21.40
 -10   1  -2  123.29   18.00
 -10   1  -2   80.89   26.10
 -10   1  -2  123.79   17.20
  10   0   2  349.07   27.80
  10   0   2  271.97   23.70
  10   0   2  269.67   22.00
 -10   0  -2  323.97   25.10
 -10   0  -2  302.17   25.00
  10   1   2  133.39   16.70
  10   1   2  126.09   17.10
  10   1   2  117.79   17.50
 -10  -1  -2  161.78   19.10
 -10  -1  -2  137.89   16.40
 -10  -1  -2  132.89   23.20
  10   2   2  354.96   25.70
  10   2   2  332.07   22.90
  10   2   2  334.17   24.90
 -10  -2  -2  353.16   25.70
 -10  -2  -2  371.86   25.00
 -10  -2  -2  383.46   26.20
  10   3   2  200.78   19.70
  10   3   2  186.58   17.90
  10   3   2  190.48   20.30
 -10  -3  -2  193.48   20.20
  10   4   2  116.09   17.40
  10   4   2  139.39   18.20
  10   4   2  125.39   18.10
 -10  -4  -2   98.69   25.10
 -10  -4  -2  133.09   26.80
 -10  -4  -2  134.59   21.70
  10   5   2   33.20   16.60
  10   5   2   78.19   16.70
  10   6   2    7.20   14.20
  10   6   2  -31.30   15.50
  10   6   2   25.30   18.10
 -10  -6  -2    3.70   19.90
 -10  -6  -2    6.60   18.60
  11  -6   2   19.60   10.80
  11  -6   2   44.60   27.80
 -11   6  -2   25.20   14.80
 -11   6  -2   34.30   26.10
  11  -5   2   -1.20   11.50
  11  -5   2    3.00   28.00
 -11   5  -2    6.60   28.60
 -11   5  -2   -1.60   14.00
 -11   5  -2    0.70   16.70
 -11   4  -2   91.19   22.60
  11  -3   2   -6.10   23.10
  11  -3   2   45.40   19.60
 -11   3  -2   36.80   31.30
 -11   3  -2   43.30   14.00
 -11   3  -2   86.19   24.00
  11  -2   2   90.29   16.70
  11  -2   2   82.09   20.40
  11  -2   2   83.89   16.80
 -11   2  -2   82.29   16.60
 -11   2  -2  140.39   25.20
  11  -1   2   41.40   15.10
  11  -1   2   44.20   14.30
 -11   1  -2   47.50   20.50
 -11   1  -2   42.10   15.10
  11   0   2  502.65   31.20
  11   0   2  562.54   33.40
  11   0   2  535.25   32.70
 -11   0  -2  555.24   34.40
 -11   0  -2  572.74   33.50
 -11   0  -2  512.55   33.40
  11   1   2   40.00   14.20
  11   1   2   33.10    9.30
  11   1   2   90.79   20.60
 -11  -1  -2   64.39   21.10
 -11  -1  -2   76.29   17.70
 -11  -1  -2   53.99   18.90
  11   2   2   66.29   15.10
  11   2   2   80.09   15.60
 -11  -2  -2   78.09   18.30
 -11  -2  -2   61.29   21.80
  11   3   2   16.30   18.30
  11   3   2   15.80   12.20
  11   3   2   22.60   12.20
 -11  -3  -2    6.50   23.10
  11   4   2   18.00   14.20
  11   4   2    3.80   16.00
 -11  -4  -2   33.50   18.10
 -11  -4  -2   57.29   24.50
  11   5   2   19.20   16.40
  11   5   2   -6.80   19.00
  11   5   2   44.30   14.50
 -11  -5  -2   49.50   24.00
 -11  -5  -2   -0.60   21.60
 -11  -6  -2  108.39   32.30
  12  -5   2   13.50   29.20
  12  -5   2    1.10    8.00
  12  -5   2   59.29   33.30
 -12   5  -2    0.90   14.50
 -12   5  -2   -3.30   26.50
 -12   5  -2  106.59   44.40
  12  -4   2   -6.80   21.10
 -12   4  -2    1.60   16.00
 -12   4  -2   27.30   27.50
 -12   4  -2  -21.80   20.30
  12  -3   2   55.29   17.00
 -12   3  -2   66.99   20.60
 -12   3  -2   54.89   15.10
 -12   3  -2   75.29   23.20
  12  -2   2   20.20   14.70
  12  -2   2   48.80   22.40
  12  -2   2   20.30   21.10
 -12   2  -2   73.29   17.50
 -12   2  -2   22.20   18.10
 -12   2  -2   50.29   22.10
  12  -1   2  201.58   22.50
  12  -1   2  197.68   18.40
 -12   1  -2  236.28   26.80
 -12   1  -2  189.88   22.20
 -12   1  -2  201.58   23.40
  12   0   2    8.80   14.90
  12   0   2   -0.30   14.70
 -12   0  -2    4.70   15.10
 -12   0  -2   12.40   17.60
 -12   0  -2    0.90   18.10
  12   1   2  193.38   22.40
  12   1   2  201.18   20.10
  12   1   2  182.58   23.60
 -12  -1  -2  179.58   26.50
  12   2   2   30.20   14.10
  12   2   2   52.29   16.60
  12   2   2   13.50   16.50
 -12  -2  -2    1.40   24.70
 -12  -2  -2   29.10   19.50
 -12  -2  -2   30.70   26.10
  12   3   2  222.18   37.50
  12   4   2   -7.10   22.70
 -12  -4  -2    4.70   30.60
 -12  -4  -2  101.39   30.70
  12   5   2    9.00   15.00
  12   5   2  -13.00   22.80
  12   5   2    7.60   15.60
 -12  -5  -2  -23.90   29.70
  13  -4   2   15.00   26.90
  13  -4   2   38.50   33.20
 -13   4  -2    5.20   24.30
 -13   4  -2  -13.50   26.20
 -13   4  -2   11.40   17.60
  13  -3   2   70.49   24.60
 -13   3  -2   27.20   20.70
  13  -2   2   -9.20   15.40
  13  -2   2    6.00   18.80
 -13   2  -2  -14.50   19.20
 -13   2  -2    0.80   14.30
 -13   2  -2    7.60   20.60
  13  -1   2  118.99   22.40
  13  -1   2  122.29   21.90
  13  -1   2  124.99   19.00
 -13   1  -2  154.28   27.20
  13   0   2    7.40   14.10
  13   0   2  -50.79   24.40
 -13   0  -2   -5.50   32.40
 -13   0  -2    1.70   17.10
 -13   0  -2    2.30   16.30
  13   1   2  111.59   18.70
  13   1   2  150.28   25.70
  13   1   2  132.89   18.30
 -13  -1  -2   94.79   21.90
 -13  -1  -2   89.79   34.00
 -13  -2  -2   22.80   22.60
 -13  -3  -2  -10.30   28.70
  13   4   2   20.50   28.30
 -13  -4  -2  -12.40   26.90
 -13  -4  -2  138.29   39.60
  14  -3   2   21.10   34.20
 -14   3  -2  -16.10   16.20
 -14   3  -2  -75.69   44.00
 -14   3  -2   15.70   24.20
  14  -2   2   97.89   26.50
 -14   2  -2   33.60   30.60
 -14   1  -2  137.69   24.30
  14   0   2  179.88   21.70
 -14   0  -2  101.79   28.90
 -14   0  -2  100.19   21.50
  14   1   2   91.49   18.50
  14   1   2   60.29   25.70
  14   1   2   43.00   16.80
 -14  -1  -2  104.39   30.90
  14   2   2   63.39   31.20
  14   2   2   51.19   16.00
 -14  -2  -2   52.49   22.40
  14   3   2   13.40   21.50
  14   3   2    6.70   16.30
 -14  -3  -2   52.69   40.20
 -14  -3  -2   15.30   26.40
 -14  -3  -2  159.28   42.90
  15  -2   2    4.90   31.90
  15  -2   2    8.00   21.00
  15  -2   2    1.90   21.30
 -15   2  -2    1.50   28.40
 -15   2  -2  -33.30   35.70
 -15   2  -2    6.30   15.90
  15  -1   2  125.19   39.60
  15   0   2    5.10   18.70
 -15   0  -2   12.20   20.90
 -15  -1  -2   83.09   23.50
 -15  -2  -2  275.47   51.99
 -16  -2   3   77.09   26.20
 -16  -2   3   42.70   37.30
  16   2  -3   35.30   18.80
  16   2  -3   11.10   16.70
 -16  -1   3    5.80   37.10
 -16  -1   3   30.20   20.30
  16   1  -3   70.79   26.30
  16   0  -3   25.80   19.00
  16   0  -3   22.80   15.80
 -16   1   3   29.70   25.60
 -16   1   3   13.90   17.90
  16  -1  -3   78.29   33.50
  16  -1  -3   25.50   22.20
  16  -1  -3   -9.50   17.10
 -15  -3   3  116.19   38.50
  15   3  -3   -1.00   31.90
 -15  -2   3   42.00   30.90
  15   2  -3   11.10   15.50
  15   2  -3   36.30   20.30
  15   2  -3   20.70   32.00
 -15  -1   3   63.99   24.90
  15   1  -3   14.10   15.20
  15   1  -3   -4.20   23.90
  15   1  -3   32.50   18.00
 -15   1   3   22.30   17.10
 -15   1   3  -10.90   33.40
 -15   1   3   16.50   22.40
  15  -1  -3   14.10   20.20
  15  -1  -3   -3.40   16.60
  15  -2  -3   18.50   19.30
 -15   3   3    0.50   24.10
  15  -3  -3   62.29   30.60
 -14  -4   3    0.80   24.50
  14   4  -3    2.60   28.70
 -14  -3   3   11.10   24.00
  14   3  -3   22.80   15.20
  14   3  -3   11.80   15.30
  14   3  -3   35.70   21.30
 -14  -2   3   17.30   20.30
  14   2  -3   15.20   13.80
  14   2  -3   50.79   17.90
 -14  -1   3  -14.20   23.60
 -14  -1   3   -2.40   16.50
  14   1  -3   -2.60   15.10
  14   1  -3    4.50   16.70
 -14   0   3   59.69   16.30
 -14   0   3    3.10   19.60
  14   0  -3   -0.20   13.80
  14   0  -3   -2.40   17.80
  14   0  -3  -34.50   28.30
 -14   1   3   37.70   19.90
  14  -1  -3    9.90   16.30
  14  -1  -3   11.00   17.80
  14  -1  -3  -28.60   18.00
 -14   2   3    1.50   21.30
 -14   2   3   -1.70   20.00
 -14   2   3    6.20   13.80
  14  -2  -3   16.10   19.60
  14  -2  -3   32.70   13.70
 -14   3   3   30.20   15.40
 -14   3   3    8.20   16.50
 -14   3   3   22.80   23.60
  14  -3  -3   -2.60   14.00
  14  -3  -3   10.40   22.00
 -14   4   3    6.20   17.90
 -14   4   3    4.60   16.70
 -14   4   3   69.89   33.20
  14  -4  -3   -1.40   22.50
  14  -4  -3   15.60   24.50
 -13  -5   3  240.98   43.40
 -13  -5   3  119.99   32.90
 -13  -4   3  174.08   30.90
 -13  -4   3   20.80   26.90
  13   4  -3   93.39   30.40
 -13  -3   3   77.69   23.80
  13   3  -3  143.29   19.40
 -13  -2   3   -5.90   28.80
 -13  -2   3    5.50   16.20
  13   2  -3    6.00   17.00
  13   2  -3    2.30   14.70
 -13  -1   3   39.00   16.90
 -13  -1   3   34.70   18.00
 -13  -1   3   29.80   16.00
  13   1  -3   34.80   17.10
  13   1  -3   24.20   12.50
  13   1  -3   32.60   16.00
 -13   0   3   15.60   19.80
 -13   0   3   -3.30   16.20
 -13   0   3   22.50   26.70
  13   0  -3   -7.50   13.60
  13   0  -3    5.10   15.10
 -13   1   3   32.60   17.70
 -13   1   3   26.50   14.50
 -13   1   3   38.60   20.40
  13  -1  -3   36.30   13.50
  13  -1  -3   30.30   12.70
 -13   2   3  -11.50   11.80
 -13   2   3   -3.80   17.90
  13  -2  -3   -7.50   20.00
  13  -2  -3    5.30    9.60
  13  -2  -3    4.50   19.10
 -13   3   3   61.49   19.00
 -13   3   3   80.39   15.70
 -13   3   3  137.39   32.80
  13  -3  -3   96.49   22.40
  13  -3  -3   65.19    9.80
 -13   4   3   -5.30   15.40
 -13   4   3   47.20   16.00
 -13   4   3    8.30   23.20
  13  -4  -3   13.00   28.80
  13  -4  -3   -1.80   11.90
  13  -4  -3   37.70   20.40
 -13   5   3    6.30   14.40
  13  -5  -3   18.20   26.40
  13  -5  -3    5.90   14.70
  13  -5  -3   53.99   26.90
 -12  -6   3   27.70   30.80
 -12  -6   3   58.49   28.00
  12   6  -3   25.70   33.80
  12   6  -3   -6.40   13.10
 -12  -5   3    9.80   24.90
  12   5  -3   10.10   20.90
 -12  -3   3  116.99   24.40
 -12  -3   3  100.89   29.80
  12   3  -3  111.39   17.50
  12   3  -3  122.49   17.90
 -12  -2   3  102.19   21.00
 -12  -2   3  119.49   17.50
  12   2  -3  103.09   16.10
  12   2  -3   80.89   11.70
 -12  -1   3   42.80   17.30
 -12  -1   3   46.80   14.90
  12   1  -3   35.10   15.50
  12   1  -3   30.60   14.40
  12   1  -3   73.69   14.10
 -12   0   3   -7.90   16.30
 -12   0   3   -9.30    9.40
 -12   0   3   -0.50   15.60
  12   0  -3    0.50   11.30
  12   0  -3    4.00   12.80
  12   0  -3   -0.10   13.10
 -12   1   3   18.50    9.70
 -12   1   3   31.30   14.20
 -12   1   3   75.29   24.60
  12  -1  -3   46.00   10.00
  12  -1  -3   44.10   13.70
  12  -1  -3   59.69   17.90
 -12   2   3   96.09   17.40
 -12   2   3   86.29   15.60
 -12   2   3   87.79   19.00
  12  -2  -3  115.39   15.90
  12  -2  -3   85.59   11.00
  12  -2  -3  123.39   22.70
 -12   3   3   91.09   14.60
 -12   3   3  126.19   24.40
 -12   3   3  108.69   19.00
  12  -3  -3   85.19    9.10
  12  -3  -3   53.69   22.90
  12  -3  -3  140.19   22.90
 -12   4   3   62.29   19.10
 -12   5   3   39.10   14.80
 -12   5   3   18.40   21.00
 -12   5   3   36.40   12.90
  12  -5  -3   17.40   17.80
  12  -5  -3    1.60   20.20
  12  -5  -3   -4.00   20.60
 -12   6   3  -12.20   13.50
  12  -6  -3   27.80   26.70
  12  -6  -3    3.50    9.70
 -11  -6   3   -3.20   21.50
 -11  -6   3   70.79   23.50
  11   6  -3    0.50   17.90
  11   6  -3    4.80   12.70
  11   6  -3   21.10   18.90
 -11  -4   3   93.79   18.80
 -11  -4   3   87.49   28.30
  11   4  -3  104.89   18.90
  11   4  -3   92.39   15.10
 -11  -3   3  127.49   20.80
  11   3  -3  108.49   19.60
  11   3  -3  101.09   18.40
  11   3  -3  103.19   17.60
 -11  -2   3   -4.00   15.40
 -11  -2   3   -4.30   16.70
  11   2  -3    5.80   12.50
  11   2  -3   -3.80   12.60
  11   2  -3    6.00   14.10
 -11  -1   3    8.60   12.20
 -11  -1   3   -0.80   16.20
 -11  -1   3   10.80   13.40
  11   1  -3    2.50   12.30
  11   1  -3    3.10   12.80
 -11   0   3   19.50   23.90
 -11   0   3   12.40   13.80
  11   0  -3   29.20   15.10
  11   0  -3    3.70    7.50
  11   0  -3   -2.80   13.50
 -11   1   3    2.40   12.40
 -11   1   3    5.30    9.60
 -11   1   3    7.10   15.20
  11  -1  -3   13.10    6.30
  11  -1  -3    5.20   12.30
  11  -1  -3    4.60   15.10
 -11   2   3   -6.00   14.00
 -11   2   3  -14.60   14.30
 -11   2   3    0.90    8.80
  11  -2  -3   -1.50   12.10
  11  -2  -3   -1.30   11.00
 -11   3   3   95.39   17.10
 -11   3   3  105.79   17.90
  11  -3  -3  116.69   13.70
  11  -3  -3  121.49   17.90
 -11   4   3  113.29   15.90
 -11   4   3   87.39   17.60
  11  -4  -3   97.79   16.40
  11  -4  -3   94.29   19.60
  11  -4  -3   85.49   13.20
 -11   5   3    2.60   21.40
 -11   5   3   50.69   15.10
  11  -5  -3   17.20   19.70
 -11   6   3   -8.70   11.60
  11  -6  -3    9.90   13.20
  11  -6  -3    1.30   14.30
  11  -6  -3    1.80   18.00
  10   6  -3   34.80   24.30
 -10  -5   3   -5.20   15.20
 -10  -5   3   -4.50   22.30
  10   5  -3   16.40   11.40
  10   5  -3   55.49   18.90
  10   5  -3   -3.30   11.90
 -10  -4   3    9.70   13.80
 -10  -4   3   -0.80   13.70
  10   4  -3    0.20   15.10
  10   4  -3    6.50   12.10
  10   4  -3    0.20   13.50
 -10  -3   3  132.89   16.70
 -10  -3   3  129.29   17.80
  10   3  -3  123.29   17.10
  10   3  -3   94.39   14.60
 -10  -2   3   10.90   12.00
 -10  -2   3   17.70   14.10
  10   2  -3   10.20   10.80
  10   2  -3    9.80   12.10
  10   2  -3    8.60   13.80
 -10  -1   3  350.46   23.30
 -10  -1   3  321.97   21.30
  10   1  -3  328.97   20.20
  10   1  -3  340.67   23.20
  10   1  -3  319.17   23.00
 -10   0   3    1.10   13.50
 -10   0   3   -4.90   12.70
 -10   0   3    3.40   11.80
  10   0  -3    3.50    6.10
  10   0  -3    6.00    9.70
  10   0  -3    0.40   10.30
 -10   1   3  361.96   23.60
 -10   1   3  256.77   20.60
 -10   1   3  317.07   18.00
  10  -1  -3  270.17   24.90
  10  -1  -3  335.97   20.80
 -10   2   3    2.90   12.40
 -10   2   3   -7.20   10.40
 -10   2   3   17.20   10.70
  10  -2  -3    9.80   10.70
  10  -2  -3   10.90    4.40
  10  -2  -3   16.60   10.70
 -10   3   3  126.79   15.00
 -10   3   3  167.78   11.20
 -10   3   3  133.39   15.00
  10  -3  -3  148.49   17.30
  10  -3  -3  129.99   16.90
  10  -3  -3  129.49   16.80
 -10   5   3   29.00   13.50
 -10   5   3   10.60   12.40
  10  -5  -3    2.60   11.90
 -10   6   3   30.80   10.10
 -10   6   3   23.20   14.30
  10  -6  -3   13.60   14.40
  10  -6  -3    9.50   15.90
  10  -6  -3    7.20   18.70
  -9  -7   3   -1.60   25.30
   9   7  -3  -38.90   26.60
   9   7  -3   24.10   11.50
   9   7  -3   10.00   18.70
  -9  -6   3   40.90   18.90
  -9  -6   3   25.30   12.40
   9   6  -3   47.10   11.10
   9   6  -3   40.10   17.70
  -9  -5   3  148.69   18.00
  -9  -5   3  129.29   22.70
   9   5  -3  154.38   24.90
   9   5  -3  141.39   16.70
   9   5  -3  175.28   21.80
  -9  -4   3   94.19   16.80
   9   4  -3  114.89   17.60
   9   4  -3   81.29   14.50
   9   4  -3   99.69   13.60
  -9  -3   3   25.50   12.40
  -9  -3   3   14.80   10.50
   9   3  -3    9.30   11.90
   9   3  -3    9.00    8.00
   9   3  -3   36.30   12.50
  -9  -2   3  145.49   14.50
  -9  -2   3  119.79   13.80
   9   2  -3  119.99   17.30
   9   2  -3  118.99   13.90
   9   2  -3  100.59   15.50
  -9  -1   3  245.18   19.00
  -9  -1   3  238.38   16.70
  -9  -1   3  243.38   15.50
   9   1  -3  244.98   16.10
   9   1  -3  244.48   18.20
   9   1  -3  243.58   15.70
  -9   0   3   -1.10    6.20
  -9   0   3   -1.70    8.60
   9   0  -3    0.40    7.10
   9   0  -3   -2.30    7.80
  -9   1   3  228.18   16.60
  -9   1   3  248.68   18.70
  -9   1   3  248.48   18.10
   9  -1  -3  240.08   17.30
   9  -1  -3  251.57   13.80
   9  -1  -3  244.08   16.80
  -9   2   3  145.39    9.20
  -9   2   3  119.59   16.80
  -9   2   3  122.09   13.20
   9  -2  -3  122.59   14.20
   9  -2  -3  127.49   10.20
   9  -2  -3  142.89   13.60
  -9   3   3   12.50   13.40
  -9   3   3   29.80   11.60
   9  -3  -3   34.20   12.60
   9  -3  -3    4.30   11.20
   9  -3  -3    8.50    4.60
  -9   4   3  102.59   14.70
  -9   4   3   79.19   10.70
   9  -4  -3  104.29   14.80
   9  -4  -3   96.39   13.00
   9  -4  -3   90.19   14.50
  -9   5   3  115.09   10.90
  -9   5   3  114.39   12.20
  -9   5   3  152.38   17.30
   9  -5  -3  144.39   19.70
   9  -5  -3  154.18   16.70
  -9   6   3   93.09   13.60
   9  -6  -3   69.89   14.90
  -9   7   3   11.40   17.30
  -9   7   3   12.50   11.00
  -9   7   3   -8.50   20.50
   9  -7  -3    3.80    9.10
   9  -7  -3   17.50   18.50
  -8  -7   3   55.49   14.40
  -8  -7   3   86.89   22.30
  -8  -7   3   86.39   20.80
   8   7  -3   60.09   21.60
   8   7  -3   64.09   19.40
  -8  -6   3   -2.40   10.90
  -8  -6   3    3.60   17.00
   8   6  -3   13.70   19.80
   8   6  -3   -2.40   11.20
  -8  -5   3   12.80   11.50
  -8  -5   3    2.40   12.60
   8   5  -3    3.90   13.70
   8   5  -3    8.60   13.10
   8   5  -3   15.30    8.10
  -8  -4   3   82.49   14.50
  -8  -4   3  102.69   17.30
   8   4  -3  105.59   16.90
   8   4  -3   95.29   17.00
   8   4  -3  109.59   15.70
  -8  -3   3    7.50   10.60
   8   3  -3    9.30   11.30
   8   3  -3   20.60   14.20
   8   3  -3   14.50    9.30
  -8  -2   3   87.59   12.70
   8   2  -3   85.99   11.90
   8   2  -3   75.89   10.40
   8   2  -3   70.79    9.50
  -8  -1   3   10.10    7.80
  -8  -1   3    9.50    7.30
   8   1  -3   15.40    7.60
   8   1  -3   19.40    7.50
   8   1  -3   13.00    7.20
  -8   0   3   -5.80    7.20
  -8   0   3   -1.20    8.40
  -8   0   3   -4.10    7.00
   8   0  -3   -8.50    5.80
   8   0  -3   -4.00    5.70
   8   0  -3   -1.70    6.30
  -8   1   3   12.50    7.10
  -8   1   3   13.80    7.60
  -8   1   3   12.40    4.70
   8  -1  -3   21.90    5.70
  -8   2   3  102.19   14.60
  -8   2   3   77.09    7.40
  -8   2   3   81.89   11.10
   8  -2  -3   74.79    7.00
   8  -2  -3   84.39   11.00
   8  -2  -3   74.59   13.20
  -8   3   3   12.20   11.40
  -8   3   3   17.90    8.40
   8  -3  -3    7.60    6.60
   8  -3  -3   15.90    9.60
   8  -3  -3   15.10   10.30
  -8   4   3   70.29    7.00
  -8   4   3   71.79   11.20
   8  -4  -3  107.19   15.10
   8  -4  -3  110.99   15.00
  -8   5   3    9.30    9.40
  -8   5   3    7.10   10.80
   8  -5  -3   11.30    9.50
   8  -5  -3    8.00    8.60
   8  -5  -3    6.70    8.20
  -8   6   3    4.50    8.10
  -8   6   3    4.70   10.80
  -8   6   3    2.10   13.60
   8  -6  -3    1.90   12.60
   8  -6  -3   -2.90   11.20
   8  -6  -3    8.00   11.00
  -8   7   3   64.79   12.70
  -8   7   3   81.59   10.70
  -8   7   3   65.39   12.70
   8  -7  -3   49.50   13.70
   8  -7  -3   74.99   15.40
  -7  -7   3  -12.20   16.70
  -7  -7   3    8.30    7.50
  -7  -7   3   13.00   19.70
   7   7  -3    1.10   22.10
   7   7  -3   12.90   18.20
   7   7  -3  -12.80   10.80
  -7  -6   3   79.49   14.00
  -7  -6   3   59.79   12.30
   7   6  -3   70.39   12.90
   7   6  -3   54.59   10.70
  -7  -5   3    9.80   10.90
  -7  -5   3   13.30   12.70
   7   5  -3   12.50   10.90
   7   5  -3    8.50   14.00
  -7  -4   3  -22.20   14.70
  -7  -4   3    2.40   11.20
   7   4  -3   17.40    5.00
   7   4  -3    6.70   13.10
   7   4  -3   -6.50   10.50
  -7  -3   3   23.60    5.60
  -7  -3   3   30.40    9.90
   7   3  -3   30.70    9.10
   7   3  -3   19.90   10.60
  -7  -2   3 1230.18   57.49
  -7  -2   3 1250.67   58.19
   7   2  -3 1155.68   57.89
   7   2  -3 1228.48   57.79
   7   2  -3 1225.48   57.49
  -7  -1   3   74.69   10.20
  -7  -1   3   49.90    8.60
   7   1  -3   49.70    8.30
   7   1  -3   69.89    9.00
   7   1  -3   55.89    7.70
  -7   0   3   -7.10    5.70
  -7   0   3    2.80    7.20
  -7   0   3   11.10    4.60
   7   0  -3    0.00    5.40
   7   0  -3   17.50    8.00
   7   0  -3    0.00    5.00
  -7   1   3   57.49   10.20
  -7   1   3   49.60    7.50
  -7   1   3   49.99    5.90
   7  -1  -3   50.99    9.00
   7  -1  -3   49.40    8.30
   7  -1  -3   50.99    5.70
  -7   2   3 1175.48   56.39
  -7   2   3 1201.98   58.09
  -7   2   3 1289.57   58.39
   7  -2  -3 1283.47   58.09
   7  -2  -3 1240.38   56.49
   7  -2  -3 1249.68   57.29
   7  -2  -3 1236.18   58.59
  -7   3   3   28.70    8.10
  -7   3   3   29.60    4.00
   7  -3  -3   31.40    9.20
   7  -3  -3   30.40    8.00
  -7   4   3    1.60    8.40
  -7   4   3    3.10    2.60
  -7   4   3   14.70    5.80
   7  -4  -3    3.20    7.80
   7  -4  -3    1.50    7.90
   7  -4  -3    0.80    5.80
  -7   5   3   14.40   10.70
  -7   5   3    5.10    9.50
   7  -5  -3    6.50   10.80
   7  -5  -3    5.40    6.20
  -7   6   3   30.00   16.00
  -7   6   3   60.39   10.70
  -7   6   3   76.39   11.20
  -7   6   3   76.49   13.00
   7  -6  -3   65.59   11.70
   7  -6  -3   51.89   12.80
  -7   7   3    9.90   13.80
  -7   7   3    4.20   14.10
   7  -7  -3    7.10   10.90
   7  -7  -3    2.90   11.50
  -6  -8   3   -6.10   20.70
   6   8  -3    8.10   11.10
   6   8  -3   -3.90   19.10
  -6  -7   3   99.29   15.80
  -6  -7   3  112.49   19.00
   6   7  -3  163.78   24.30
   6   7  -3   95.09   16.30
   6   7  -3  103.79   14.80
  -6  -6   3   15.60   11.50
  -6  -6   3   24.40   12.40
   6   6  -3   25.00   10.10
   6   6  -3   27.50   16.80
   6   6  -3   27.00    9.50
  -6  -5   3    9.40    9.80
  -6  -5   3   12.60   12.90
   6   5  -3   -9.10    9.90
   6   5  -3    7.70   10.50
  -6  -4   3   26.90    5.00
  -6  -4   3   32.30    9.30
  -6  -4   3   34.20   10.20
   6   4  -3   25.90   14.70
   6   4  -3   22.70    8.20
  -6  -3   3   80.99    8.30
  -6  -3   3   85.89   11.40
   6   3  -3   86.19    9.00
   6   3  -3   78.09   10.10
   6   3  -3   85.79    7.70
  -6  -2   3    7.90    6.00
  -6  -2   3    7.10    7.40
   6   2  -3    7.40    6.70
   6   2  -3    4.20    4.70
   6   2  -3   13.50    5.70
  -6  -1   3   64.09    6.70
  -6  -1   3   65.29    7.60
   6   1  -3   86.29    8.60
   6   1  -3   55.29    8.80
   6   1  -3   57.59    7.00
  -6   0   3    1.10    6.90
  -6   0   3   -2.20    7.10
   6   0  -3    1.50    4.20
   6   0  -3   -0.20    6.30
   6   0  -3    1.00    4.10
  -6   1   3   68.09    4.70
  -6   1   3   53.79    6.20
   6  -1  -3   60.49    4.80
   6  -1  -3   52.59    8.50
   6  -1  -3   55.89    6.30
  -6   2   3   10.70    2.50
  -6   2   3    9.60    5.50
   6  -2  -3    8.50    6.50
   6  -2  -3   10.50    4.30
   6  -2  -3   10.80    5.40
  -6   3   3   87.79    9.10
  -6   3   3   80.59    7.80
  -6   3   3   74.69    5.30
   6  -3  -3   86.79    8.50
   6  -3  -3   94.89    7.70
   6  -3  -3   83.59    8.90
  -6   4   3   31.10    5.80
  -6   4   3   27.00    7.20
   6  -4  -3   26.60    8.50
   6  -4  -3   24.20    6.30
   6  -4  -3   28.90    6.70
  -6   5   3    5.50    6.20
  -6   5   3   11.40    5.90
  -6   5   3   10.30    5.20
   6  -5  -3    2.00    8.40
   6  -5  -3    2.40    9.20
   6  -5  -3   -0.10    7.20
  -6   7   3  134.59   18.60
   6  -7  -3  144.59   12.50
   6  -7  -3  120.59   12.20
  -6   8   3   -1.00   33.10
   6  -8  -3    5.90    9.90
  -5  -8   3   -0.80   16.60
   5   8  -3   34.80    8.50
   5   8  -3    9.90   19.70
  -5  -7   3    3.60   10.00
  -5  -7   3    9.20    9.90
   5   7  -3    8.70    9.50
   5   7  -3    2.80   11.40
   5   7  -3    1.40   19.50
  -5  -6   3   21.90    9.40
  -5  -6   3   14.80   12.50
  -5  -6   3   23.70   11.30
   5   6  -3   39.50   10.40
   5   6  -3   20.20   17.30
   5   6  -3   19.30   11.90
  -5  -5   3   65.99    9.00
  -5  -5   3   54.79   10.20
   5   5  -3   39.50    7.20
   5   5  -3   55.39   16.10
   5   5  -3   40.40   10.40
  -5  -4   3  273.17   16.70
  -5  -4   3  283.07   15.60
  -5  -4   3  265.77   15.30
   5   4  -3  279.07   16.20
   5   4  -3  273.17   15.30
   5   4  -3  272.87   20.20
  -5  -3   3   32.80    6.90
  -5  -3   3   27.90    4.60
  -5  -3   3   32.00    6.50
   5   3  -3   31.70    6.40
   5   3  -3   27.80    9.00
   5   3  -3   24.60    4.50
  -5  -2   3   59.99    6.30
  -5  -2   3   62.39    7.60
   5   2  -3   47.50    6.80
  -5  -1   3  291.97   16.10
  -5  -1   3  289.47   16.30
   5   1  -3  288.37   15.50
   5   1  -3  283.37   15.80
   5   1  -3  294.97   15.00
  -5   0   3   -1.80    4.60
  -5   0   3    0.40    2.80
   5   0  -3   -1.00    3.10
   5   0  -3   -1.30    4.80
  -5   1   3  278.17   14.90
  -5   1   3  260.47   14.50
  -5   1   3  269.77   13.30
   5  -1  -3  288.47   15.10
   5  -1  -3  287.77   15.80
   5  -1  -3  301.17   13.50
  -5   2   3   56.49    5.80
  -5   2   3   61.39    7.20
  -5   2   3   59.39    4.00
   5  -2  -3   56.29    7.00
   5  -2  -3   62.39    7.60
   5  -2  -3   63.19    6.50
  -5   3   3   34.50    6.20
  -5   3   3   23.00    3.20
  -5   3   3   24.50    4.80
   5  -3  -3   20.00    5.10
   5  -3  -3   33.90    6.80
   5  -3  -3   34.50    5.50
  -5   4   3  274.77   14.10
  -5   4   3  257.87   16.40
   5  -4  -3  264.27   17.40
   5  -4  -3  255.47   15.30
   5  -4  -3  267.17   15.00
  -5   5   3   42.00    6.80
  -5   5   3   55.19    7.30
  -5   5   3   41.00    6.40
   5  -5  -3   30.40    8.50
   5  -5  -3   29.90    5.90
   5  -5  -3   49.80    7.40
  -5   6   3   24.50   13.50
   5  -6  -3   10.70    6.40
   5  -6  -3   12.50    8.40
   5  -6  -3   21.60    5.30
  -5   7   3    9.50   16.50
   5  -7  -3   -0.30   13.60
  -5   8   3   12.40   28.90
   5  -8  -3    1.10    9.80
  -4  -8   3   41.20   11.50
  -4  -8   3   23.40   16.00
   4   8  -3   54.49   21.90
  -4  -7   3   46.70   10.60
  -4  -7   3   48.70   14.00
  -4  -7   3   44.40   10.30
   4   7  -3   72.09    9.90
   4   7  -3   85.99   21.80
   4   7  -3   69.49   10.60
  -4  -6   3   45.00   11.50
  -4  -6   3   51.39   11.40
   4   6  -3   48.90   17.10
   4   6  -3   43.50    9.60
   4   6  -3   47.80   11.60
  -4  -5   3   25.10    9.20
  -4  -5   3   29.40    9.10
   4   5  -3   43.40   16.00
   4   5  -3   23.00    8.10
   4   5  -3   31.20    7.60
  -4  -4   3  354.46   18.30
  -4  -4   3  343.77   18.40
  -4  -4   3  371.66   18.60
   4   4  -3  328.87   18.30
   4   4  -3  339.57   21.40
   4   4  -3  352.36   18.70
  -4  -3   3    9.60    3.50
  -4  -3   3   -0.80    4.50
  -4  -3   3    3.10    4.70
   4   3  -3   -0.40    5.80
   4   3  -3    5.10    3.70
  -4  -2   3    7.30    4.70
  -4  -2   3    4.50    2.00
  -4  -2   3    5.60    5.20
   4   2  -3    3.70    5.20
  -4  -1   3    3.70    3.50
  -4  -1   3    3.10    4.40
   4   1  -3    1.60    4.60
   4   1  -3    1.80    1.10
  -4   0   3   -0.20    3.70
   4   0  -3   -3.00    2.30
   4   0  -3   -0.50    2.30
   4   0  -3    2.00    3.80
  -4   1   3    2.40    4.40
  -4   1   3    7.00    2.70
   4  -1  -3    3.30    3.80
   4  -1  -3    2.60    1.70
   4  -1  -3    4.40    3.20
   4  -1  -3    3.90    1.50
  -4   2   3    8.00    1.60
  -4   2   3    4.80    2.70
  -4   2   3    5.30    2.80
   4  -2  -3    5.90    4.40
   4  -2  -3    5.80    4.20
   4  -2  -3    4.10    4.30
  -4   3   3    1.50    5.10
  -4   3   3    1.30    4.80
   4  -3  -3    2.70    4.40
   4  -3  -3    1.10    4.70
   4  -3  -3    0.70    3.80
  -4   4   3  348.87   18.80
  -4   4   3  365.26   17.70
  -4   4   3  337.57   17.60
   4  -4  -3  351.36   17.70
   4  -4  -3  388.46   20.50
  -4   5   3   25.40    3.40
  -4   5   3   29.60   11.00
   4  -5  -3   26.70    4.50
   4  -5  -3   14.00    8.40
   4  -5  -3   29.90    4.70
  -4   6   3   63.89   11.60
   4  -6  -3   46.90    8.50
  -4   7   3   70.09   21.10
   4  -7  -3   32.30    9.30
  -4   8   3   44.00   26.70
   4  -8  -3   15.60    8.70
  -3  -8   3   34.30   17.00
  -3  -8   3   36.60   12.10
   3   8  -3   62.19   19.60
  -3  -7   3  100.09   12.20
  -3  -7   3   77.39   10.50
  -3  -7   3   92.49   11.40
   3   7  -3   96.69   11.80
   3   7  -3   71.29   10.10
  -3  -6   3   70.59   11.60
  -3  -6   3   78.89   10.10
   3   6  -3   96.99   21.20
   3   6  -3   73.39   10.00
   3   6  -3   73.39    9.80
  -3  -5   3   77.99   10.40
  -3  -5   3   84.59    9.80
   3   5  -3   76.79    8.30
   3   5  -3   81.39   10.40
  -3  -4   3    5.10    4.40
  -3  -4   3    3.50    6.40
  -3  -4   3    4.60    6.30
   3   4  -3    5.30    4.20
   3   4  -3    6.40    4.30
  -3  -3   3  237.68   12.50
  -3  -3   3  206.28   12.40
  -3  -3   3  210.48   11.90
   3   3  -3  232.08   13.00
  -3  -2   3  257.17   13.30
  -3  -2   3  257.97   12.20
  -3  -2   3  250.97   13.30
   3   2  -3  225.88   12.80
   3   2  -3  256.77   13.10
  -3  -1   3 1360.36   60.19
  -3  -1   3 1306.07   59.09
  -3  -1   3 1270.67   60.19
   3   1  -3 1372.56   60.29
   3   1  -3 1310.17   59.09
   3   1  -3 1279.67   60.19
  -3   0   3    1.50    2.00
  -3   0   3    2.10    2.70
   3   0  -3   -1.40    2.00
   3   0  -3   -3.40    1.60
  -3   1   3 1320.67   59.29
  -3   1   3 1290.27   59.09
   3  -1  -3 1247.48   59.19
   3  -1  -3 1326.17   58.89
   3  -1  -3 1314.47   59.19
  -3   2   3  250.17   12.30
  -3   2   3  234.18   12.20
  -3   2   3  232.98   11.40
   3  -2  -3  234.78   11.90
   3  -2  -3  255.77   12.90
   3  -2  -3  240.58   12.20
  -3   3   3  200.48   11.10
  -3   3   3  210.98   11.20
  -3   3   3  203.18   10.80
   3  -3  -3  247.38   11.00
   3  -3  -3  203.08   12.10
  -3   4   3    6.60    2.20
  -3   4   3    7.80    2.70
  -3   4   3    5.80    6.90
   3  -4  -3    7.50    2.50
   3  -4  -3    9.80    4.20
  -3   5   3   93.79   13.50
   3  -5  -3   80.89   10.40
   3  -6  -3   44.10    9.20
  -3   7   3  119.29   25.60
   3  -7  -3   70.69   11.70
  -3   8   3   39.40   19.30
   3  -8  -3   37.20    9.90
  -2  -8   3   80.99   14.30
  -2  -8   3   56.69   21.80
  -2  -7   3   33.90    7.30
  -2  -7   3   44.40    8.20
   2   7  -3   51.89   19.40
   2   7  -3   45.40    8.20
   2   7  -3   53.39    8.80
  -2  -6   3  566.94   30.60
  -2  -6   3  549.25   28.10
   2   6  -3  545.75   27.40
   2   6  -3  524.45   27.60
  -2  -5   3   16.00    7.20
   2   5  -3   23.00    9.70
   2   5  -3   20.90    5.80
  -2  -4   3  405.56   21.50
  -2  -4   3  438.36   21.50
  -2  -4   3  437.86   21.30
   2   4  -3  429.36   21.20
   2   4  -3  396.96   21.50
  -2  -3   3  546.45   26.30
  -2  -3   3  536.95   26.40
  -2  -3   3  548.45   26.30
   2   3  -3  552.74   26.40
   2   3  -3  532.95   26.00
  -2  -2   3    5.00    2.10
  -2  -2   3    5.40    2.20
  -2  -2   3    3.60    3.10
   2   2  -3    2.90    2.70
   2   2  -3    4.70    4.30
  -2  -1   3  540.75   23.50
  -2  -1   3  500.75   24.30
  -2  -1   3  530.45   24.50
   2   1  -3  517.65   24.40
   2   1  -3  503.25   24.40
  -2   0   3   -0.20    2.40
  -2   0   3   -1.00    1.70
  -2   0   3   -0.10    0.80
   2   0  -3   -0.90    1.50
   2   0  -3    0.00    1.50
   2   0  -3    1.90    0.80
  -2   1   3  493.15   23.60
  -2   1   3  501.45   23.50
  -2   1   3  520.75   23.00
   2  -1  -3  497.05   23.60
   2  -1  -3  526.75   23.50
   2  -1  -3  509.35   23.60
  -2   2   3    5.30    1.60
  -2   2   3    5.50    2.00
  -2   2   3    6.30    2.70
   2  -2  -3   13.40    3.50
  -2   3   3  556.34   24.10
  -2   3   3  527.95   24.10
  -2   3   3  528.25   25.30
   2  -3  -3  526.05   25.90
   2  -3  -3  528.35   24.40
   2  -3  -3  519.65   24.40
  -2   4   3  422.96   21.90
   2  -4  -3  437.46   22.70
  -2   5   3   25.90   10.20
   2  -5  -3   17.30    8.00
  -2   6   3  566.84   31.50
   2  -6  -3  538.85   29.50
  -2   7   3   19.20   22.20
   2  -7  -3   27.90   11.40
  -2   8   3   82.19   21.80
   2  -8  -3   42.80   12.00
  -1  -8   3   46.50   11.90
  -1  -8   3    9.20   22.80
  -1  -8   3   50.49   13.00
   1   8  -3   27.70   19.70
  -1  -7   3   42.20   11.20
  -1  -7   3   35.50    7.70
   1   7  -3   49.10    7.40
   1   7  -3   42.00    8.30
  -1  -6   3   83.59   11.80
  -1  -6   3   72.79   10.80
   1   6  -3   67.59    9.00
   1   6  -3   67.79   10.30
  -1  -5   3   47.30    6.30
  -1  -5   3   47.10    8.00
  -1  -5   3   55.79    7.60
   1   5  -3   61.59   10.30
   1   5  -3   52.09    7.70
  -1  -4   3  774.32   36.80
  -1  -4   3  767.52   36.50
  -1  -4   3  769.82   36.30
   1   4  -3  748.03   36.40
   1   4  -3  776.42   36.30
  -1  -3   3  676.63   32.00
  -1  -3   3  673.73   32.00
   1   3  -3  688.93   31.90
   1   3  -3  649.64   31.60
  -1  -2   3 1463.25   64.59
  -1  -2   3 1413.26   65.09
  -1  -2   3 1416.16   64.99
   1   2  -3 1398.16   65.09
   1   2  -3 1443.46   65.09
  -1  -1   3 2997.80  133.49
  -1  -1   3 2875.91  133.29
   1   1  -3 2959.20  133.39
   1   1  -3 3007.50  133.39
  -1   0   3    1.20    0.80
  -1   0   3    0.80    1.40
  -1   0   3    1.00    2.00
   1   0  -3   -2.00    1.40
   1   0  -3   -0.20    1.80
  -1   1   3 2846.92  129.19
  -1   1   3 2866.01  129.39
  -1   1   3 2905.11  129.39
   1  -1  -3 3007.50  129.39
   1  -1  -3 2791.02  129.29
   1  -1  -3 2941.81  129.39
   1  -1  -3 2789.92  129.19
  -1   2   3 1395.56   63.09
  -1   2   3 1400.76   63.69
  -1   2   3 1404.86   63.09
   1  -2  -3 1348.57   63.59
   1  -2  -3 1401.26   63.19
   1  -2  -3 1466.05   63.99
  -1   3   3  680.43   32.40
   1  -3  -3  683.83   32.50
  -1   4   3  746.53   37.10
   1  -4  -3  766.22   36.80
   1  -5  -3   36.80    7.80
  -1   6   3   98.49   16.40
   1  -6  -3   91.19   12.10
  -1   7   3   66.79   22.70
   1  -7  -3   26.10   12.50
  -1   8   3   41.70   22.30
   1  -8  -3   21.00   13.30
   0  -8   3   46.00   12.10
   0  -8   3   38.10   11.50
   0  -8   3   11.70   18.30
   0   8  -3   55.49   24.80
   0  -7   3  151.88   20.40
   0  -7   3  126.99   11.40
   0   7  -3  125.89   11.60
   0   7  -3  142.49   11.30
   0  -6   3   33.30    9.50
   0  -6   3   21.30   10.80
   0   6  -3   22.50    6.80
   0   6  -3   24.90    8.10
   0  -5   3  102.99   10.50
   0  -5   3  116.49   14.50
   0   5  -3  116.39    9.20
   0   5  -3  104.19   12.90
   0  -4   3  495.55   24.60
   0  -4   3  489.75   24.70
   0  -4   3  483.55   24.00
   0   4  -3  498.65   24.10
   0   4  -3  465.95   24.20
   0  -3   3   72.39    7.80
   0  -3   3   70.99    7.40
   0  -3   3   76.89    7.50
   0   3  -3   74.99    7.80
   0   3  -3   71.39    5.90
   0  -2   3 1134.09   52.59
   0  -2   3 1152.78   52.69
   0   2  -3 1185.98   52.79
   0   2  -3 1119.09   52.59
   0  -1   3 1811.82   80.89
   0  -1   3 1768.92   80.79
   0   1  -3 1742.43   80.79
   0   1  -3 1809.02   80.79
   0   0   3    0.70    1.60
   0   0   3    1.40    1.70
   0   0   3   -1.10    1.80
   0   0  -3    2.40    1.70
   0   0  -3    0.50    1.30
   0   1   3 1763.52   79.29
   0   1   3 1708.83   79.09
   0   1   3 1795.72   79.19
   0  -1  -3 1704.63   79.19
   0  -1  -3 1781.02   79.19
   0  -1  -3 1751.02   79.19
   0  -1  -3 1775.82   79.19
   0   2   3 1154.08   50.99
   0   2   3 1118.79   50.89
   0   2   3 1131.79   51.69
   0  -2  -3 1163.38   51.69
   0  -2  -3 1128.59   50.99
   0  -2  -3 1072.99   51.69
   0   3   3   76.49    8.40
   0  -3  -3   71.89    6.70
   0  -3  -3   71.99    3.70
   0   4   3  564.74   26.60
   0  -4  -3  450.35   25.70
   0   5   3  123.19   13.60
   0  -5  -3   99.69   12.60
   0   6   3   30.90   18.10
   0  -6  -3   29.30    5.90
   0   7   3  134.09   21.10
   0  -7  -3  136.89   20.20
   0   8   3   12.90   21.00
   0  -8  -3   13.60   14.00
   1  -8   3   13.30   11.80
   1  -8   3   11.50   15.00
   1  -7   3   89.89   11.90
   1  -7   3  116.49   16.60
   1  -7   3  106.19   14.70
  -1   7  -3   96.49   10.80
  -1   7  -3   98.49   12.80
   1  -6   3   -1.30   10.30
   1  -6   3   -0.70    7.50
  -1   6  -3   -0.30    8.10
  -1   6  -3    6.00    7.40
   1  -5   3   95.89   11.30
   1  -5   3   70.39    9.80
   1  -5   3   96.99   10.40
  -1   5  -3   85.89   11.50
  -1   5  -3   87.49    8.60
   1  -4   3  298.27   16.90
   1  -4   3  285.97   16.40
   1  -4   3  300.77   16.50
  -1   4  -3  305.17   15.70
  -1   4  -3  278.67   15.80
   1  -3   3 1559.34   72.89
   1  -3   3 1593.34   72.99
   1  -3   3 1616.04   72.99
  -1   3  -3 1546.55   72.89
  -1   3  -3 1658.13   73.09
   1  -2   3 1245.68   56.39
   1  -2   3 1220.88   56.29
  -1   2  -3 1255.77   56.49
  -1   2  -3 1189.38   56.29
   1  -1   3    2.10    3.50
   1  -1   3    3.30    3.20
  -1   1  -3    6.20    3.60
  -1   1  -3    7.30    2.60
  -1   1  -3   -1.20    2.40
   1   0   3    3.10    1.80
   1   0   3   -0.30    1.60
   1   0   3   -2.20    2.20
  -1   0  -3   -2.70    2.00
  -1   0  -3   -1.30    1.60
  -1   0  -3   -0.60    2.20
   1   1   3    4.00    2.40
   1   1   3    7.60    2.70
   1   1   3    7.30    2.60
  -1  -1  -3    8.10    2.30
  -1  -1  -3    8.20    2.70
   1   2   3 1208.08   54.59
   1   2   3 1226.98   54.69
   1   2   3 1206.68   55.39
  -1  -2  -3 1200.18   55.09
  -1  -2  -3 1178.68   54.69
  -1  -2  -3 1199.18   55.39
   1   3   3 1534.45   69.39
   1   3   3 1588.64   69.39
   1   3   3 1583.04   71.19
  -1  -3  -3 1526.75   69.49
  -1  -3  -3 1486.35   69.49
  -1  -3  -3 1526.45   71.39
  -1  -3  -3 1535.75   70.49
   1   4   3  293.37   16.90
  -1  -4  -3  284.97   16.50
  -1  -4  -3  275.37   12.90
  -1  -4  -3  270.37   12.90
   1   5   3   85.19   12.50
  -1  -5  -3   85.39   12.30
   1   6   3  -23.70   15.50
  -1  -6  -3    0.10    4.70
   1   7   3  160.78   23.90
  -1  -7  -3  101.99   15.00
   2  -8   3    4.10   14.80
   2  -8   3   -6.20   11.80
   2  -7   3   -4.40   11.80
   2  -7   3    0.40   10.80
   2  -7   3    1.20   10.80
  -2   7  -3    4.30    9.90
   2  -6   3   69.79   12.10
   2  -6   3   57.89   16.10
   2  -6   3   46.20    6.70
  -2   6  -3   65.69   11.30
  -2   6  -3   60.39    8.70
   2  -5   3   69.69   12.10
   2  -5   3   79.89   10.30
   2  -5   3  100.59   11.20
  -2   5  -3   62.49   10.80
  -2   5  -3   66.99    9.60
   2  -4   3   17.00    6.20
   2  -4   3   28.70    4.50
  -2   4  -3   22.50    6.00
  -2   4  -3   16.50    5.20
   2  -3   3  258.17   14.40
   2  -3   3  255.77   13.70
  -2   3  -3  236.58   13.50
   2  -2   3  214.88   13.00
   2  -2   3  226.48   11.90
  -2   2  -3  216.48   11.90
  -2   2  -3  227.98   12.10
   2  -1   3 2023.60   91.09
   2  -1   3 1998.20   90.89
  -2   1  -3 1972.90   90.89
  -2   1  -3 1972.00   90.99
  -2   1  -3 2046.10   90.99
   2   0   3   -0.80    2.90
   2   0   3   -3.70    2.10
   2   0   3   -1.30    3.60
  -2   0  -3   -5.50    4.10
  -2   0  -3    1.50    3.30
   2   1   3 1993.20   89.99
   2   1   3 2033.30   90.29
   2   1   3 1985.60   90.09
  -2  -1  -3 1924.51   90.19
  -2  -1  -3 2019.00   89.99
  -2  -1  -3 1965.50   89.99
   2   2   3  229.08   12.00
   2   2   3  225.88   12.30
   2   2   3  216.28   11.70
  -2  -2  -3  225.88   12.80
  -2  -2  -3  229.08   12.70
  -2  -2  -3  221.88   11.80
  -2  -2  -3  225.38   11.70
   2   3   3  263.67   12.60
   2   3   3  257.57   12.60
  -2  -3  -3  246.88   13.50
  -2  -3  -3  244.58   13.80
  -2  -3  -3  250.87   14.90
   2   4   3   20.60    8.30
   2   4   3   16.20    2.70
   2   4   3   18.20    2.80
  -2  -4  -3   21.10    4.00
  -2  -4  -3   20.40    5.10
   2   5   3   92.49   14.40
  -2  -5  -3   56.09    9.30
  -2  -5  -3   65.59    5.70
   2   6   3   60.19   18.00
  -2  -6  -3   42.70    8.50
   2   7   3   -1.50   18.60
  -2  -7  -3    0.20   12.50
   2   8   3   78.79   25.70
  -2  -8  -3   15.00   14.10
  -3   8  -3   71.19   10.60
   3  -7   3    3.10   10.00
   3  -7   3    5.70   12.50
  -3   7  -3    4.60   10.30
  -3   7  -3    3.60   11.30
   3  -6   3   15.80   11.30
   3  -6   3    4.60    8.80
   3  -6   3   39.00   11.90
  -3   6  -3    7.60   13.30
  -3   6  -3   -3.40   10.30
   3  -5   3   91.99   12.50
   3  -5   3  112.89    9.80
   3  -5   3  105.29   14.30
  -3   5  -3   99.99   13.40
  -3   5  -3   88.29    9.20
   3  -4   3  159.78   11.00
   3  -4   3  168.98   13.40
  -3   4  -3  149.79   11.20
  -3   4  -3  144.69   10.60
   3  -3   3  106.99    9.60
   3  -3   3   99.29    9.00
  -3   3  -3  114.09    8.40
  -3   3  -3   86.89    7.80
   3  -2   3    1.30    4.00
   3  -2   3    1.40    5.70
  -3   2  -3   -1.80    4.20
  -3   2  -3   -7.90    5.60
  -3   2  -3    1.40    5.00
   3  -1   3   60.59    6.60
   3  -1   3   65.79    6.70
  -3   1  -3   70.79    5.60
  -3   1  -3   52.79    5.70
  -3   1  -3   64.39    6.00
   3   0   3   -0.80    4.70
   3   0   3    0.40    4.30
  -3   0  -3    0.40    3.40
  -3   0  -3    1.10    4.40
  -3   0  -3   -0.40    3.20
   3   1   3   59.89    5.40
   3   1   3   64.49    5.80
   3   1   3   69.59    6.30
  -3  -1  -3   64.69    5.40
  -3  -1  -3   82.59    6.90
   3   2   3    1.10    2.90
   3   2   3    2.40    4.70
   3   2   3    1.10    4.50
  -3  -2  -3    5.00    5.90
  -3  -2  -3    6.60    5.70
  -3  -2  -3    1.80    2.80
   3   3   3   96.39    8.20
   3   3   3  102.99    9.70
   3   3   3  106.79    8.10
  -3  -3  -3  105.69   10.50
  -3  -3  -3  103.09    8.40
  -3  -3  -3  105.49    8.70
  -3  -3  -3  103.59    8.00
   3   4   3  140.49    9.20
   3   4   3  144.89   13.20
  -3  -4  -3  147.19    9.50
   3   5   3  108.39   19.30
  -3  -5  -3  106.89   14.40
  -3  -5  -3  101.29    8.90
  -3  -5  -3   87.79    7.00
   3   6   3   11.80   11.30
  -3  -6  -3    2.70    9.90
   3   7   3    5.40   18.30
  -3  -7  -3    1.10   11.70
   3   8   3   79.59   22.30
  -3  -8  -3    5.30   12.60
   4  -7   3   26.20   15.50
   4  -7   3    4.60   12.20
  -4   7  -3   20.10   13.10
  -4   7  -3   33.50   13.10
   4  -6   3   89.79   12.40
   4  -6   3   70.99   10.10
   4  -6   3   57.09   10.00
  -4   6  -3   72.79   13.10
  -4   6  -3   68.49   13.00
   4  -5   3   86.09   11.40
   4  -5   3  102.49   10.70
  -4   5  -3   95.99   10.60
  -4   5  -3   96.39   15.80
   4  -4   3   14.80    7.20
   4  -4   3   14.60    9.00
   4  -4   3   17.80    9.20
  -4   4  -3   10.30    4.80
  -4   4  -3   16.30    6.20
  -4   4  -3   24.60    8.10
   4  -3   3  203.28   11.70
   4  -3   3  171.48   13.10
  -4   3  -3  173.18   12.50
  -4   3  -3  163.48   11.40
   4  -2   3  458.65   23.30
   4  -2   3  470.15   24.20
  -4   2  -3  482.65   23.90
  -4   2  -3  435.46   23.10
  -4   2  -3  453.95   23.40
   4  -1   3 1871.01   87.49
   4  -1   3 1866.61   87.09
   4  -1   3 1935.71   87.59
  -4   1  -3 1893.61   87.29
  -4   1  -3 1933.41   87.49
  -4   1  -3 1950.70   87.59
   4   0   3   -1.70    4.40
   4   0   3   -1.30    3.90
  -4   0  -3   -0.60    6.90
  -4   0  -3   -3.30    5.40
  -4   0  -3   -0.10    5.70
   4   1   3 1919.51   87.59
   4   1   3 1830.02   87.39
   4   1   3 1983.00   87.69
  -4  -1  -3 1903.61   87.79
  -4  -1  -3 1886.91   87.49
  -4  -1  -3 1955.90   87.59
   4   2   3  516.45   23.50
   4   2   3  457.75   24.20
   4   2   3  434.46   22.80
  -4  -2  -3  456.55   23.10
  -4  -2  -3  460.25   22.90
  -4  -2  -3  464.05   23.90
   4   3   3  170.68   10.90
   4   3   3  162.68   13.20
   4   3   3  152.38   10.10
  -4  -3  -3  174.78   10.90
  -4  -3  -3  165.78   11.60
  -4  -3  -3  187.38   12.30
  -4  -3  -3  161.98   10.40
   4   4   3   20.90    5.80
   4   4   3   13.20    7.00
   4   4   3   22.20   11.50
  -4  -4  -3   16.90    7.20
  -4  -4  -3   22.90   12.60
  -4  -4  -3   15.20    7.50
   4   5   3  106.99   18.20
   4   5   3   74.59    8.90
   4   5   3   85.59    8.60
  -4  -5  -3   69.49    9.50
  -4  -5  -3   85.09   10.20
  -4  -5  -3   98.79   13.90
   4   6   3   70.19   16.40
  -4  -6  -3   56.39    7.30
  -4  -6  -3   66.49   10.50
  -4  -6  -3   65.39    9.90
   4   7   3  145.29   24.30
   4   8   3    7.90   20.70
  -4  -8  -3    4.00   11.10
   5  -7   3  111.79   19.00
   5  -7   3  154.58   20.70
  -5   7  -3  133.09   17.50
  -5   7  -3  133.29   24.00
   5  -6   3   90.79   13.40
   5  -6   3   82.19   14.10
   5  -6   3  113.49   15.00
  -5   6  -3   91.69   14.70
  -5   6  -3   81.69   12.70
   5  -5   3   34.60   10.40
   5  -5   3   37.40   12.00
   5  -5   3   29.10    8.80
  -5   5  -3   34.30   12.10
  -5   5  -3   30.90   12.40
   5  -4   3   86.39   14.50
   5  -4   3   84.49   12.30
   5  -4   3  108.19   11.80
  -5   4  -3   99.49    9.20
  -5   4  -3   83.29   10.50
  -5   4  -3   90.99   15.10
   5  -3   3    3.60    7.60
   5  -3   3   -0.30    7.20
  -5   3  -3    8.20    6.40
  -5   3  -3    2.70    7.30
   5  -2   3  137.29   10.10
   5  -2   3  132.29   10.60
  -5   2  -3  139.89   11.50
  -5   2  -3  126.69   14.00
  -5   2  -3  136.39    9.70
   5  -1   3 1059.49   50.29
   5  -1   3 1043.10   49.70
   5  -1   3 1069.29   49.50
  -5   1  -3 1030.00   50.29
  -5   1  -3 1053.49   49.40
  -5   1  -3 1067.29   49.90
   5   0   3   29.10    7.60
   5   0   3   -3.40    7.20
  -5   0  -3   -3.00    8.00
  -5   0  -3   -2.40    5.70
  -5   0  -3   -0.70    4.50
   5   1   3 1076.39   50.49
   5   1   3 1066.69   50.29
   5   1   3 1066.89   50.49
  -5  -1  -3 1062.99   50.49
  -5  -1  -3 1064.69   50.39
  -5  -1  -3 1069.49   50.39
   5   2   3  137.79   10.30
   5   2   3  139.49   11.60
  -5  -2  -3  139.39   11.40
  -5  -2  -3  123.09   12.00
  -5  -2  -3  144.99   10.80
   5   3   3    3.10    4.50
   5   3   3    6.60    7.50
   5   3   3    2.50    5.90
  -5  -3  -3    4.60    8.50
  -5  -3  -3    9.10    5.80
  -5  -3  -3   -7.20    5.70
   5   4   3   77.29    7.80
   5   4   3   88.09   15.20
   5   4   3   88.69   10.40
  -5  -4  -3   72.49   12.00
  -5  -4  -3   85.09    9.00
  -5  -4  -3   84.79   10.30
   5   5   3   35.10   12.80
   5   5   3   32.80    6.80
   5   5   3   38.80    8.80
  -5  -5  -3   29.30    9.20
  -5  -5  -3   40.20    9.40
  -5  -5  -3   42.10   10.30
   5   6   3   79.19    8.70
   5   6   3   87.59   11.00
   5   6   3  122.39   19.90
  -5  -6  -3   90.29   15.30
  -5  -6  -3   85.59    9.90
  -5  -6  -3   70.49   12.30
   5   7   3  143.29   25.00
  -5  -7  -3  139.19   14.00
  -5  -7  -3  122.09   19.50
  -5  -7  -3  168.18   12.70
   6  -7   3    5.30   13.80
   6  -7   3   35.80   17.70
   6  -7   3   14.20   15.00
  -6   7  -3    9.50   11.90
  -6   7  -3    0.00   18.60
   6  -6   3   24.60   14.20
   6  -6   3   25.90   12.80
   6  -6   3   28.40   15.20
  -6   6  -3   27.00   11.80
  -6   6  -3   32.90   15.60
   6  -5   3  213.38   19.80
   6  -5   3  225.78   18.60
   6  -5   3  233.68   21.50
  -6   5  -3  214.48   16.80
  -6   5  -3  238.68   16.90
  -6   5  -3  226.18   19.50
   6  -4   3   60.39   14.80
   6  -4   3   70.79   11.60
  -6   4  -3   47.60   10.10
  -6   4  -3   68.19   12.00
  -6   4  -3   97.09   15.10
   6  -3   3  472.95   27.50
   6  -3   3  491.15   26.40
  -6   3  -3  508.85   27.70
  -6   3  -3  454.15   25.20
  -6   3  -3  476.55   28.50
   6  -2   3 2951.30  133.39
   6  -2   3 2868.91  133.69
   6  -2   3 2978.20  133.99
  -6   2  -3 2983.90  133.79
  -6   2  -3 2853.81  133.79
  -6   2  -3 2902.31  133.19
   6  -1   3    7.30    7.40
   6  -1   3   15.60    6.40
   6  -1   3    9.20    8.70
  -6   1  -3   18.10    7.10
  -6   1  -3    9.60    7.50
  -6   1  -3   13.30    5.30
   6   0   3   -1.70    4.90
   6   0   3    0.00    5.30
   6   0   3   -0.30    5.60
  -6   0  -3   -0.20    7.90
  -6   0  -3    3.20    6.10
  -6   0  -3    1.30    7.40
   6   1   3   12.50    6.60
   6   1   3    7.00    8.50
   6   1   3   15.40    7.30
  -6  -1  -3    2.80    5.90
  -6  -1  -3    6.10    9.80
   6   2   3 2977.90  133.39
   6   2   3 2962.40  132.99
   6   2   3 2928.91  132.99
  -6  -2  -3 2835.72  132.99
  -6  -2  -3 2927.71  132.99
  -6  -2  -3 2840.72  133.49
   6   3   3  389.96   24.70
   6   3   3  481.35   27.90
   6   3   3  483.85   25.10
  -6  -3  -3  476.65   27.20
  -6  -3  -3  464.95   25.90
  -6  -3  -3  469.15   25.60
   6   4   3   51.19   14.60
   6   4   3   56.09   12.30
   6   4   3   56.19    8.10
  -6  -4  -3   47.10   13.80
  -6  -4  -3   37.60   10.90
  -6  -4  -3   55.39    9.90
   6   5   3  201.58   16.90
   6   5   3  240.08   22.20
   6   5   3  269.17   18.30
  -6  -5  -3  239.28   20.90
  -6  -5  -3  205.78   17.50
   6   6   3   27.30   11.40
   6   6   3   16.00    9.90
  -6  -6  -3   16.80   11.90
  -6  -6  -3   22.90   10.10
  -6  -7  -3   17.20   12.80
  -6  -7  -3   -2.60    8.80
  -6  -7  -3   12.50   18.40
   7  -6   3  -25.90   22.50
   7  -6   3   -4.40    9.40
   7  -6   3    3.50   12.30
  -7   6  -3    1.50   16.60
  -7   6  -3   -7.70   13.60
   7  -5   3    6.00   11.00
   7  -5   3    7.70   18.00
  -7   5  -3    7.00   21.00
  -7   5  -3   13.70   12.70
   7  -4   3  103.39   14.80
  -7   4  -3  116.19   16.20
  -7   4  -3  111.99   14.80
  -7   4  -3  135.59   15.50
   7  -3   3  346.47   23.40
   7  -3   3  309.77   21.30
  -7   3  -3  331.17   21.60
  -7   3  -3  259.17   18.00
  -7   3  -3  309.87   20.20
   7  -2   3  514.75   28.70
   7  -2   3  548.45   27.70
   7  -2   3  516.15   28.20
  -7   2  -3  520.55   26.80
  -7   2  -3  525.75   29.60
  -7   2  -3  531.55   29.50
   7  -1   3   52.99    9.10
   7  -1   3   69.59   10.30
   7  -1   3   73.09    9.90
  -7   1  -3   62.09   10.80
  -7   1  -3   65.19   10.90
  -7   1  -3   58.89    7.70
   7   0   3   -0.20    6.30
   7   0   3    3.20    7.70
   7   0   3   -7.90    6.40
  -7   0  -3    5.00    8.10
  -7   0  -3    4.50    6.90
   7   1   3   65.29    9.80
   7   1   3   64.89    8.80
   7   1   3   51.09    9.70
  -7  -1  -3   74.59   11.50
  -7  -1  -3   63.69   10.80
  -7  -1  -3   74.69   11.90
   7   2   3  512.85   28.80
   7   2   3  534.15   28.70
   7   2   3  524.15   29.00
  -7  -2  -3  523.85   28.80
  -7  -2  -3  516.35   29.30
  -7  -2  -3  519.55   28.80
   7   3   3  318.97   22.10
   7   3   3  341.57   20.00
   7   3   3  321.27   21.50
  -7  -3  -3  302.07   19.00
  -7  -3  -3  339.37   25.30
   7   4   3  110.49   15.70
   7   4   3  139.99   16.10
   7   4   3   87.39   14.20
  -7  -4  -3  112.49   16.90
  -7  -4  -3  109.39   19.10
  -7  -4  -3  128.29   17.20
   7   5   3    1.80   10.40
   7   5   3    0.00    7.80
   7   5   3    4.70   13.50
  -7  -5  -3    3.10   13.10
  -7  -5  -3   10.90    9.20
   7   6   3   10.20   17.50
   7   6   3   15.10   13.80
   7   7   3   20.90   16.80
   8  -7   3   23.10   16.60
  -8   7  -3   57.69   13.70
  -8   7  -3   13.90   20.50
   8  -6   3  197.18   29.20
  -8   6  -3  116.89   21.40
   8  -5   3   10.50   15.40
   8  -5   3   28.20   18.20
   8  -5   3    5.50   11.10
  -8   5  -3    5.90   11.60
  -8   5  -3   14.00   15.00
   8  -4   3   40.90   14.30
   8  -4   3   13.20   10.60
  -8   4  -3    6.70   11.60
  -8   4  -3    5.20   13.90
  -8   4  -3    8.30   11.70
   8  -3   3   21.40   12.10
   8  -3   3   26.40   11.20
  -8   3  -3   20.70   11.00
  -8   3  -3   13.00   11.70
  -8   3  -3   29.80   10.70
   8  -2   3   60.79   10.40
   8  -2   3   90.69   12.40
  -8   2  -3   65.89   11.30
  -8   2  -3   60.79   12.10
   8  -1   3  106.59   14.80
   8  -1   3  104.49   11.40
   8  -1   3  102.29   14.70
  -8   1  -3  110.89   12.10
  -8   1  -3  100.49   16.40
  -8   1  -3  108.09   13.40
   8   0   3   -0.20    8.80
   8   0   3    2.30   10.70
   8   0   3   -0.80    7.20
  -8   0  -3   -2.10    8.80
  -8   0  -3    1.50    9.90
  -8   0  -3    1.00   12.10
   8   1   3  108.39   14.70
   8   1   3  109.79   16.40
   8   1   3  117.99   11.40
  -8  -1  -3  104.99   15.30
  -8  -1  -3  102.79   13.90
  -8  -1  -3   99.19   14.50
   8   2   3  100.89   14.80
   8   2   3   84.39   14.70
   8   2   3   77.09   12.60
  -8  -2  -3  128.79   20.80
  -8  -2  -3   82.59   12.80
   8   3   3   35.00   11.80
   8   3   3   22.90   11.60
   8   3   3   27.70    9.40
  -8  -3  -3   20.80   12.80
  -8  -3  -3   18.80   12.40
   8   4   3    8.00   14.30
  -8  -4  -3    6.10   14.20
   8   5   3  105.39   19.70
  -8  -5  -3  101.99   18.70
   8   6   3   39.50   14.60
   8   6   3   48.90   13.50
   8   6   3   67.19   18.30
  -8  -6  -3   16.70   18.70
   8   7   3   13.70   16.70
   8   7   3   13.10   12.10
  -8  -7  -3   11.60   17.80
   9  -6   3   74.19   22.60
   9  -6   3   31.90   17.50
   9  -6   3   20.00   13.30
  -9   6  -3   31.60   18.70
  -9   6  -3   26.40   21.50
   9  -5   3   27.90   20.70
   9  -5   3   22.50   16.40
   9  -5   3   14.60    8.80
  -9   5  -3   -3.30   24.00
  -9   5  -3   61.29   17.10
   9  -3   3    6.40   12.20
   9  -3   3   -2.00   12.30
  -9   3  -3  -14.20   15.60
  -9   3  -3    4.30   11.50
  -9   3  -3    2.60   11.00
   9  -2   3   93.49   14.20
   9  -2   3   98.39   13.50
   9  -2   3   97.89   15.90
  -9   2  -3   96.99   15.40
  -9   2  -3   99.69   19.60
  -9   2  -3  105.39   15.20
   9  -1   3    1.90   10.60
   9  -1   3   41.70   15.40
   9  -1   3    7.10   15.30
  -9   1  -3   31.60   13.50
  -9   1  -3   -1.30   14.80
  -9   1  -3    4.50   11.10
   9   0   3   -2.90   11.20
   9   0   3   -4.90   12.30
   9   0   3    2.10   13.40
  -9   0  -3   -5.90   10.90
  -9   0  -3   -3.40   20.90
  -9   0  -3    0.20   15.50
   9   1   3   13.40   10.50
   9   1   3   -2.20   13.10
   9   1   3    1.60   12.20
  -9  -1  -3   10.90   11.70
  -9  -1  -3    4.50   16.90
   9   2   3   83.29   13.30
   9   2   3  113.99   13.40
   9   2   3   97.79   14.30
  -9  -2  -3   98.39   14.50
  -9  -2  -3   86.59   14.80
  -9  -2  -3   75.99   15.10
   9   3   3   -3.40   12.90
   9   3   3    0.70   10.80
   9   3   3   -1.10   11.40
  -9  -3  -3    1.50   11.70
  -9  -3  -3    7.80   13.50
  -9  -3  -3   -1.40   14.30
  -9  -4  -3   41.10   20.80
  -9  -4  -3    8.30   14.90
   9   5   3   26.40   16.10
   9   5   3   11.50   13.50
  -9  -5  -3   11.10   24.40
  -9  -5  -3   11.90   18.20
   9   6   3  136.59   23.10
  10  -6   3   68.29   30.70
 -10   6  -3   70.19   24.10
  10  -5   3   -1.40   20.10
  10  -5   3    8.10   15.20
  10  -5   3   22.70   22.60
 -10   5  -3   16.60   14.00
 -10   5  -3   11.80   15.70
 -10   5  -3    6.90   22.40
  10  -4   3  124.69   19.30
  10  -4   3  105.19   24.50
 -10   4  -3  100.79   25.80
  10  -3   3   11.10   21.60
 -10   3  -3    0.70   20.60
 -10   3  -3   56.79   18.50
  10  -2   3   -8.20   12.50
  10  -2   3   -2.70   16.50
  10  -2   3    1.90   12.90
 -10   2  -3   19.30   27.80
 -10   2  -3   18.20   22.90
 -10   2  -3    0.00   13.40
  10  -1   3   43.10   12.90
  10  -1   3   41.60   17.30
  10  -1   3   37.80   13.20
 -10   1  -3   44.30   14.20
 -10   1  -3   41.30   21.20
  10   0   3   23.20   17.60
  10   0   3    4.20   12.20
  10   0   3   -0.40   12.60
 -10   0  -3   35.40   15.60
 -10   0  -3   -3.90   15.00
 -10   0  -3   -8.00   16.20
  10   1   3   27.90   11.40
  10   1   3   45.10   12.10
  10   1   3   16.70   13.40
 -10  -1  -3   31.20   17.70
 -10  -1  -3   46.30   19.50
 -10  -1  -3   36.30   13.20
  10   2   3    0.90   12.40
  10   2   3    1.80   11.10
  10   2   3    1.20   16.50
 -10  -2  -3   -8.60   15.90
 -10  -2  -3    4.90   13.30
  10   3   3   11.40   13.20
  10   3   3    6.40   12.50
 -10  -3  -3   55.79   17.40
 -10  -3  -3   49.50   18.50
 -10  -3  -3   16.10   17.30
  10   4   3  169.98   23.00
  10   4   3   88.79   19.90
  10   4   3  175.28   18.60
 -10  -4  -3  109.79   20.60
 -10  -4  -3  121.29   25.20
 -10  -4  -3  139.39   27.60
  10   6   3   54.99   15.30
 -10  -6  -3   13.10   20.60
  11  -5   3   15.70   26.40
  11  -5   3  -21.40   24.30
  11  -5   3    8.00   12.80
 -11   5  -3   -6.60   13.90
 -11   5  -3   -0.40   17.40
  11  -4   3   18.90   25.20
 -11   4  -3   15.60   16.00
 -11   4  -3   15.30   16.30
  11  -3   3   12.60   20.40
  11  -3   3   -4.70   16.10
 -11   3  -3   16.30   24.70
 -11   3  -3   -3.10   17.30
 -11   3  -3   39.20   15.70
  11  -2   3   77.99   16.60
  11  -2   3  122.09   19.90
 -11   2  -3   88.19   17.20
 -11   2  -3  114.99   17.10
 -11   2  -3   97.99   21.10
  11  -1   3   42.30   16.40
  11  -1   3   59.69   13.40
 -11   1  -3   53.89   18.10
 -11   1  -3   47.20   17.10
 -11   1  -3   56.49   22.60
  11   0   3    2.00    8.00
  11   0   3   -0.70   17.50
  11   0   3    1.70   13.40
 -11   0  -3    7.50   16.80
 -11   0  -3   -0.90   12.90
 -11   0  -3  -11.30   17.30
  11   1   3   61.79   16.20
  11   1   3   61.29   16.30
  11   1   3   60.39   13.70
 -11  -1  -3   83.19   17.20
 -11  -1  -3   63.39   20.30
  11   2   3  146.89   28.80
  11   2   3   91.59   17.00
  11   2   3   85.49   16.80
 -11  -2  -3  155.48   26.20
 -11  -2  -3  160.08   22.00
  11   3   3  -11.90   17.10
  11   3   3   13.80   16.20
  11   3   3   16.50   15.80
 -11  -3  -3   -5.70   21.50
 -11  -3  -3    1.20   25.30
 -11  -3  -3    1.80   20.00
  11   4   3   19.20   12.60
  11   4   3   13.90   16.40
  11   4   3   10.10   14.70
 -11  -4  -3  -11.70   25.10
 -11  -4  -3   35.70   22.80
  11   5   3   -3.90   24.50
  11   5   3    3.40   16.90
 -11  -5  -3    1.40   22.50
  12  -5   3    3.50   35.40
  12  -5   3   11.60   23.00
  12  -5   3    7.60   10.60
 -12   5  -3    2.60   14.50
 -12   5  -3   11.50   33.10
  12  -4   3  -29.40   23.60
  12  -4   3   -5.20   27.00
 -12   4  -3    3.00   16.40
 -12   4  -3   37.70   22.10
 -12   4  -3  -17.70   25.10
  12  -3   3   92.09   22.20
  12  -3   3   17.10   23.80
 -12   3  -3   46.20   22.60
 -12   3  -3  116.19   19.90
 -12   3  -3   74.09   19.40
  12  -2   3   18.80   17.70
  12  -2   3   13.90   19.60
  12  -2   3    8.30   20.20
 -12   2  -3   13.10   13.80
 -12   2  -3   82.09   23.70
  12  -1   3   14.00   16.80
  12  -1   3    2.90   12.90
  12  -1   3   -0.60   21.10
 -12   1  -3   26.90   20.60
 -12   1  -3    9.00   17.20
 -12   1  -3    4.40   16.90
  12   0   3    2.30   13.50
  12   0   3   12.50   17.00
 -12   0  -3   64.19   21.30
 -12   0  -3   -1.90   17.10
  12   1   3   13.40   11.80
  12   1   3   69.79   15.50
  12   1   3   12.50   16.40
 -12  -1  -3    4.50   18.10
 -12  -1  -3  -17.40   31.00
  12   2   3   36.60   18.10
  12   2   3   36.90   16.10
  12   2   3    6.70   16.90
 -12  -2  -3   26.30   18.20
 -12  -2  -3   13.90   20.80
 -12  -2  -3   65.19   29.10
  12   3   3   79.59   18.10
  12   3   3  149.19   29.10
  12   3   3   90.09   16.90
 -12  -3  -3   68.09   27.70
  12   4   3   -4.20   14.80
  12   4   3  -16.70   23.30
  12   4   3   -3.20   14.20
 -12  -4  -3  -22.30   28.40
 -12  -4  -3    6.10   30.30
  12   5   3    1.90   14.50
  12   5   3    9.60   28.20
 -12  -5  -3   16.60   37.20
 -12  -5  -3   27.50   37.40
  13  -3   3   -9.80   23.80
  13  -3   3   21.20   21.90
 -13   3  -3    8.20   17.40
 -13   3  -3   21.60   21.10
  13  -2   3   63.39   22.70
  13  -2   3   79.29   20.30
  13  -2   3   52.69   18.00
 -13   2  -3   78.79   20.20
 -13   2  -3   65.89   22.30
 -13   2  -3   80.59   31.90
  13  -1   3  164.58   26.90
 -13   1  -3  189.98   27.00
  13   0   3   -9.60   29.60
  13   0   3   36.40   21.20
  13   0   3    2.80   13.20
 -13   0  -3   31.30   29.20
 -13   0  -3   86.39   20.20
  13   1   3  115.19   21.60
 -13  -1  -3  200.78   31.40
  13   2   3   61.49   15.70
  13   2   3   66.29   16.80
 -13  -2  -3   93.69   29.10
 -13  -2  -3   65.79   24.20
  13   3   3   13.80   23.30
  13   3   3    3.20   16.20
  13   3   3   16.40   14.70
 -13  -3  -3   20.50   24.20
  13   4   3   -0.70   26.70
  13   4   3   25.40   15.40
  13   4   3  -19.20   15.00
 -13  -4  -3  -11.30   37.70
 -13  -4  -3   17.70   23.20
 -13  -4  -3  -19.20   32.10
  14  -3   3   52.49   29.80
 -14   3  -3   70.59   36.50
 -14   3  -3    1.10   38.10
  14  -2   3  101.49   19.70
  14  -2   3   61.69   34.40
  14  -1   3   25.60   18.20
  14  -1   3   38.40   20.40
 -14   1  -3  -25.90   23.60
 -14   1  -3   12.70   17.70
 -14   0  -3   45.00   32.90
  14   1   3   23.00   29.10
  14   1   3   46.10   16.00
  14   1   3   -1.30   16.80
 -14  -1  -3  -38.00   26.30
 -14  -1  -3   69.09   26.40
 -14  -1  -3  -31.70   32.20
  14   2   3   10.90   15.70
  14   2   3  -32.00   38.50
 -14  -2  -3  123.09   42.60
  14   3   3    8.10   13.90
  14   3   3   27.00   20.50
 -14  -3  -3   40.30   29.10
 -14  -3  -3   35.30   37.20
 -14  -3  -3   20.10   35.20
  15  -1   3   46.50   19.50
  15  -1   3    9.20   20.80
  15  -1   3   59.59   41.60
 -15   1  -3  -46.80   37.10
 -15   1  -3   -0.80   31.40
 -15   1  -3   20.60   18.70
 -15   0  -3  197.48   49.99
  15   1   3   13.00   15.90
  15   1   3   14.80   19.30
 -15  -1  -3  -17.00   38.10
 -15  -1  -3    7.40   21.60
 -15  -1  -3   42.60   36.00
 -16  -2   4   27.80   40.80
  16   2  -4   35.90   19.80
  16   2  -4   18.00   16.40
 -16  -1   4   18.20   20.90
  16   1  -4   44.40   25.10
 -16   0   4   91.09   32.20
 -16   0   4   13.40   18.80
  16   0  -4   75.99   30.40
  16   0  -4   36.00   17.50
  16   0  -4   58.59   18.80
  16  -1  -4   29.20   32.40
 -16   2   4   42.90   32.30
 -16   2   4   30.90   18.20
  16  -2  -4   15.40   21.00
  16  -2  -4   30.00   27.70
  16  -2  -4   37.00   29.00
 -15  -4   4   48.00   29.80
 -15  -3   4  190.68   38.00
 -15  -1   4   79.59   24.20
  15   1  -4    0.00   17.30
  15   1  -4   24.50   15.90
  15   1  -4  -13.00   22.10
 -15   0   4   83.99   30.50
  15   0  -4  159.48   28.30
 -15   1   4   47.40   18.60
  15  -1  -4   81.79   17.20
  15  -1  -4   -3.50   20.50
  15  -1  -4   81.69   18.60
 -15   2   4    1.00   23.90
 -15   2   4  -14.40   16.50
 -15   2   4   55.09   25.70
  15  -2  -4  -29.00   22.80
  15  -2  -4  -22.00   19.20
  15  -2  -4    7.10   15.10
 -15   3   4   34.40   19.60
  15  -3  -4   43.30   23.60
  15  -3  -4   14.40   15.20
 -15   4   4   -1.50   35.40
  15  -4  -4  -13.10   25.20
  15  -4  -4    1.40   17.20
 -14  -4   4   22.40   26.00
  14   4  -4    3.50   15.00
  14   4  -4   19.80   21.50
  14   4  -4   14.00   15.90
 -14  -3   4    5.60   23.60
  14   3  -4   58.39   22.30
  14   3  -4   27.80   18.30
 -14  -1   4   36.80   17.50
 -14  -1   4   80.79   29.70
  14   1  -4  101.09   20.00
  14   1  -4   62.09   18.80
  14   0  -4   60.19   16.20
  14   0  -4   75.89   17.30
  14   0  -4   31.40   29.30
 -14   1   4   58.29   19.30
  14  -1  -4   25.50   16.70
  14  -1  -4   61.99   19.70
  14  -1  -4   65.29   17.40
 -14   2   4   23.80   13.80
 -14   2   4   11.80   20.80
  14  -2  -4   20.90   10.80
  14  -2  -4   34.10   20.60
  14  -2  -4   24.70   21.30
 -14   3   4  -13.50   15.40
 -14   3   4   39.40   14.60
 -14   3   4   16.40   24.90
  14  -3  -4   20.00   21.10
  14  -3  -4    8.10   15.20
  14  -3  -4   66.29   22.20
 -14   4   4   22.50   16.60
  14  -4  -4   14.10   16.20
  14  -4  -4   51.89   29.40
  14  -4  -4   18.70   28.80
 -13  -5   4   -1.30   32.30
  13   5  -4   26.80   14.80
  13   5  -4  -71.39   38.80
 -13  -4   4   59.69   27.00
 -13  -4   4  -10.40   25.20
  13   4  -4    3.30   14.80
  13   4  -4   43.00   25.10
  13   4  -4  -11.00   15.10
 -13  -2   4  -33.10   29.90
 -13  -2   4    6.80   17.70
  13   2  -4   18.40   12.50
  13   2  -4    5.10   17.40
  13   2  -4    2.80   13.30
 -13  -1   4   25.20   16.40
 -13  -1   4   37.60   17.20
  13   1  -4   19.20   16.30
  13   1  -4   34.90   15.00
  13   1  -4   24.00   14.70
 -13   0   4    4.20   18.10
 -13   0   4   18.50   16.50
  13   0  -4    7.30   13.50
  13   0  -4   16.60   16.20
 -13   1   4   22.00   13.60
 -13   1   4   18.60   14.20
 -13   1   4   40.60   16.90
  13  -1  -4   12.70   13.90
  13  -1  -4   32.60   11.00
 -13   2   4    8.70   15.20
 -13   2   4   37.20   23.80
  13  -2  -4   -0.70   18.60
  13  -2  -4   -0.90   19.80
  13  -2  -4    0.30    7.00
 -13   3   4    4.90   14.90
 -13   3   4   36.00   18.40
  13  -3  -4   10.70   10.10
  13  -3  -4   12.60   23.40
 -13   4   4   12.50   25.70
 -13   4   4   41.40   15.10
  13  -4  -4    1.70   25.50
  13  -4  -4    7.90   18.90
  13  -4  -4   -2.50   13.20
 -13   5   4   -8.50   13.20
 -13   5   4   48.90   23.60
  13  -5  -4   11.50   22.30
  13  -5  -4   -1.70   16.70
  13  -5  -4    2.90   22.20
 -12  -6   4   59.89   32.20
 -12  -6   4   76.49   30.50
  12   6  -4   44.50   27.30
  12   6  -4   40.90   14.70
 -12  -5   4   -2.50   29.40
  12   5  -4   14.90   23.30
 -12  -3   4   51.39   21.10
 -12  -3   4    4.20   23.50
  12   3  -4   -6.30   27.10
  12   3  -4   67.99   17.00
  12   3  -4   72.59   14.20
 -12  -2   4   78.39   20.80
  12   2  -4   91.49   16.00
  12   2  -4   94.89   15.70
 -12  -1   4  118.99   18.90
 -12  -1   4  111.89   18.70
  12   1  -4  114.99   19.30
  12   1  -4  117.09   18.20
  12   1  -4   98.29   16.40
 -12   0   4  266.87   21.30
 -12   0   4  294.17   24.80
  12   0  -4  288.27   24.30
  12   0  -4  324.27   20.40
  12   0  -4  286.97   23.80
 -12   1   4   81.49   15.50
 -12   1   4  119.19   16.70
  12  -1  -4  109.69   16.30
  12  -1  -4  132.29   18.90
  12  -1  -4   90.89   11.60
 -12   2   4   96.29   19.30
 -12   2   4   89.19   13.00
 -12   2   4   97.29   17.40
  12  -2  -4   98.69   14.50
  12  -2  -4  127.09   22.20
 -12   3   4   65.99   16.70
 -12   3   4   63.59   19.40
  12  -3  -4   62.29   11.40
  12  -3  -4   78.19   20.80
  12  -4  -4   -4.40   12.90
  12  -4  -4    6.80   13.80
  12  -4  -4   19.50   19.20
 -12   5   4    8.50   18.30
 -12   5   4  -12.50   11.90
  12  -5  -4   20.00   16.40
  12  -5  -4   -3.30   15.40
  12  -5  -4    0.00   18.80
 -12   6   4   22.40   14.20
  12  -6  -4   -3.90   23.60
 -11  -6   4   22.70   24.30
 -11  -6   4   49.60   23.90
  11   6  -4   19.90   20.40
  11   6  -4   13.90   13.30
  11   6  -4   26.20   19.90
  11   5  -4  110.89   19.30
 -11  -4   4  147.99   27.30
 -11  -4   4  174.18   23.30
  11   4  -4  111.99   20.00
  11   4  -4  162.88   18.50
  11   4  -4  150.48   21.10
 -11  -3   4    9.30   15.10
  11   3  -4   -0.90   11.60
  11   3  -4   -7.20   16.20
  11   3  -4    9.40   16.60
 -11  -2   4   10.00   16.00
 -11  -2   4   12.40   17.60
  11   2  -4   34.70   13.50
  11   2  -4    1.20    9.30
  11   2  -4    2.60   13.30
 -11  -1   4  292.37   25.00
 -11  -1   4  285.97   24.00
  11   1  -4  308.47   20.80
  11   1  -4  284.77   23.60
 -11   0   4   41.00   14.40
  11   0  -4   87.59   17.00
  11   0  -4   46.30   15.60
  11   0  -4   47.30    9.80
 -11   1   4  316.67   19.20
 -11   1   4  324.07   25.30
 -11   1   4  340.37   23.80
  11  -1  -4  308.87   25.10
  11  -1  -4  372.86   19.40
  11  -1  -4  293.47   22.30
 -11   2   4   10.10   12.70
 -11   2   4    5.20   12.60
 -11   2   4    1.30   12.60
  11  -2  -4   11.50   11.50
  11  -2  -4   12.50    6.20
  11  -2  -4   10.10   12.20
 -11   3   4    1.00   11.50
 -11   3   4    6.10   13.50
  11  -3  -4    3.20    9.90
  11  -3  -4    5.80   13.90
 -11   4   4  153.58   18.90
 -11   4   4  141.39   19.00
  11  -4  -4  142.89   20.20
  11  -4  -4  145.89   17.10
 -11   5   4   28.50   24.70
  11  -5  -4   41.80   15.10
  11  -5  -4   50.79   18.60
  11  -5  -4   38.00   14.40
 -11   6   4   34.60   13.50
  11  -6  -4   25.20   24.90
  11  -6  -4   11.70   15.10
  10   6  -4   84.29   14.00
  10   6  -4   81.09   19.70
  10   6  -4   69.39   23.80
 -10  -5   4    9.90   13.20
 -10  -5   4   16.80   20.70
  10   5  -4   26.40   13.60
  10   5  -4   60.99   18.60
 -10  -4   4   49.20   14.70
 -10  -4   4   45.00   16.20
  10   4  -4   44.40   13.00
  10   4  -4   30.10   14.30
  10   4  -4   53.69   16.40
 -10  -3   4   18.30   15.40
 -10  -3   4   20.90   11.70
  10   3  -4   17.10    9.30
  10   3  -4   21.60   13.20
  10   3  -4   18.50   10.90
 -10  -2   4  129.89   18.80
 -10  -2   4  125.19   15.20
  10   2  -4  115.99   14.20
  10   2  -4  111.09   18.30
  10   2  -4  125.09   17.10
 -10  -1   4  153.18   16.40
 -10  -1   4  142.69   17.40
  10   1  -4  142.39   17.60
  10   1  -4  147.49   17.40
  10   1  -4  144.09   12.70
 -10   0   4  444.36   27.40
 -10   0   4  476.85   29.30
  10   0  -4  456.55   27.30
  10   0  -4  463.55   27.60
  10   0  -4  483.35   24.70
 -10   1   4  137.89   17.20
 -10   1   4  135.69   15.00
  10  -1  -4  114.99   18.30
  10  -1  -4  163.98   14.70
  10  -1  -4  155.38   13.00
 -10   2   4  113.89   17.70
 -10   2   4  113.49   17.60
  10  -2  -4  111.39   10.30
  10  -2  -4  114.89   14.90
  10  -2  -4  134.89   15.70
 -10   3   4   22.30    9.40
 -10   3   4   23.60   11.80
  10  -3  -4   22.50    9.30
  10  -3  -4   18.50   11.70
  10  -3  -4   24.50   13.90
 -10   4   4   41.00    6.50
 -10   4   4   40.10   11.90
 -10   4   4   45.80   20.30
  10  -4  -4   35.70    9.40
  10  -4  -4   45.10   16.10
 -10   5   4    4.90   10.20
 -10   5   4   11.80   11.90
  10  -5  -4   18.00   12.60
  10  -5  -4   14.00   16.40
 -10   6   4  105.39   16.20
 -10   6   4   70.59   15.60
  10  -6  -4  102.79   19.50
  10  -6  -4   83.49   17.50
  10  -6  -4   54.39   18.20
  -9  -7   4    1.20   26.90
  -9  -7   4    4.90   20.40
   9   7  -4   -9.20   18.40
   9   7  -4    5.50   11.20
  -9  -6   4    9.00   15.60
  -9  -6   4    4.30   21.20
   9   6  -4   43.40   17.70
  -9  -5   4  213.08   20.80
   9   5  -4  184.08   18.80
   9   5  -4  216.38   23.10
   9   5  -4  175.88   23.90
  -9  -4   4    2.40   14.10
  -9  -4   4   10.20   11.00
   9   4  -4   10.70    8.50
   9   4  -4    5.10   13.20
   9   4  -4    9.00   16.30
  -9  -3   4   11.00   11.70
  -9  -3   4    7.90    8.80
   9   3  -4   13.20   11.80
   9   3  -4   29.80   12.60
   9   3  -4    9.40   10.10
  -9  -2   4   -8.30    9.10
  -9  -2   4    7.30    8.90
   9   2  -4    9.30    9.70
   9   2  -4   -4.20    8.30
   9   2  -4   13.80   12.20
  -9  -1   4  439.56   25.90
  -9  -1   4  452.15   24.70
   9   1  -4  398.76   23.90
   9   1  -4  446.16   25.20
   9   1  -4  442.86   23.50
  -9   0   4   57.59   10.70
  -9   0   4   82.09   11.30
   9   0  -4   80.39   11.30
   9   0  -4   80.19   11.40
  -9   1   4  454.15   26.10
  -9   1   4  456.85   26.10
  -9   1   4  454.65   22.90
   9  -1  -4  433.26   25.80
   9  -1  -4  441.86   24.60
   9  -1  -4  453.35   22.80
  -9   2   4    3.90    8.10
  -9   2   4   15.90   12.30
   9  -2  -4   -6.60    7.40
   9  -2  -4   13.40    4.90
   9  -2  -4   10.90    5.40
  -9   3   4    5.10   14.30
  -9   3   4    0.70   11.60
   9  -3  -4    0.20    7.60
   9  -3  -4    6.00   12.90
   9  -3  -4   18.80   12.60
  -9   4   4    1.30   10.50
  -9   4   4    7.50    4.40
   9  -4  -4    7.70   13.50
   9  -4  -4    9.00    8.80
   9  -4  -4    3.50    9.40
  -9   5   4  169.68   15.20
  -9   5   4  159.78   18.20
  -9   5   4  169.98   10.30
   9  -5  -4  207.08   19.80
   9  -5  -4  191.08   16.40
   9  -5  -4  196.58   18.30
  -9   6   4   -5.70    5.80
  -9   6   4    3.90   16.10
  -9   6   4    0.40   12.30
   9  -6  -4    4.40   10.50
   9  -6  -4    5.50   12.30
   9  -6  -4   22.20   13.80
  -9   7   4   -1.40   10.60
  -9   7   4    6.30   14.40
   9  -7  -4  -43.50   24.10
   9  -7  -4    2.60    8.20
   9  -7  -4    9.40   15.50
   8   7  -4  171.98   20.90
  -8  -6   4   13.20   20.20
  -8  -6   4   19.20   12.60
   8   6  -4   25.40   20.60
   8   6  -4   18.10   12.10
  -8  -5   4   12.80   10.60
  -8  -5   4   16.90   11.70
   8   5  -4   18.10   11.70
   8   5  -4   12.00   15.70
  -8  -4   4   36.70   11.50
  -8  -4   4   16.60   13.30
   8   4  -4   36.10   11.50
   8   4  -4   33.20   13.10
   8   4  -4   37.00   13.20
   8   3  -4   19.80   11.80
   8   3  -4   21.60   13.50
  -8  -2   4   83.99   12.60
  -8  -2   4   84.39   12.80
   8   2  -4   81.39   11.50
   8   2  -4   90.59   10.40
   8   2  -4   80.39   10.60
  -8  -1   4  776.92   39.10
  -8  -1   4  816.22   39.20
   8   1  -4  791.12   39.40
   8   1  -4  788.92   39.00
   8   1  -4  796.52   38.70
  -8   0   4   44.10    8.50
  -8   0   4   42.20    8.50
   8   0  -4   51.59    7.50
   8   0  -4   39.00    6.20
   8   0  -4   54.99    8.00
  -8   1   4  781.52   39.00
  -8   1   4  705.93   37.30
  -8   1   4  796.52   38.90
   8  -1  -4  757.42   38.60
   8  -1  -4  838.72   37.20
   8  -1  -4  880.31   39.90
  -8   2   4   84.29    6.20
  -8   2   4   84.69   11.00
  -8   2   4   83.19   14.70
   8  -2  -4   84.19   11.60
   8  -2  -4   83.69    6.40
   8  -2  -4   87.79    9.40
   8  -2  -4   91.19   11.40
  -8   3   4   22.80   11.10
  -8   3   4   23.20    3.30
   8  -3  -4   16.20   10.10
   8  -3  -4   13.50   11.00
  -8   4   4   25.00   11.50
  -8   4   4   14.80    6.50
  -8   4   4   25.20    4.20
   8  -4  -4   29.60    9.50
   8  -4  -4   34.30   11.40
  -8   5   4    8.90   10.80
  -8   5   4   -0.50    7.30
  -8   5   4   16.30    6.40
  -8   5   4   12.40    4.30
   8  -5  -4   27.70    9.30
   8  -5  -4   12.20   11.70
   8  -5  -4    1.90    9.50
  -8   6   4   21.80   11.80
  -8   6   4   18.90    9.80
  -8   6   4    7.00   10.80
   8  -6  -4   21.10   11.20
   8  -6  -4   17.70   12.80
   8  -6  -4   12.80   12.20
  -8   7   4   46.60   11.60
   8  -7  -4    6.20   13.30
  -7  -7   4   20.50   12.30
  -7  -7   4    1.80   19.40
   7   7  -4    2.20   17.50
   7   7  -4   -8.20   10.90
   7   7  -4   17.10   19.40
  -7  -6   4   59.09   13.00
  -7  -6   4   66.39   18.30
   7   6  -4   65.09   12.90
   7   6  -4   55.49   11.60
   7   6  -4   87.29   19.90
  -7  -5   4  112.99   15.10
  -7  -5   4  121.49   19.00
   7   5  -4  100.49   19.20
   7   5  -4   84.39   11.70
   7   5  -4  124.19   14.00
  -7  -4   4   66.09   10.00
  -7  -4   4   59.19    6.90
   7   4  -4   90.09   10.80
   7   4  -4   68.29   15.70
   7   4  -4   72.69   12.70
  -7  -3   4  360.86   21.50
  -7  -3   4  358.76   21.20
   7   3  -4  351.76   22.50
   7   3  -4  367.16   21.30
   7   3  -4  339.17   22.50
  -7  -2   4  190.08   14.10
  -7  -2   4  231.38   16.20
   7   2  -4  226.68   14.90
   7   2  -4  236.38   14.50
   7   2  -4  228.38   15.80
  -7  -1   4  120.19   11.00
   7   1  -4  111.09    9.30
   7   1  -4  111.79   10.20
   7   1  -4  123.59    9.80
  -7   0   4   83.09    9.00
  -7   0   4   90.29   10.10
   7   0  -4   87.69    8.50
   7   0  -4   84.59    8.60
  -7   1   4  110.19    9.30
  -7   1   4  115.29   12.70
   7  -1  -4  120.69    7.00
   7  -1  -4  114.39   10.90
   7  -1  -4  113.69    9.70
  -7   2   4  241.48   14.80
  -7   2   4  225.98   13.70
  -7   2   4  211.38   11.30
   7  -2  -4  246.08   14.10
   7  -2  -4  237.68   15.90
   7  -2  -4  235.98   13.40
  -7   3   4  306.57   18.10
  -7   3   4  351.86   19.60
   7  -3  -4  353.06   19.70
   7  -3  -4  367.86   20.10
   7  -3  -4  359.86   19.80
  -7   4   4   51.49    8.00
  -7   4   4   47.20    4.10
  -7   4   4   62.09    9.50
   7  -4  -4   71.99   10.50
   7  -4  -4   43.70    8.00
  -7   5   4  123.09   14.80
  -7   5   4  103.19   16.60
  -7   5   4  129.29   10.00
   7  -5  -4  108.49   17.40
   7  -5  -4  117.19   14.20
   7  -5  -4  102.19   12.90
  -7   6   4   71.39    8.70
  -7   6   4   71.59   11.60
  -7   6   4   82.29   13.80
   7  -6  -4   59.49   13.30
   7  -6  -4   70.89   12.20
   7  -6  -4   86.79   14.10
  -6  -8   4  -10.30   14.70
   6   8  -4   18.40   19.00
   6   8  -4   -9.00   11.30
  -6  -7   4   -8.40   18.00
  -6  -7   4   16.20   13.60
   6   7  -4  -10.70   11.90
   6   7  -4   -0.10   20.70
   6   7  -4   34.30   19.60
  -6  -6   4   49.30    9.90
  -6  -6   4   40.40   12.20
  -6  -6   4   44.50   10.50
   6   6  -4   31.10    7.60
   6   6  -4   50.29   20.00
   6   6  -4   42.80   10.50
  -6  -5   4    5.30   12.10
  -6  -5   4   16.70   12.30
  -6  -5   4    9.30    8.00
   6   5  -4   -0.20   13.90
   6   5  -4   26.30    9.80
  -6  -4   4    7.10    9.40
  -6  -4   4   13.60    8.80
  -6  -4   4    6.50    4.70
   6   4  -4    7.50    9.90
   6   4  -4    6.10   13.60
  -6  -3   4  316.07   19.00
  -6  -3   4  315.67   15.60
  -6  -3   4  278.77   17.30
   6   3  -4  287.67   17.10
   6   3  -4  301.07   17.40
   6   3  -4  310.27   19.10
  -6  -2   4   21.40    8.10
  -6  -2   4   15.50    5.10
   6   2  -4   15.40    5.40
   6   2  -4   26.60    6.10
   6   2  -4   20.30    7.40
  -6  -1   4   44.40    7.60
  -6  -1   4   35.00    6.20
   6   1  -4   53.19    9.40
   6   1  -4   37.40    6.00
  -6   0   4   85.99   10.00
  -6   0   4   81.79    9.20
   6   0  -4   78.09    8.20
   6   0  -4   83.69    7.50
   6   0  -4   78.89    7.10
  -6   1   4   37.30    5.60
   6  -1  -4   46.80    7.30
   6  -1  -4   39.50    6.10
   6  -1  -4   40.30    6.20
   6  -1  -4   43.50    3.40
  -6   2   4   15.40    5.60
   6  -2  -4   17.60    5.70
   6  -2  -4   21.60    5.70
   6  -2  -4   12.80    4.40
  -6   3   4  315.87   17.10
  -6   3   4  287.27   16.30
   6  -3  -4  317.57   16.50
   6  -3  -4  310.47   17.30
   6  -3  -4  304.67   16.90
  -6   4   4    9.90    2.90
  -6   4   4   10.10    6.60
  -6   4   4    7.50    6.20
  -6   4   4    9.30    4.10
   6  -4  -4    0.90    6.40
   6  -4  -4   16.20    7.40
   6  -4  -4    7.00    5.90
  -6   5   4    6.70    6.20
  -6   5   4    9.30    8.60
  -6   5   4   12.70    7.20
   6  -5  -4    3.90    7.60
   6  -5  -4    9.50    9.00
  -6   6   4   35.00    5.50
  -6   6   4   40.50    6.00
  -6   6   4   49.40   14.50
   6  -6  -4   27.30   11.20
   6  -6  -4   48.00    8.90
   6  -6  -4   45.30    7.10
  -6   7   4    2.80   12.40
   6  -7  -4   10.20   14.20
  -6   8   4   53.59   28.60
  -5  -8   4   15.50   16.00
  -5  -8   4    1.00   11.30
  -5  -8   4    5.80   12.40
   5   8  -4   -1.80   11.40
   5   8  -4    3.10   19.50
  -5  -7   4   14.00   16.10
  -5  -7   4    3.90   12.70
   5   7  -4   25.70   15.90
   5   7  -4   11.90   13.20
   5   7  -4   13.70   10.40
  -5  -6   4   14.90    9.70
  -5  -6   4    0.10   10.50
  -5  -6   4   14.10    5.90
   5   6  -4   10.30   10.50
   5   6  -4   12.60    8.90
   5   6  -4   -4.30   16.10
  -5  -5   4   41.10    5.60
  -5  -5   4    8.00   14.80
  -5  -5   4   26.60    7.80
   5   5  -4   58.39   15.60
   5   5  -4   47.40    8.40
   5   5  -4   48.20   11.70
  -5  -4   4  297.77   18.60
  -5  -4   4  294.37   18.20
  -5  -4   4  288.07   16.20
   5   4  -4  306.17   17.60
   5   4  -4  296.57   23.20
  -5  -3   4  370.56   20.10
  -5  -3   4  375.86   18.20
  -5  -3   4  374.16   18.90
   5   3  -4  315.97   19.90
   5   3  -4  370.56   19.60
  -5  -2   4    0.20    6.60
  -5  -2   4    2.70    4.00
   5   2  -4    9.40    3.80
   5   2  -4    3.10    5.40
  -5  -1   4    7.10    6.50
  -5  -1   4    9.00    5.90
   5   1  -4    5.00    5.70
   5   1  -4    8.10    4.40
   5   1  -4    5.50    5.60
   5   1  -4    5.70    1.30
  -5   0   4  244.88   13.10
  -5   0   4  246.98   13.30
   5   0  -4  246.28   14.20
   5   0  -4  235.38   13.80
   5   0  -4  244.78   12.50
  -5   1   4    3.60    5.30
   5  -1  -4    8.10    2.50
   5  -1  -4    7.40    5.50
   5  -1  -4    8.90    5.00
   5  -1  -4    7.60    2.50
  -5   2   4    2.50    3.80
  -5   2   4    9.70    5.90
   5  -2  -4    2.30    4.60
   5  -2  -4    5.30    4.70
   5  -2  -4    0.40    4.30
  -5   3   4  349.67   16.50
  -5   3   4  338.37   18.30
  -5   3   4  341.37   16.60
  -5   3   4  382.26   18.70
   5  -3  -4  360.26   18.90
   5  -3  -4  377.96   18.50
   5  -3  -4  357.66   18.80
  -5   4   4  264.87   13.80
  -5   4   4  302.77   14.60
  -5   4   4  254.37   14.50
   5  -4  -4  273.97   18.00
   5  -4  -4  265.17   15.80
  -5   5   4   33.30    5.30
  -5   5   4   36.10    5.40
  -5   5   4   47.80   10.80
   5  -5  -4   29.40    8.90
   5  -5  -4   47.10    6.90
  -5   7   4   16.10   14.20
   5  -7  -4    8.60   15.60
  -5   8   4    1.50   30.80
   5  -8  -4  -11.30    9.80
  -4  -8   4   38.50   12.70
  -4  -8   4   46.90   11.40
  -4  -8   4   34.60   12.80
   4   8  -4   48.80   10.60
   4   8  -4   32.50    9.50
   4   8  -4   37.80   22.10
  -4  -7   4   17.50   11.70
  -4  -7   4   21.30    9.80
   4   7  -4   25.10   11.60
   4   7  -4   47.90   22.20
   4   7  -4   19.80    9.50
  -4  -6   4   58.79   11.50
  -4  -6   4   49.50   12.80
  -4  -6   4   51.49   12.40
   4   6  -4   41.80   10.90
   4   6  -4   59.39   19.00
   4   6  -4   75.29   11.10
  -4  -5   4  191.48   15.20
  -4  -5   4  221.58   13.80
  -4  -5   4  220.68   15.40
   4   5  -4  179.68   13.00
   4   5  -4  186.98   15.40
  -4  -4   4   51.79    8.30
  -4  -4   4   51.89    8.20
  -4  -4   4   51.39    6.80
   4   4  -4   51.09    6.80
   4   4  -4   59.49    7.90
  -4  -3   4   54.19    7.80
  -4  -3   4   53.59    7.30
  -4  -3   4   57.89    6.80
   4   3  -4   59.59    7.00
  -4  -2   4    9.20    4.40
  -4  -2   4   10.40    2.10
  -4  -2   4   13.30    5.90
   4   2  -4    9.40    4.30
   4   2  -4    6.30    5.40
  -4  -1   4  442.26   21.50
  -4  -1   4  445.76   21.90
   4   1  -4  440.46   21.70
   4   1  -4  449.06   19.80
   4   1  -4  414.66   21.40
  -4   0   4 2223.28   99.19
  -4   0   4 2126.19   99.19
   4   0  -4 2154.78   99.09
   4   0  -4 2163.88   97.89
   4   0  -4 2241.68   99.29
  -4   1   4  425.46   21.50
  -4   1   4  452.95   21.90
   4  -1  -4  442.36   21.00
   4  -1  -4  465.85   21.70
   4  -1  -4  449.26   20.40
   4  -1  -4  450.15   21.80
  -4   2   4   12.80    3.10
  -4   2   4   13.90    3.30
   4  -2  -4    9.60    5.00
   4  -2  -4    6.80    4.30
   4  -2  -4   11.60    4.80
  -4   3   4   52.29    4.80
  -4   3   4   46.60    7.60
  -4   3   4   49.10    7.00
   4  -3  -4   53.09    5.90
   4  -3  -4   49.50    6.40
   4  -3  -4   47.20    7.40
  -4   4   4   54.49    7.40
  -4   4   4   49.50    5.60
  -4   4   4   43.30    6.00
   4  -4  -4   78.39   11.00
   4  -4  -4   50.19    5.40
   4  -4  -4   48.60    6.80
  -4   5   4  182.48   12.30
   4  -5  -4  183.88    9.90
   4  -5  -4  189.58   10.10
   4  -5  -4  186.78   16.10
  -4   6   4   52.79   13.50
   4  -6  -4   29.30    6.40
  -4   7   4   39.40   15.30
   4  -7  -4   18.80    9.80
  -4   8   4  115.19   26.40
  -3  -8   4   66.79   15.30
  -3  -8   4   56.99   11.90
   3   8  -4   73.99   10.80
   3   8  -4   83.79   21.70
  -3  -7   4    9.30   10.50
  -3  -7   4   32.50   10.60
   3   7  -4   12.60   10.60
   3   7  -4   14.00   10.80
  -3  -6   4   77.19   13.70
  -3  -6   4  102.89   13.20
   3   6  -4  112.89   15.10
   3   6  -4   83.59   14.50
  -3  -5   4  161.38   12.30
  -3  -5   4  163.48   13.90
   3   5  -4  144.59   10.90
   3   5  -4  165.58   12.60
  -3  -4   4  227.98   12.40
  -3  -4   4  201.08   12.60
  -3  -4   4  198.88   12.90
   3   4  -4  206.98   12.90
   3   4  -4  181.58   12.20
  -3  -3   4   27.90    4.20
  -3  -3   4   17.30    4.90
  -3  -3   4   19.30    3.50
   3   3  -4   25.40    5.90
   3   3  -4   16.60    4.10
  -3  -2   4 1108.19   52.59
  -3  -2   4 1144.29   52.49
  -3  -2   4 1145.89   51.29
   3   2  -4 1131.79   52.49
  -3  -1   4  657.13   30.00
  -3  -1   4  619.04   29.70
   3   1  -4  599.94   29.70
   3   1  -4  648.74   30.10
  -3   0   4   28.90    4.40
  -3   0   4   27.20    1.90
  -3   0   4   20.90    3.00
   3   0  -4   19.10    4.20
   3   0  -4   26.80    3.70
  -3   1   4  618.24   29.20
  -3   1   4  619.74   29.30
   3  -1  -4  622.94   28.30
   3  -1  -4  632.84   28.90
   3  -1  -4  642.04   29.30
   3  -1  -4  618.64   29.20
  -3   2   4 1128.19   50.29
  -3   2   4 1065.49   50.09
  -3   2   4 1086.79   49.40
   3  -2  -4 1102.19   50.19
   3  -2  -4 1095.59   50.19
   3  -2  -4 1102.79   50.49
  -3   3   4   22.80    4.10
  -3   3   4   19.90    3.40
  -3   3   4   21.90    4.00
   3  -3  -4   19.70    4.50
   3  -3  -4    6.90    5.70
  -3   4   4  190.78   12.40
   3  -4  -4  189.08   10.40
   3  -4  -4  185.18    9.50
  -3   5   4  131.99   14.70
   3  -5  -4  152.98   14.70
  -3   6   4  103.19   15.60
   3  -6  -4  108.89   13.50
  -3   7   4   11.80   19.60
   3  -7  -4   16.70    8.40
  -3   8   4   85.69   22.90
   3  -8  -4   50.29   10.40
  -2  -8   4  174.78   18.70
  -2  -8   4  132.49   22.20
   2   8  -4  141.99   26.80
  -2  -7   4    9.80   10.00
  -2  -7   4    0.90   12.90
   2   7  -4   15.40    7.20
   2   7  -4   40.90    9.80
  -2  -6   4   34.80   11.00
  -2  -6   4   61.79   14.60
  -2  -6   4   20.70   10.10
   2   6  -4   33.80   13.20
   2   6  -4   31.10   10.80
  -2  -5   4  126.69   12.60
  -2  -5   4  136.79   12.30
   2   5  -4  119.19   11.20
   2   5  -4  133.79   10.80
  -2  -4   4   19.80    4.60
  -2  -4   4   15.90    5.20
  -2  -4   4   24.70    4.30
   2   4  -4   19.40    6.20
   2   4  -4   16.90    5.40
  -2  -3   4  357.96   19.20
  -2  -3   4  359.66   19.00
  -2  -3   4  380.66   18.90
   2   3  -4  344.57   18.70
   2   3  -4  425.36   19.60
  -2  -2   4  363.46   18.90
  -2  -2   4  386.16   17.80
  -2  -2   4  380.76   18.70
   2   2  -4  364.46   18.50
   2   2  -4  387.46   18.60
  -2  -1   4    2.50    3.10
   2   1  -4    1.70    2.40
   2   1  -4    2.90    3.30
  -2   0   4  115.69    5.60
  -2   0   4  118.09    6.70
  -2   0   4  112.59    6.80
   2   0  -4  110.49    6.70
  -2   1   4    2.60    2.00
  -2   1   4    4.50    1.90
  -2   1   4    3.30    3.10
   2  -1  -4    3.30    1.30
   2  -1  -4    2.90    2.30
   2  -1  -4    3.70    2.90
  -2   2   4  400.06   18.30
  -2   2   4  370.66   17.70
  -2   2   4  380.86   18.00
   2  -2  -4  389.16   18.90
   2  -2  -4  361.96   17.80
  -2   3   4  373.26   16.70
  -2   3   4  351.86   16.70
  -2   3   4  359.96   17.70
   2  -3  -4  344.47   16.90
   2  -3  -4  360.56   16.70
   2  -3  -4  357.26   18.40
  -2   4   4   26.40    6.80
  -2   5   4  231.98   16.50
  -2   6   4   37.00   11.20
   2  -6  -4   28.30    9.30
  -2   7   4  -13.70   20.80
   2  -7  -4   11.20    8.80
  -2   8   4  176.58   29.00
   2  -8  -4  131.49   17.60
  -1  -8   4   49.80   23.90
  -1  -8   4   88.89   14.20
  -1  -7   4   23.10   12.80
  -1  -7   4   18.00    9.60
  -1  -7   4   29.00   13.20
   1   7  -4   46.50   10.20
   1   7  -4   41.10    7.30
  -1  -6   4  425.56   25.40
  -1  -6   4  398.86   23.60
   1   6  -4  372.06   24.40
   1   6  -4  433.66   23.70
  -1  -5   4   15.10    7.20
  -1  -5   4   15.40    8.30
  -1  -5   4    5.70    6.40
   1   5  -4   13.50    7.30
   1   5  -4   18.30    6.70
  -1  -4   4 1086.79   50.69
  -1  -4   4 1078.59   50.39
  -1  -4   4 1069.19   50.59
   1   4  -4 1059.59   50.49
   1   4  -4 1114.29   50.59
  -1  -3   4 1888.41   84.49
  -1  -3   4 1891.81   84.99
  -1  -3   4 1825.72   84.69
   1   3  -4 1740.33   84.69
   1   3  -4 1931.21   84.89
  -1  -2   4   16.90    3.60
  -1  -2   4   10.60    4.00
  -1  -2   4   14.80    2.70
   1   2  -4    9.10    3.50
   1   2  -4   11.40    3.10
  -1  -1   4  258.97   12.70
  -1  -1   4  230.38   12.70
   1   1  -4  254.57   12.90
   1   1  -4  245.98   12.60
  -1   0   4 3418.56  149.09
  -1   0   4 3263.17  148.99
   1   0  -4 3289.67  148.99
   1   0  -4 3312.97  148.79
   1   0  -4 3253.57  148.99
  -1   1   4  249.88   12.50
  -1   1   4  254.27   12.20
  -1   1   4  264.07   12.60
   1  -1  -4  265.77   12.40
   1  -1  -4  256.27   12.60
   1  -1  -4  245.08   12.10
   1  -1  -4  235.18   12.40
  -1   2   4   16.70    3.10
  -1   2   4   12.20    1.90
  -1   2   4   13.40    2.20
   1  -2  -4    6.60    3.50
   1  -2  -4   12.20    2.90
   1  -2  -4   11.20    3.20
  -1   3   4 1817.62   81.89
  -1   3   4 1895.71   80.59
   1  -3  -4 1811.32   82.09
   1  -3  -4 1694.93   80.69
   1  -3  -4 1760.52   80.79
  -1   4   4 1082.59   52.29
   1  -4  -4 1132.29   52.29
  -1   5   4   21.10    7.50
   1  -5  -4    8.00    8.00
  -1   6   4  432.16   27.50
   1  -6  -4  405.56   25.00
  -1   7   4   41.70   21.30
   1  -7  -4   13.70   10.60
  -1   8   4   66.49   23.60
   1  -8  -4   49.10   11.50
   0  -8   4   11.30   12.80
   0  -8   4   -5.90   18.30
   0  -7   4   10.80   11.10
   0  -7   4   18.80   16.10
   0  -7   4   15.90   13.40
   0   7  -4   14.40    8.60
   0  -6   4  121.09   19.90
   0  -6   4  160.58   17.20
   0  -6   4  137.49   15.00
   0   6  -4  145.49   18.00
   0   6  -4  165.18   16.10
   0  -5   4   29.50    8.60
   0  -5   4   23.30    8.90
   0   5  -4   22.70    6.80
   0   5  -4   27.00    6.90
   0  -4   4  393.06   20.60
   0  -4   4  386.96   19.90
   0  -4   4  389.16   20.30
   0   4  -4  375.26   20.10
   0   4  -4  409.46   20.50
   0  -3   4  357.46   19.00
   0  -3   4  370.96   19.70
   0  -3   4  366.56   19.40
   0   3  -4  355.16   19.00
   0   3  -4  439.06   19.90
   0  -2   4  129.09    7.80
   0  -2   4  128.29    8.70
   0   2  -4  128.09    7.90
   0   2  -4  131.09    7.90
   0  -1   4   86.69    5.90
   0  -1   4   73.99    5.70
   0   1  -4   87.69    6.20
   0   1  -4   77.09    5.50
   0   0   4   29.00    3.30
   0   0   4   27.60    3.80
   0   0   4   27.60    3.50
   0   0  -4   31.60    3.70
   0   0  -4   31.50    3.40
   0   1   4   84.29    5.30
   0   1   4   87.99    5.90
   0   1   4   88.19    5.40
   0  -1  -4   89.69    5.80
   0  -1  -4   82.39    5.10
   0  -1  -4   87.49    5.60
   0  -1  -4   75.09    5.90
   0   2   4  133.69    7.20
   0   2   4  130.89    8.00
   0   2   4  128.09    7.40
   0  -2  -4  105.29    8.20
   0  -2  -4  105.99    6.80
   0  -2  -4  131.29    8.70
   0   3   4  363.46   16.70
   0   3   4  369.66   18.50
   0   3   4  345.17   16.70
   0  -3  -4  359.06   18.30
   0  -3  -4  348.67   16.90
   0  -3  -4  375.16   18.80
   0  -3  -4  354.36   16.70
   0   4   4  491.85   24.70
   0  -4  -4  444.26   24.30
   0   5   4   31.10    9.90
   0  -5  -4   10.40    8.00
   0   6   4  172.98   22.10
   0  -6  -4  148.99   15.50
   0   7   4   12.70   17.90
   0  -7  -4   12.40   10.40
   0   8   4    2.50   19.90
   0  -8  -4    1.10   10.20
  -1   8  -4   65.79   11.70
   1  -7   4  116.49   15.90
   1  -7   4   58.99   13.30
  -1   7  -4   90.59   12.40
  -1   7  -4   87.19   13.30
   1  -6   4   17.10    8.80
   1  -6   4   44.80   14.40
  -1   6  -4   18.70   12.20
  -1   6  -4   24.00   10.60
   1  -5   4  339.07   19.00
   1  -5   4  325.77   17.80
   1  -5   4  327.17   20.50
  -1   5  -4  307.27   17.50
  -1   5  -4  339.07   19.40
   1  -4   4   22.40    6.10
   1  -4   4   36.30    8.30
  -1   4  -4   21.60    5.50
  -1   4  -4   33.80    7.00
   1  -3   4   89.79    7.10
   1  -3   4   91.89    7.50
  -1   3  -4   88.49    7.30
  -1   3  -4   95.79    8.80
   1  -2   4  521.85   26.60
   1  -2   4  565.44   26.50
  -1   2  -4  532.25   26.10
  -1   2  -4  556.84   26.50
   1  -1   4 1116.49   51.29
   1  -1   4 1100.39   51.09
  -1   1  -4 1077.09   51.19
  -1   1  -4 1112.49   51.19
  -1   1  -4 1144.09   51.29
   1   0   4 1389.46   63.49
   1   0   4 1445.16   63.69
   1   0   4 1367.46   63.49
  -1   0  -4 1371.76   63.49
  -1   0  -4 1370.56   63.59
  -1   0  -4 1398.26   63.49
   1   1   4 1119.29   50.19
   1   1   4 1145.09   50.19
   1   1   4 1038.70   49.90
  -1  -1  -4 1056.79   50.09
  -1  -1  -4 1097.49   49.99
  -1  -1  -4 1092.49   49.99
   1   2   4  535.15   25.70
   1   2   4  547.15   26.60
   1   2   4  573.84   25.90
  -1  -2  -4  542.95   26.40
  -1  -2  -4  544.25   25.70
  -1  -2  -4  529.85   25.60
  -1  -2  -4  547.55   26.30
   1   3   4   75.19    9.70
   1   3   4   88.29    6.10
   1   3   4   94.39    6.50
  -1  -3  -4   92.69    9.80
  -1  -3  -4   87.69    7.60
  -1  -4  -4   57.09    4.90
   1   5   4  328.77   21.40
  -1  -5  -4  329.37   20.80
   1   6   4    6.70   17.10
  -1  -6  -4   10.10    8.50
   1   7   4  115.59   21.90
  -1  -7  -4   66.59   11.80
   2  -8   4   14.70    8.70
   2  -8   4    2.00   15.00
  -2   8  -4    6.50    8.30
  -2   8  -4    2.40   12.70
   2  -7   4   37.80   14.40
   2  -7   4   48.90   12.90
  -2   7  -4   45.10   13.40
  -2   7  -4   49.60   10.60
   2  -6   4   68.09    9.80
   2  -6   4   73.19   12.40
   2  -6   4   77.69   12.70
  -2   6  -4   59.49   12.60
  -2   6  -4   91.99   14.30
   2  -5   4   -3.60   10.70
   2  -5   4    1.20    9.10
   2  -5   4    3.20    9.40
  -2   5  -4    6.00   10.20
  -2   5  -4  -11.20    6.40
   2  -4   4   36.00    7.90
   2  -4   4   54.09    8.50
  -2   4  -4   47.20    6.70
  -2   4  -4   40.50    6.50
   2  -3   4  135.39   10.70
   2  -3   4  152.08   11.00
  -2   3  -4  154.28   10.20
   2  -2   4    6.20    5.60
   2  -2   4    5.40    4.40
  -2   2  -4    5.30    3.90
  -2   2  -4    6.10    5.50
  -2   2  -4   -4.10    6.00
   2  -1   4 2665.43  121.79
   2  -1   4 2657.73  121.69
  -2   1  -4 2646.24  121.69
  -2   1  -4 2732.73  121.69
  -2   1  -4 2719.53  121.79
   2   0   4  851.81   39.00
   2   0   4  824.92   38.90
   2   0   4  854.41   38.90
  -2   0  -4  826.32   38.80
  -2   0  -4  798.22   38.70
  -2   0  -4  826.82   38.70
   2   1   4 2750.52  121.19
   2   1   4 2599.44  120.89
   2   1   4 2662.33  120.99
  -2  -1  -4 2695.23  121.19
  -2  -1  -4 2672.23  120.99
  -2  -1  -4 2661.43  120.99
   2   2   4    7.80    5.60
   2   2   4    8.90    3.10
   2   2   4    7.90    2.60
  -2  -2  -4    5.70    6.70
  -2  -2  -4    5.50    3.90
  -2  -2  -4    9.60    5.40
  -2  -2  -4    7.30    4.50
   2   3   4  139.89   11.10
   2   3   4  139.49    9.20
   2   3   4  139.99   10.10
  -2  -3  -4  144.49    9.90
  -2  -3  -4  137.99    9.50
  -2  -3  -4  136.19    9.40
  -2  -3  -4  147.99   10.80
   2   4   4   33.30    6.10
   2   4   4   45.00    9.00
   2   4   4   39.30    5.30
  -2  -4  -4   34.70    6.50
  -2  -4  -4   30.90    5.30
  -2  -4  -4   34.10    5.90
   2   5   4    3.50   13.60
  -2  -5  -4    0.80    8.20
  -2  -5  -4    5.00    3.30
   2   6   4   65.69   17.70
  -2  -6  -4   57.29   10.00
   2   7   4   34.90   18.80
  -2  -7  -4   29.90    9.50
   2   8   4   43.40   22.80
  -2  -8  -4   15.00   11.20
   3  -8   4  -25.80   24.80
   3  -8   4   25.40   15.30
   3  -8   4   29.40   12.00
  -3   8  -4   30.00   11.30
   3  -7   4   13.60   15.20
   3  -6   4   47.30    9.60
   3  -6   4   68.79   11.70
   3  -6   4   59.79   11.50
  -3   6  -4   48.70   11.90
  -3   6  -4   45.00    9.60
   3  -5   4   60.99    9.90
   3  -5   4   75.29   11.90
  -3   5  -4   66.59    9.50
  -3   5  -4  103.89   13.70
   3  -4   4  160.28   14.20
   3  -4   4  150.38   14.60
   3  -4   4  159.68   14.00
  -3   4  -4  164.88   12.80
  -3   4  -4  120.39   11.50
   3  -3   4  214.98   14.70
   3  -3   4  235.78   13.20
  -3   3  -4  223.38   14.00
  -3   3  -4  211.18   13.60
   3  -2   4  109.09    8.40
   3  -2   4  105.59   10.50
  -3   2  -4  100.69    8.30
  -3   2  -4  112.19    8.50
  -3   2  -4  115.09    9.60
   3  -1   4   39.80    7.90
   3  -1   4   33.20    6.70
   3  -1   4   32.00    5.30
  -3   1  -4   33.00    6.60
  -3   1  -4   38.20    6.70
   3   0   4 1950.40   88.79
   3   0   4 1958.60   88.89
   3   0   4 1926.11   88.89
  -3   0  -4 1934.01   88.99
  -3   0  -4 1956.80   88.99
  -3   0  -4 1956.40   89.09
   3   1   4   32.00    4.10
   3   1   4   32.90    6.30
   3   1   4   37.70    6.40
  -3  -1  -4   41.10    6.90
  -3  -1  -4   30.00    6.50
  -3  -1  -4   39.40    5.70
   3   2   4   94.79    7.40
   3   2   4  120.99    8.70
  -3  -2  -4  109.49    8.90
  -3  -2  -4  106.49    8.30
  -3  -2  -4  108.99    8.10
   3   3   4  193.88   12.20
   3   3   4  206.58   13.60
  -3  -3  -4  190.38   14.90
  -3  -3  -4  210.38   12.00
  -3  -3  -4  212.28   12.00
  -3  -3  -4  194.38   12.20
   3   4   4  160.98   10.00
   3   4   4  159.98   14.20
   3   4   4  154.98    9.40
  -3  -4  -4  154.08   15.10
  -3  -4  -4  144.69   13.80
  -3  -4  -4  147.49   11.20
   3   5   4   81.59   16.10
   3   5   4   81.09    6.70
   3   5   4   63.09    5.70
  -3  -5  -4   69.69    9.90
  -3  -5  -4   64.49    6.60
  -3  -5  -4   85.89    7.60
   3   6   4   48.80   16.10
  -3  -6  -4   32.70    7.30
   3   7   4   14.20   19.10
  -3  -7  -4    4.60    8.90
   3   8   4   84.49   21.70
   4  -8   4   11.20   12.20
  -4   8  -4   28.90   11.10
   4  -7   4    7.30   17.10
   4  -6   4   30.30   11.50
   4  -6   4   22.00   11.10
   4  -6   4   14.00   12.30
  -4   6  -4   12.10    9.80
  -4   6  -4   28.10   10.30
   4  -5   4  297.97   21.30
   4  -5   4  319.77   22.30
   4  -5   4  318.27   22.40
  -4   5  -4  377.06   22.80
   4  -4   4  125.59   13.40
   4  -4   4  126.59   15.60
  -4   4  -4  124.79   15.50
  -4   4  -4  140.99   10.20
  -4   4  -4  116.89   12.50
   4  -3   4  596.04   31.00
   4  -3   4  576.94   30.60
  -4   3  -4  592.94   30.80
  -4   3  -4  636.44   30.90
  -4   3  -4  641.94   30.80
   4  -2   4  705.63   33.70
   4  -2   4  687.43   34.00
  -4   2  -4  689.63   34.50
  -4   2  -4  683.13   33.70
  -4   2  -4  683.63   33.40
   4  -1   4   78.19    7.90
   4  -1   4   70.19    9.20
   4  -1   4   69.59    7.40
  -4   1  -4   71.99   11.30
  -4   1  -4   74.89    6.80
   4   0   4    3.40    4.80
   4   0   4    4.90    6.80
   4   0   4    6.20    5.40
  -4   0  -4    8.00    5.80
  -4   0  -4    7.60    4.50
  -4   0  -4    4.50    4.50
   4   1   4   66.89    6.30
  -4  -1  -4   69.99    8.90
  -4  -1  -4   72.69    7.30
  -4  -1  -4   74.29    7.40
   4   2   4  698.83   33.50
   4   2   4  681.53   33.10
   4   2   4  643.74   32.60
  -4  -2  -4  703.63   33.20
  -4  -2  -4  684.73   34.00
  -4  -2  -4  689.23   33.10
   4   3   4  569.34   28.70
   4   3   4  601.84   30.30
   4   3   4  609.24   28.90
  -4  -3  -4  594.24   28.70
  -4  -3  -4  610.14   28.90
  -4  -3  -4  547.65   30.30
   4   4   4  120.29   16.60
   4   4   4  114.99   10.80
   4   4   4  122.09   10.00
  -4  -4  -4  122.69   11.20
  -4  -4  -4  121.89   16.20
  -4  -4  -4  117.39   10.30
   4   5   4  283.47   23.30
   4   5   4  305.97   16.10
   4   5   4  285.57   16.50
  -4  -5  -4  300.17   20.10
  -4  -5  -4  302.67   17.90
   4   6   4   27.50   17.50
  -4  -6  -4    9.60    8.50
  -4  -6  -4   14.90    8.30
  -4  -6  -4   17.10    5.50
   4   8   4   40.60   21.30
   5  -7   4   51.29   11.20
   5  -7   4   60.99   21.80
   5  -7   4   24.40   16.00
  -5   7  -4   38.70   14.90
  -5   7  -4   39.30   19.50
  -5   7  -4   44.30   16.00
   5  -6   4   98.69   17.00
   5  -6   4   80.99   16.70
   5  -6   4   60.19   13.00
  -5   6  -4   87.29   15.20
  -5   6  -4  104.19   15.40
   5  -5   4    5.30   13.80
   5  -5   4   10.00    5.60
   5  -5   4    6.00   10.80
  -5   5  -4    3.10   10.40
   5  -4   4   94.79   11.10
  -5   4  -4   93.59   14.00
  -5   4  -4  104.49   15.20
   5  -3   4  114.59   15.20
   5  -3   4  127.79   13.60
  -5   3  -4  113.99   16.70
  -5   3  -4  136.39   10.30
  -5   3  -4  125.19   13.70
   5  -2   4   39.90    7.10
   5  -2   4   71.89    9.50
  -5   2  -4   51.99    9.00
  -5   2  -4   68.79   10.20
  -5   2  -4   54.69    8.50
   5  -1   4 1007.30   47.50
   5  -1   4 1065.39   48.30
   5  -1   4  970.20   47.80
  -5   1  -4  994.50   48.00
  -5   1  -4 1013.00   47.80
  -5   1  -4  971.40   47.30
   5   0   4   35.40    7.90
   5   0   4   40.00    7.20
   5   0   4   43.50    7.10
  -5   0  -4   41.90    6.60
  -5   0  -4   38.80    7.20
   5   1   4  981.20   47.70
   5   1   4 1034.10   47.30
   5   1   4 1015.70   47.30
  -5  -1  -4  956.40   47.30
  -5  -1  -4  977.20   47.60
  -5  -1  -4  993.00   47.10
   5   2   4   47.80    6.90
   5   2   4   53.29    9.00
   5   2   4   50.49    8.50
  -5  -2  -4   64.09    9.60
  -5  -2  -4   54.99    8.30
   5   3   4  124.69   14.00
   5   3   4  116.29   10.60
   5   3   4   93.89    8.90
  -5  -3  -4  123.19   11.00
  -5  -3  -4  109.39   11.10
  -5  -3  -4  111.69   15.00
   5   4   4   84.69    8.30
   5   4   4   88.69   11.40
   5   4   4  115.39   15.50
  -5  -4  -4  121.09    9.10
  -5  -4  -4   88.69   12.90
   5   5   4    6.20   10.20
   5   5   4    7.00    8.10
   5   5   4    2.50   12.20
  -5  -5  -4    1.00   10.00
  -5  -5  -4   14.00    7.40
   5   6   4   72.19   12.00
   5   6   4   62.29    8.70
  -5  -6  -4   83.09   11.60
  -5  -6  -4   57.89   12.70
   5   7   4   55.19   17.00
  -5  -7  -4   35.60   20.30
  -6   7  -4  206.08   28.20
  -6   7  -4  206.18   24.30
   6  -6   4   -2.60   18.10
   6  -6   4   13.90   12.90
   6  -6   4    1.00    9.40
  -6   6  -4    7.80   16.80
  -6   6  -4    1.60   11.00
   6  -5   4  407.56   26.00
   6  -5   4  356.06   29.10
   6  -5   4  364.66   22.90
  -6   5  -4  436.36   29.20
  -6   5  -4  359.76   29.90
  -6   5  -4  365.46   24.20
   6  -4   4  105.19   14.90
  -6   4  -4  104.79   17.00
  -6   4  -4  104.29   16.30
  -6   4  -4  107.99   16.00
   6  -3   4   98.09   15.00
  -6   3  -4  102.69   11.00
   6  -2   4   34.30    9.30
   6  -2   4   40.00   10.30
  -6   2  -4   44.00   10.60
  -6   2  -4   34.00    9.60
   6  -1   4  530.35   27.00
   6  -1   4  544.05   27.70
   6  -1   4  521.75   27.10
  -6   1  -4  520.65   27.60
  -6   1  -4  535.45   26.90
  -6   1  -4  514.75   28.60
   6   0   4    4.50    6.10
   6   0   4    4.70    7.90
   6   0   4   15.50    7.50
  -6   0  -4    5.80    6.60
   6   1   4  538.05   26.90
   6   1   4  525.75   27.50
   6   1   4  520.15   27.40
  -6  -1  -4  495.15   27.10
  -6  -1  -4  593.94   28.30
  -6  -1  -4  476.65   27.00
   6   2   4   32.80   10.40
   6   2   4   28.80    8.70
   6   2   4   41.30   10.80
  -6  -2  -4   41.60   10.30
  -6  -2  -4   36.20    7.90
  -6  -2  -4   44.50   11.80
   6   3   4  167.38   11.50
   6   3   4  164.28   16.20
   6   3   4  166.78   18.10
  -6  -3  -4  159.18   15.90
  -6  -3  -4  164.58   15.70
   6   4   4  108.49   15.20
   6   4   4   90.49   10.20
   6   4   4  114.19   16.70
  -6  -4  -4  113.09   17.30
  -6  -4  -4  130.89   19.50
  -6  -4  -4  114.69   13.30
   6   5   4  321.07   21.90
   6   5   4  360.26   26.10
   6   5   4  415.36   23.00
  -6  -5  -4  314.47   22.60
  -6  -5  -4  354.96   20.90
   6   6   4    2.50   10.00
   6   6   4   45.30   18.20
   6   6   4    9.70   11.10
  -6  -6  -4    6.10   11.70
   6   7   4   71.59   18.40
  -6  -7  -4   35.40   15.70
  -6  -7  -4   65.49   12.60
   7  -6   4  -10.90   19.30
   7  -6   4    2.70   16.90
   7  -6   4  -13.80   15.60
  -7   6  -4   14.00   14.80
  -7   6  -4    6.40   15.90
  -7   6  -4    7.10   24.70
   7  -5   4   22.20   15.70
   7  -5   4   36.80   16.00
   7  -5   4    0.60   11.30
  -7   5  -4    1.90   15.00
  -7   5  -4   38.20   17.00
  -7   5  -4   -1.80   11.50
   7  -4   4   34.10   11.40
   7  -4   4   30.90   11.90
  -7   4  -4   28.50   12.20
  -7   4  -4   28.40   13.20
  -7   4  -4   32.00   15.20
   7  -3   4   -7.70   10.20
   7  -3   4    1.00   10.50
  -7   3  -4    0.10   15.40
  -7   3  -4   -3.40   10.80
  -7   3  -4    7.10   12.50
   7  -2   4  525.15   29.00
   7  -2   4  534.35   28.60
  -7   2  -4  537.35   31.50
  -7   2  -4  540.85   28.50
  -7   2  -4  546.45   28.60
   7  -1   4   45.90    8.20
   7  -1   4   49.00    8.90
   7  -1   4   68.99   12.20
  -7   1  -4   46.50    8.70
  -7   1  -4   66.49   12.00
   7   0   4  179.38   14.50
   7   0   4  180.38   12.90
   7   0   4  175.28   13.60
  -7   0  -4  182.58   15.00
  -7   0  -4  171.38   14.20
  -7   0  -4  183.38   15.60
   7   1   4   53.09   10.90
   7   1   4   57.49   10.20
   7   1   4   41.40   10.10
  -7  -1  -4   46.50   12.10
  -7  -1  -4   41.10    8.30
  -7  -1  -4   48.80   11.90
   7   2   4  520.95   28.80
   7   2   4  491.95   26.90
   7   2   4  519.95   28.70
  -7  -2  -4  433.36   27.80
   7   3   4    1.60   11.60
   7   3   4    7.70   12.30
   7   3   4    5.80   11.10
  -7  -3  -4    6.90   15.50
  -7  -3  -4    2.30   11.80
  -7  -3  -4    0.80   10.80
   7   4   4   27.00   14.40
   7   4   4   39.40   11.80
  -7  -4  -4   33.40   13.80
  -7  -4  -4   23.30   13.50
  -7  -4  -4   37.90   15.00
   7   5   4   11.40    8.60
   7   5   4   -0.20   10.10
   7   5   4    0.10   14.50
  -7  -5  -4    0.90   12.40
  -7  -5  -4   12.80   12.20
   7   6   4   -1.40   10.90
   7   6   4    8.70   13.40
   7   6   4    0.70   13.00
  -7  -6  -4    2.00   11.80
  -7  -6  -4    1.00   15.00
   8  -6   4   -1.90   17.60
   8  -6   4   10.30   12.00
  -8   6  -4   16.10   11.60
  -8   6  -4   29.00   20.90
   8  -5   4  -10.10   20.60
   8  -5   4    2.50   14.70
   8  -5   4    0.30   11.40
  -8   5  -4    8.00   14.40
  -8   5  -4  -10.10   19.90
   8  -4   4  126.69   15.90
   8  -4   4  100.69   18.20
  -8   4  -4  109.19   18.10
  -8   4  -4  155.68   17.40
   8  -3   4  152.48   17.60
   8  -3   4  146.79   17.30
  -8   3  -4  148.39   16.70
  -8   3  -4  124.29   16.40
  -8   3  -4  140.09   17.10
   8  -2   4   21.80   11.10
   8  -2   4   26.20   10.20
   8  -2   4   36.40   13.70
  -8   2  -4   28.10   13.90
  -8   2  -4   27.00   14.60
  -8   2  -4   33.00   11.70
   8  -1   4  212.38   17.30
   8  -1   4  158.68   15.70
   8  -1   4  154.38   18.20
  -8   1  -4  160.38   19.30
  -8   1  -4  161.38   16.10
  -8   1  -4  170.58   20.80
   8   0   4  715.93   37.80
   8   0   4  720.33   37.10
   8   0   4  731.53   39.20
  -8   0  -4  691.43   37.80
  -8   0  -4  672.63   36.70
  -8   0  -4  715.93   37.20
   8   1   4  109.29   14.40
   8   1   4  164.68   17.60
   8   1   4  156.08   16.40
  -8  -1  -4  163.28   14.90
  -8  -1  -4  134.09   22.50
   8   2   4   31.40   11.90
   8   2   4   30.40   13.30
   8   2   4   24.30   12.20
  -8  -2  -4   31.50   10.80
  -8  -2  -4   35.50   13.00
  -8  -2  -4   30.20   12.80
   8   3   4  158.58   16.00
   8   3   4  136.09   16.60
   8   3   4  150.98   15.10
  -8  -3  -4  160.78   17.50
  -8  -3  -4  158.08   17.80
   8   4   4  127.89   20.00
   8   4   4  119.49   18.70
   8   4   4   97.09   16.90
  -8  -4  -4  133.39   19.20
  -8  -4  -4  107.59   18.80
  -8  -4  -4  128.89   19.00
   8   5   4   -1.40   11.60
   8   5   4   27.30   16.70
  -8  -5  -4   -6.50   19.70
  -8  -5  -4    0.90   17.40
  -8  -5  -4    7.40   16.10
   8   6   4   11.40   13.80
   8   6   4    9.90   15.60
   8   6   4   20.80   15.70
  -8  -6  -4   29.90   22.00
  -8  -6  -4   36.70   16.70
   9  -6   4    5.70    9.00
   9  -6   4    1.30   20.30
  -9   6  -4   20.30   13.80
  -9   6  -4   19.40   17.50
  -9   6  -4  -16.10   30.90
   9  -5   4   15.10   16.90
   9  -5   4    6.00   16.00
   9  -5   4   71.19   21.40
  -9   5  -4   24.90   18.00
  -9   5  -4   32.40   14.70
   9  -4   4  299.97   32.00
   9  -4   4  229.48   26.30
  -9   4  -4  200.38   27.90
  -9   4  -4  278.77   21.80
  -9   4  -4  171.18   20.70
   9  -3   4  438.76   28.00
   9  -3   4  387.56   31.40
  -9   3  -4  397.26   30.60
  -9   3  -4  416.86   27.90
   9  -2   4  152.38   23.10
   9  -2   4  108.29   17.60
   9  -2   4  136.59   18.70
  -9   2  -4  134.29   21.70
  -9   2  -4  114.79   17.20
  -9   2  -4   85.29   21.60
   9  -1   4   93.69   14.70
   9  -1   4   83.09   17.00
   9  -1   4   93.79   15.80
  -9   1  -4   82.09   21.50
  -9   1  -4   82.99   16.60
  -9   1  -4  121.19   26.20
   9   0   4   -1.60   14.60
   9   0   4   21.30   10.70
  -9   0  -4   45.30   14.70
  -9   0  -4   10.20   17.00
  -9   0  -4  -10.90   15.50
   9   1   4   81.09   14.40
   9   1   4   79.19   14.10
   9   1   4   83.19   17.20
  -9  -1  -4  106.59   17.00
  -9  -1  -4   83.79   15.70
  -9  -1  -4   74.59   13.60
   9   2   4  124.99   17.60
   9   2   4  142.59   15.80
   9   2   4  134.59   15.80
  -9  -2  -4  139.69   19.10
  -9  -2  -4  148.59   18.80
  -9  -2  -4  147.69   17.80
   9   3   4  371.46   28.50
   9   3   4  392.76   27.00
   9   3   4  406.16   27.10
  -9  -3  -4  476.05   29.80
  -9  -3  -4  397.46   27.70
   9   4   4  201.78   19.40
   9   4   4  177.18   19.50
  -9  -4  -4  166.48   32.30
  -9  -4  -4  200.98   23.80
   9   5   4   32.00   16.00
  -9  -5  -4    1.20   22.80
  -9  -5  -4   -4.80   20.50
   9   6   4    2.90   15.90
   9   6   4   30.40   16.70
   9   6   4   12.70   15.00
  -9  -6  -4    9.70   22.90
  10  -6   4   66.89   30.70
  10  -6   4   39.20   10.80
  10  -6   4   44.50   36.30
 -10   6  -4   35.60   33.00
 -10   6  -4   79.39   16.20
  10  -5   4   19.70   29.40
 -10   5  -4   20.10   28.30
  10  -4   4  184.68   31.80
 -10   4  -4  235.78   24.50
 -10   4  -4  191.98   22.50
  10  -3   4   70.99   19.30
 -10   3  -4   50.69   16.90
 -10   3  -4   59.89   14.60
 -10   3  -4  128.69   26.70
  10  -2   4  160.48   21.10
  10  -2   4  141.39   19.50
 -10   2  -4  139.99   18.50
 -10   2  -4  200.98   26.80
 -10   2  -4  110.99   19.30
  10  -1   4   89.79   16.50
  10  -1   4  120.09   17.80
  10  -1   4  118.39   17.70
 -10   1  -4  103.19   18.40
 -10   1  -4  142.09   21.60
 -10   1  -4  106.19   16.50
  10   0   4    2.50   11.00
  10   0   4    2.60   10.40
  10   0   4    0.10   13.40
 -10   0  -4   -0.60   17.00
 -10   0  -4   -6.30   15.20
 -10   0  -4    0.80   12.50
  10   1   4  137.39   25.80
  10   1   4   87.19   16.20
  10   1   4   99.29   17.00
 -10  -1  -4  114.99   15.30
 -10  -1  -4  103.39   17.00
 -10  -1  -4   94.79   18.80
  10   2   4  158.18   21.50
  10   2   4  161.68   18.60
  10   2   4  158.58   19.60
 -10  -2  -4  148.89   20.20
 -10  -2  -4  153.58   25.80
  10   3   4   61.19   14.80
  10   3   4   56.19   15.40
  10   3   4   58.99   17.30
 -10  -3  -4   22.00   25.00
 -10  -3  -4   62.99   16.40
 -10  -3  -4   59.89   23.40
  10   4   4  169.08   24.80
  10   4   4  177.08   21.10
 -10  -4  -4  197.38   25.10
 -10  -4  -4  156.08   25.30
  10   5   4   11.40   18.00
  10   5   4   22.80   16.90
  10   5   4   14.50   11.90
 -10  -5  -4  -20.40   28.30
 -10  -5  -4    9.10   20.50
  10   6   4   67.89   14.60
 -10  -6  -4   71.09   26.40
 -10  -6  -4  -38.10   26.60
  11  -5   4  226.48   39.30
 -11   5  -4  166.48   41.40
 -11   5  -4  166.38   27.90
  11  -4   4   13.00   21.60
  11  -4   4   60.09   23.70
 -11   4  -4   21.60   16.00
 -11   4  -4    6.90   24.90
  11  -3   4   72.79   15.10
 -11   3  -4   88.59   22.50
 -11   3  -4   87.89   17.00
 -11   3  -4   71.69   20.20
  11  -2   4   17.10   20.20
  11  -2   4    1.70   15.10
 -11   2  -4   18.20   20.70
 -11   2  -4   20.60   13.90
 -11   2  -4   -4.70   16.00
  11  -1   4   -7.30   12.90
  11  -1   4    2.00   15.10
  11  -1   4    3.80   15.40
 -11   1  -4   24.00   20.30
 -11   1  -4   -1.50   15.70
 -11   1  -4    7.90   14.00
  11   0   4    1.50   15.30
  11   0   4   -1.00   15.30
  11   0   4   -1.30   11.20
 -11   0  -4   26.40   16.60
 -11   0  -4   16.60   16.70
 -11   0  -4   -1.10   16.10
  11   1   4   11.30   14.00
  11   1   4    6.20   16.30
  11   1   4    3.40   12.80
 -11  -1  -4   16.20   13.60
 -11  -1  -4   14.00   17.70
  11   2   4   63.89   23.10
  11   2   4    7.20   12.30
 -11  -2  -4   28.90   23.10
 -11  -2  -4   20.30   27.40
  11   3   4   83.79   23.60
  11   3   4  111.69   20.30
  11   3   4  106.49   19.80
 -11  -3  -4   92.39   28.40
  11   4   4   29.60   15.10
  11   4   4   -0.20   20.40
  11   4   4   -2.90   13.70
 -11  -4  -4  -39.50   25.70
 -11  -4  -4    6.10   23.90
  11   5   4    8.10   27.00
  11   5   4   23.60   14.40
  11   5   4   31.80   16.70
 -11  -5  -4   42.40   36.70
 -11  -5  -4   44.00   21.00
  12  -4   4  156.18   32.70
  12  -3   4  142.59   25.50
 -12   3  -4  149.19   22.40
 -12   3  -4  201.38   25.10
 -12   2  -4  110.99   21.20
  12  -1   4    0.20   18.40
  12  -1   4    0.30   24.90
  12   0   4  175.08   23.00
  12   0   4  176.68   25.40
 -12   0  -4  219.98   29.10
  12   1   4   49.40   19.60
 -12  -1  -4    5.30   20.30
 -12  -1  -4    3.70   21.60
 -12  -1  -4    5.40   25.30
 -12  -2  -4  169.78   29.90
  12   3   4  137.59   24.50
  12   3   4  175.28   21.40
  12   3   4  160.18   23.30
 -12  -3  -4  191.08   28.10
 -12  -3  -4  222.98   32.80
  12   4   4    8.20   15.10
  12   4   4   -3.80   15.00
 -12  -4  -4   23.40   34.00
 -12  -4  -4   99.89   30.80
  13  -4   4  134.79   25.20
  13  -3   4  185.98   29.70
 -13   3  -4   39.70   48.50
 -13   3  -4  134.69   39.70
 -13   3  -4  109.09   21.60
  13  -2   4  108.09   24.00
 -13   2  -4   25.70   31.30
  13  -1   4    0.10   21.70
 -13   1  -4  -22.00   27.70
 -13   1  -4    6.60   16.70
 -13   1  -4   90.79   35.40
  13   0   4   56.19   18.50
 -13   0  -4   75.59   23.90
 -13   0  -4    2.60   22.60
  13   1   4   23.40   13.00
  13   1   4    1.50   17.00
 -13  -1  -4   35.40   18.20
 -13  -1  -4  -16.80   26.20
 -13  -1  -4   63.49   27.50
  13   2   4   16.40   20.20
  13   2   4   19.00   16.60
 -13  -2  -4   12.60   23.90
 -13  -2  -4   64.59   31.80
  13   3   4  107.19   20.00
  13   3   4  104.09   25.30
  13   3   4   97.49   18.80
 -13  -3  -4  100.69   30.10
  13   4   4   18.10   28.00
 -13  -4  -4   33.00   37.80
  14  -2   4  120.89   23.10
  14  -2   4   82.59   36.80
  14  -2   4   62.69   21.80
  14   0   4   -9.50   17.20
  14   0   4   38.40   25.30
  14   0   4   13.00   15.90
 -14   0  -4    6.00   25.50
 -14   0  -4   51.89   21.10
 -14   0  -4   41.60   36.80
 -14  -1  -4   39.40   30.30
 -14  -1  -4   50.29   39.90
 -14  -2  -4  260.77   48.60
 -14  -2  -4  135.29   33.80
 -17   0   5   22.80   18.00
 -17   0   5   59.29   40.70
  17   0  -5   25.30   33.90
  17   0  -5   27.30   19.90
  17   0  -5   13.70   16.80
 -16  -2   5  217.58   30.70
 -16  -2   5  134.09   42.00
 -16  -1   5  -58.19   32.00
 -16  -1   5   21.80   20.60
  16   1  -5   25.40   20.40
  16   1  -5   63.09   26.60
  16   1  -5   31.80   17.90
 -16   0   5  -13.00   18.80
 -16   0   5  -19.70   26.90
  16   0  -5   95.69   28.50
  16   0  -5    6.80   16.30
  16   0  -5   43.30   18.60
 -16   2   5   15.10   17.20
 -16   2   5   18.30   31.00
  16  -2  -5    0.50   30.80
  16  -2  -5   48.40   29.80
  16  -2  -5   19.00   18.50
  16  -2  -5   35.00   17.80
 -16   3   5  121.09   39.20
  16  -3  -5  105.89   24.60
 -15  -3   5  233.68   31.00
 -15  -3   5  180.48   41.80
  15   2  -5   71.39   16.90
 -15  -1   5   77.99   30.70
  15   1  -5   47.90   24.60
  15   1  -5   72.29   15.70
  15   1  -5   55.09   19.10
  15   0  -5   55.09   21.60
 -15   1   5   28.90   30.60
 -15   1   5  109.99   21.10
  15  -1  -5   68.09   19.90
  15  -1  -5   33.40   22.40
  15  -1  -5   90.89   19.30
 -15   2   5    3.70   16.40
 -15   2   5    3.50   22.00
  15  -2  -5   30.00   13.30
  15  -2  -5   19.40   10.70
  15  -2  -5   30.20   22.00
  15  -2  -5   -2.20   24.00
 -15   3   5   22.90   16.70
 -15   3   5    2.20   25.00
  15  -3  -5    5.90   16.80
  15  -3  -5   22.00   25.60
 -15   4   5   -2.10   29.70
 -15   4   5    9.40   17.40
  15  -4  -5   12.20   20.70
  15  -4  -5  -11.10   32.80
 -14  -4   5   -7.00   25.40
  14   4  -5   -4.80   16.50
  14   4  -5    5.50   21.40
  14   4  -5   -6.10   15.60
 -14  -3   5   60.89   28.40
 -14  -3   5   -1.10   21.60
  14   3  -5   52.09   19.30
 -14  -1   5    4.90   29.10
  14   1  -5   60.89   15.30
 -14   0   5   36.20   21.50
  14   0  -5  -35.80   27.40
  14   0  -5  -17.90   16.20
  14   0  -5   -4.70   15.30
 -14   1   5   65.99   21.60
 -14   1   5   54.59   17.80
  14  -1  -5  -13.00   16.30
  14  -1  -5  -12.40   17.90
  14  -1  -5   26.50   11.00
 -14   2   5   -1.60   23.70
 -14   2   5    2.50   13.30
  14  -2  -5    3.20    7.80
  14  -2  -5   27.10   21.00
  14  -2  -5   -9.30   23.10
  14  -2  -5    4.60   11.00
 -14   3   5    4.30   23.00
 -14   3   5   11.30   14.70
  14  -3  -5   -1.20   21.20
  14  -3  -5   67.79   23.50
  14  -3  -5    7.60   12.00
 -14   4   5   -2.70   15.00
  14  -4  -5   65.79   28.00
  14  -4  -5   -9.30   10.20
  14  -4  -5   -1.40   27.30
 -13  -5   5   23.80   30.10
 -13  -5   5  142.59   31.40
  13   5  -5   19.90   19.00
  13   5  -5  126.39   31.50
 -13  -4   5  -23.20   21.60
 -13  -4   5   27.40   25.80
  13   4  -5   15.50   14.80
  13   4  -5   -1.50   13.90
  13   4  -5  -11.80   18.80
  13   3  -5   24.80   17.60
 -13  -2   5   42.40   23.00
 -13  -2   5  -19.60   26.10
  13   2  -5   28.90   14.30
  13   2  -5   49.80   13.90
  13   2  -5   23.90   18.60
 -13  -1   5   22.00   14.50
 -13  -1   5   12.60   15.00
  13   1  -5   12.10   16.50
  13   1  -5   35.30   15.40
  13   1  -5   20.00   14.20
 -13   0   5   -2.70   15.00
 -13   0   5   -5.30   16.10
  13   0  -5   -9.50   14.50
  13   0  -5    0.70   13.30
 -13   1   5   15.50   18.90
 -13   1   5   14.40   14.70
  13  -1  -5    8.20   15.20
 -13   2   5  100.39   18.20
 -13   2   5   96.59   26.50
 -13   3   5   32.60   17.70
  13  -3  -5   13.70   24.30
 -13   4   5   12.50   14.70
 -13   4   5   -2.40   20.90
  13  -4  -5    0.20   22.60
  13  -4  -5    4.90   14.10
  13  -4  -5   -3.80   20.80
 -13   5   5   17.10   13.90
 -13   5   5   -6.80   24.20
  13  -5  -5   24.40   19.60
  13  -5  -5    2.70   23.50
  13  -5  -5   38.40   19.80
 -12  -6   5   35.10   30.90
 -12  -6   5   -5.70   32.00
  12   6  -5  -15.50   13.40
 -12  -5   5   17.90   29.80
  12   5  -5   25.90   24.50
  12   4  -5  128.59   22.50
 -12  -3   5  154.98   29.30
 -12  -3   5  189.38   26.40
  12   3  -5  146.79   18.60
  12   3  -5  136.69   20.10
 -12  -2   5    0.40   17.30
  12   2  -5   72.99   19.20
 -12  -1   5    9.10   16.10
 -12  -1   5    2.60   14.50
  12   1  -5    5.70   13.70
  12   1  -5    6.80   15.80
  12   1  -5    3.70   15.20
 -12   0   5    4.30    8.40
 -12   0   5   11.20   14.80
  12   0  -5    2.90   14.40
  12   0  -5   -0.40    7.90
  12   0  -5   -0.40   14.30
 -12   1   5   38.00   27.40
 -12   1   5   13.90   13.20
  12  -1  -5   -2.10   15.80
  12  -1  -5    6.40   13.60
  12  -1  -5   10.50    8.40
 -12   2   5   -4.60   13.20
 -12   2   5    9.40   16.00
  12  -2  -5    5.70   18.00
  12  -2  -5    0.10    7.50
  12  -2  -5    8.70   11.40
  12  -2  -5    4.30    6.00
 -12   3   5  146.79   19.30
 -12   3   5  123.79   21.70
  12  -3  -5  148.29   17.80
  12  -3  -5  150.08   21.80
  12  -3  -5  168.98   23.20
 -12   4   5   24.70   17.80
  12  -4  -5   44.20   11.30
  12  -4  -5   74.39   21.10
  12  -4  -5   70.59   17.60
 -12   5   5   30.20   11.70
 -12   5   5    9.10   18.80
  12  -5  -5   15.40   11.20
  12  -5  -5   26.30   19.00
 -12   6   5   14.20   12.60
  12  -6  -5  -27.00   24.40
  12  -6  -5   -4.90   10.30
 -11  -6   5   21.40   23.70
  11   6  -5   -1.10   18.20
  11   6  -5    9.80   13.30
  11   6  -5    8.40   26.00
 -11  -5   5   -0.90   19.50
  11   5  -5   15.70   13.60
 -11  -4   5  128.49   23.10
 -11  -4   5   92.09   26.50
  11   4  -5  113.39   18.70
  11   4  -5  115.29   17.40
  11   4  -5  109.99   18.70
 -11  -3   5   31.80   19.80
  11   3  -5   40.30   13.60
  11   3  -5   42.00   16.60
  11   3  -5   42.30   16.10
 -11  -2   5  463.95   32.70
 -11  -2   5  415.96   28.50
  11   2  -5  413.36   28.60
  11   2  -5  415.16   27.10
  11   2  -5  468.15   27.90
 -11  -1   5   51.59   16.60
 -11  -1   5   67.79   16.10
  11   1  -5   72.79   13.00
  11   1  -5   75.59   15.20
  11   1  -5   76.09   21.70
 -11   0   5   -7.20   14.50
  11   0  -5    2.90    8.30
  11   0  -5   16.70   15.00
  11   0  -5   -4.80   14.20
 -11   1   5   71.49   17.90
 -11   1   5   68.99   14.30
  11  -1  -5   70.09   14.70
  11  -1  -5   70.99   14.30
  11  -1  -5   69.99    9.00
 -11   2   5  420.36   27.00
  11  -2  -5  412.96   26.70
  11  -2  -5  434.96   22.40
  11  -2  -5  429.96   26.50
  11  -2  -5  392.46   24.50
 -11   3   5   36.10   14.50
 -11   3   5   40.20   17.90
  11  -3  -5   59.19   14.00
  11  -3  -5   38.40   11.30
 -11   4   5  100.79   15.10
 -11   4   5   99.59   16.10
  11  -4  -5  109.49   14.40
  11  -4  -5  122.19   20.10
  11  -5  -5   -0.70   21.40
 -11   6   5   -0.30   15.40
 -11   6   5   32.30   15.80
  11  -6  -5    2.50   14.10
  11  -6  -5   -7.40   21.50
 -10  -6   5   -6.50   18.70
  10   6  -5   16.70   11.00
  10   6  -5   -0.50   18.20
 -10  -5   5   17.20   19.40
  10   5  -5   68.59   12.70
 -10  -4   5  101.09   16.80
 -10  -4   5  108.29   18.30
  10   4  -5   99.79   19.10
  10   4  -5   90.69   16.70
  10   4  -5  138.69   15.40
 -10  -3   5  142.69   16.70
 -10  -3   5  123.89   16.30
  10   3  -5   84.19   13.00
  10   3  -5  107.69   15.00
  10   3  -5  130.09   18.00
 -10  -2   5  355.96   23.90
 -10  -2   5  351.06   25.10
  10   2  -5  347.47   24.50
  10   2  -5  360.96   24.70
  10   2  -5  333.37   24.20
 -10  -1   5   66.29   13.20
 -10  -1   5   76.09   13.30
  10   1  -5   67.39   10.50
  10   1  -5   90.29   15.80
  10   1  -5   76.29   13.80
 -10   0   5    3.80   12.40
 -10   0   5    3.20   13.40
  10   0  -5    3.00   11.60
  10   0  -5   -0.30   11.80
  10   0  -5   -0.80    7.80
 -10   1   5  104.59   16.20
 -10   1   5   55.49   11.40
  10  -1  -5   74.59   11.60
  10  -1  -5  103.99   17.70
  10  -1  -5   78.19    7.20
 -10   2   5  329.37   23.30
 -10   2   5  346.77   23.60
  10  -2  -5  342.87   17.60
  10  -2  -5  360.36   20.40
  10  -2  -5  341.17   21.70
  10  -2  -5  316.17   22.30
 -10   3   5  136.39   15.10
 -10   3   5  141.79   15.10
  10  -3  -5  134.19   16.50
  10  -3  -5  129.39   11.90
 -10   4   5  122.39   21.00
 -10   4   5  108.49   16.40
  10  -4  -5  104.69   16.40
  10  -4  -5  160.78   19.90
 -10   5   5   17.60   12.40
  10  -5  -5   10.30   16.70
 -10   6   5  -11.20   14.80
 -10   6   5   -7.60   12.90
  10  -6  -5   -6.40   18.40
  10  -6  -5    1.20   20.70
  10  -6  -5    2.80   15.40
   9   7  -5   58.49   14.90
  -9  -6   5   61.89   22.50
  -9  -6   5   23.30   18.90
   9   6  -5   55.29   15.40
   9   6  -5   61.79   18.40
  -9  -5   5  132.79   20.70
   9   5  -5   86.89   15.60
   9   5  -5  117.29   16.30
   9   5  -5  115.79   18.60
  -9  -4   5    4.60   10.70
  -9  -4   5    0.80   10.20
   9   4  -5    1.00   12.80
   9   4  -5   12.50    8.70
   9   4  -5   -1.60   15.00
  -9  -3   5  214.28   18.60
  -9  -3   5  271.37   19.30
   9   3  -5  229.58   19.80
   9   3  -5  290.87   21.30
   9   3  -5  235.78   19.80
  -9  -2   5  363.76   22.70
   9   2  -5  393.76   21.70
   9   2  -5  357.36   24.30
   9   2  -5  362.06   22.70
  -9  -1   5   84.19   12.70
  -9  -1   5  104.59   11.50
   9   1  -5   76.39   10.60
   9   1  -5   91.99   10.10
   9   1  -5   84.99   12.80
  -9   0   5    0.30    8.00
  -9   0   5   -2.00    7.70
   9   0  -5   -1.80    8.30
   9   0  -5    5.60    8.70
   9   0  -5  -14.50    7.40
  -9   1   5   93.69   13.30
  -9   1   5   99.19   14.70
   9  -1  -5   96.09   10.70
   9  -1  -5   88.99   11.80
   9  -1  -5   90.89    9.10
  -9   2   5  357.46   21.70
  -9   2   5  381.66   23.90
   9  -2  -5  350.96   17.60
   9  -2  -5  362.26   19.60
  -9   3   5  275.67   20.20
  -9   3   5  248.88   20.90
   9  -3  -5  252.57   18.70
   9  -3  -5  240.18   19.10
   9  -3  -5  283.17   21.60
  -9   4   5   -6.00   10.50
   9  -4  -5   -5.60    9.70
   9  -4  -5    1.90   12.60
   9  -4  -5    2.10    8.50
  -9   5   5  100.29   13.10
  -9   5   5   90.29   13.80
   9  -5  -5  102.59   15.20
   9  -5  -5   84.99   13.20
   9  -5  -5   97.99   16.30
  -9   6   5   35.20   10.60
  -9   6   5   19.80   15.00
   9  -6  -5   35.60   13.20
   9  -6  -5   40.60   15.50
   9  -6  -5   30.90   11.20
  -9   7   5    3.10   14.80
  -8  -7   5   38.00   19.90
  -8  -7   5   31.20   23.60
  -8  -7   5   42.30   13.20
   8   7  -5   24.70   21.70
   8   7  -5   23.10   16.40
   8   7  -5   61.79   16.50
  -8  -6   5    7.30   21.20
  -8  -6   5   18.80   10.00
  -8  -6   5   15.00   10.70
   8   6  -5   25.70   13.00
   8   6  -5   30.70   12.70
   8   6  -5   13.50   18.40
  -8  -5   5    4.60    7.00
  -8  -5   5   -7.50   18.70
   8   5  -5    0.00   16.80
   8   5  -5   -3.20    9.80
   8   5  -5  -10.90   14.30
  -8  -4   5   24.40   11.20
   8   4  -5   32.30    9.40
   8   4  -5   25.70   10.70
   8   4  -5   39.40   14.30
  -8  -3   5  166.88   20.10
  -8  -3   5  179.08   15.90
   8   3  -5  177.28   16.40
   8   3  -5  164.88   19.20
   8   3  -5  166.78   13.40
  -8  -2   5   15.90   10.20
  -8  -2   5    4.50    8.00
   8   2  -5    7.70    7.50
   8   2  -5   10.20    9.90
   8   2  -5   10.30    7.60
  -8  -1   5  272.67   16.20
  -8  -1   5  226.98   15.50
   8   1  -5  256.57   16.30
   8   1  -5  246.68   17.50
   8   1  -5  253.57   15.70
  -8   0   5    1.30    7.50
  -8   0   5   -2.60    6.60
   8   0  -5   -3.10    5.40
  -8   1   5  252.87   16.40
  -8   1   5  265.27   16.80
   8  -1  -5  268.77   14.10
   8  -1  -5  318.97   17.90
   8  -1  -5  242.88   16.30
   8  -1  -5  263.37   15.70
  -8   2   5   10.30   10.40
  -8   2   5   12.10    8.60
   8  -2  -5   15.90    8.90
   8  -2  -5   14.30    7.60
   8  -2  -5    7.00    4.70
  -8   3   5  193.58   17.30
  -8   3   5  183.18   11.90
   8  -3  -5  181.78   15.50
   8  -3  -5  168.88   16.00
  -8   4   5   22.60    7.20
  -8   4   5   33.70   11.70
   8  -4  -5   22.00    9.60
   8  -4  -5   32.10    9.10
  -8   5   5   -5.90   10.40
  -8   5   5    1.20   11.70
   8  -5  -5   -2.70    7.60
   8  -5  -5   -4.30   11.10
   8  -5  -5   -6.20    9.10
  -8   6   5   15.30   10.60
  -8   6   5   14.80   10.30
   8  -6  -5   31.60   13.80
   8  -6  -5   16.70   13.20
  -8   7   5   32.20    8.90
   8  -7  -5   36.20   11.80
   8  -7  -5   25.70   13.70
  -7  -7   5    0.30    9.60
  -7  -7   5   27.00   18.10
  -7  -7   5   -1.10   14.30
   7   7  -5  -11.00   19.30
   7   7  -5    1.10   14.10
  -7  -6   5   42.00    9.00
  -7  -6   5   37.10   18.40
  -7  -6   5   43.00   13.80
   7   6  -5   42.90   12.40
   7   6  -5   70.69   19.00
  -7  -5   5   69.49   15.00
  -7  -5   5   45.40   11.70
  -7  -5   5   46.40    7.20
   7   5  -5   52.39   16.30
   7   5  -5   54.29    9.80
  -7  -4   5    1.20    5.40
  -7  -4   5   10.00   12.70
  -7  -4   5   -3.50   10.80
   7   4  -5   -4.80   13.80
   7   4  -5   -5.40   10.60
   7   4  -5   -0.80   11.20
  -7  -3   5  146.69   13.30
  -7  -3   5  137.39   15.00
   7   3  -5  130.99   15.20
   7   3  -5  146.99   16.00
   7   3  -5  141.39   14.50
   7   2  -5  118.59   11.50
   7   2  -5  120.59   10.50
   7   2  -5  107.89   10.10
  -7  -1   5  518.25   26.30
  -7  -1   5  472.15   25.80
   7   1  -5  487.75   25.40
   7   1  -5  504.25   25.60
   7   1  -5  499.25   25.50
   7   0  -5    3.50    5.40
  -7   1   5  500.45   25.50
  -7   1   5  490.75   26.50
   7  -1  -5  473.35   25.00
   7  -1  -5  497.35   24.00
   7  -1  -5  511.55   23.30
   7  -1  -5  479.35   25.10
  -7   2   5  127.19   10.60
  -7   2   5  107.99    8.90
   7  -2  -5  114.39   11.90
   7  -2  -5  125.39    9.00
   7  -2  -5   86.49    9.50
  -7   3   5  120.49    9.50
  -7   3   5  150.58   11.90
   7  -3  -5  145.29   12.40
   7  -3  -5  142.69   11.90
   7  -3  -5  142.59   12.30
  -7   4   5   -5.30    7.90
  -7   4   5    5.20    4.70
   7  -4  -5   -1.10    8.20
   7  -4  -5    5.00    6.80
   7  -4  -5    6.10    5.60
  -7   5   5   42.90    9.60
  -7   5   5   41.30    4.60
  -7   5   5   63.69   10.90
   7  -5  -5   61.29   11.00
   7  -5  -5   44.30    8.60
  -7   6   5   46.70    6.80
  -7   6   5   49.40    9.50
  -7   6   5   41.90    9.00
   7  -6  -5   25.10   11.60
   7  -6  -5   74.29   14.00
   7  -6  -5   39.00    9.50
  -7   7   5   -1.00   10.50
   7  -7  -5    2.20   12.00
   7  -7  -5   14.40   10.60
   6   7  -5    3.10   11.90
   6   7  -5   36.10   19.30
   6   7  -5    7.10   16.50
  -6  -6   5    1.60    7.30
  -6  -6   5   19.80   11.60
  -6  -6   5    8.10   13.70
   6   6  -5   17.40   16.10
   6   6  -5   -1.10    9.20
   6   6  -5   -2.40   11.40
  -6  -5   5    8.20   12.60
  -6  -5   5    5.90    5.60
  -6  -5   5   -2.70   10.50
   6   5  -5    6.60   16.30
   6   5  -5    1.30   10.10
  -6  -4   5   80.29   10.00
  -6  -4   5   95.49   11.40
  -6  -4   5   82.89   14.10
   6   4  -5   94.79   15.60
   6   4  -5   96.89   14.70
  -6  -3   5    7.40    7.20
  -6  -3   5    1.10    4.50
  -6  -3   5    3.80    3.40
   6   3  -5    0.30    7.00
  -6  -2   5   -1.20    7.00
  -6  -2   5   -9.60    5.20
   6   2  -5   -1.60    8.90
   6   2  -5   -5.70    6.30
  -6  -1   5   17.60    5.20
  -6  -1   5   26.70    8.40
   6   1  -5   23.00    2.20
   6   1  -5   26.30    6.00
   6   1  -5   29.00    7.60
  -6   0   5    1.80    8.00
   6   0  -5    0.70    4.90
   6   0  -5    2.60    6.00
   6   0  -5    2.10    4.50
  -6   1   5   25.30    6.90
  -6   1   5   20.40    4.70
   6  -1  -5   22.80    3.70
   6  -1  -5   25.80    3.00
   6  -1  -5   29.30    7.40
   6  -1  -5   27.50    5.80
  -6   2   5   -3.00    4.30
   6  -2  -5   -0.30    6.10
   6  -2  -5   -2.00    5.30
   6  -2  -5    2.90    4.40
  -6   3   5    6.90    5.80
  -6   3   5    6.60    4.90
   6  -3  -5    7.50    6.00
   6  -3  -5    3.00    3.80
  -6   4   5   77.09    8.40
  -6   4   5   70.29    9.50
   6  -4  -5   78.39   10.20
   6  -4  -5   85.79   10.50
   6  -4  -5   69.49    9.50
  -6   5   5    2.00    4.90
  -6   5   5    6.30    6.40
  -6   5   5    5.50    5.30
   6  -5  -5    4.60   10.60
   6  -5  -5   -2.10    7.60
   6  -5  -5    4.60    8.40
  -6   6   5    6.30   11.60
   6  -6  -5   -3.80   10.90
   6  -6  -5    6.70    8.80
   6  -6  -5   -2.00    5.20
  -5  -8   5    4.70   14.20
  -5  -8   5    1.80   13.90
   5   8  -5    1.60   11.20
   5   8  -5   -0.50   19.80
  -5  -7   5   27.50   16.60
  -5  -7   5   21.70   12.90
  -5  -7   5   41.50   10.60
   5   7  -5   27.80   12.40
   5   7  -5   19.60   17.30
   5   7  -5   22.50   17.30
  -5  -6   5   10.70    6.00
  -5  -6   5    3.60   11.60
  -5  -6   5   -1.20    8.20
   5   6  -5   -1.40    8.30
   5   6  -5    5.70    9.30
   5   6  -5   -1.00   15.20
  -5  -5   5   16.60    6.20
  -5  -5   5   16.70   11.00
   5   5  -5   33.20    9.80
   5   5  -5    0.70    6.00
  -5  -4   5  222.38   16.40
  -5  -4   5  230.88   14.30
  -5  -4   5  226.98   16.80
   5   4  -5  243.28   16.40
  -5  -3   5  476.85   24.80
  -5  -3   5  465.55   23.00
  -5  -3   5  495.35   25.90
   5   3  -5  475.45   24.50
   5   3  -5  507.15   25.10
  -5  -2   5 1859.41   85.79
  -5  -2   5 1847.22   83.69
  -5  -2   5 1854.21   85.59
   5   2  -5 1873.41   85.59
   5   2  -5 1925.21   85.79
   5   2  -5 1809.12   83.69
  -5  -1   5  220.18   12.60
  -5  -1   5  219.68   13.70
   5   1  -5  224.58   13.70
   5   1  -5  227.78   14.10
  -5   0   5    3.50    4.00
  -5   0   5    0.00    5.30
   5   0  -5    1.80    6.50
   5   0  -5   -1.30    5.50
   5   0  -5    0.50    1.30
  -5   1   5  196.18   12.70
  -5   1   5  222.28   13.00
   5  -1  -5  220.48   13.10
   5  -1  -5  218.18   10.60
   5  -1  -5  226.88   11.20
   5  -1  -5  216.48   12.60
  -5   2   5 1919.91   84.39
  -5   2   5 1777.62   84.19
   5  -2  -5 1811.92   83.99
   5  -2  -5 1850.11   84.29
   5  -2  -5 1860.51   84.29
  -5   3   5  512.45   24.40
  -5   3   5  471.05   24.20
   5  -3  -5  507.25   24.30
   5  -3  -5  478.05   24.60
   5  -3  -5  491.25   24.90
  -5   4   5  234.18   12.30
  -5   4   5  223.88   11.90
  -5   4   5  217.78   11.00
   5  -4  -5  220.18   16.20
   5  -4  -5  198.08   13.50
  -5   5   5   22.60    4.50
  -5   5   5   26.10    3.80
  -5   5   5   24.20    8.20
   5  -5  -5   21.40    4.80
   5  -5  -5   12.40    8.40
  -5   6   5   -7.40   13.40
   5  -6  -5   -5.10   10.20
  -5   7   5   36.50   13.20
   5  -7  -5   11.50   17.40
  -5   8   5   32.60   23.20
  -4  -8   5   -5.30   18.50
  -4  -8   5    4.70   12.30
  -4  -8   5  -25.30   22.00
   4   8  -5   13.40   19.90
   4   8  -5   -6.10   11.30
  -4  -7   5   32.00   13.60
  -4  -7   5   24.10   14.50
   4   7  -5   33.10   12.80
   4   7  -5   25.70   20.30
   4   7  -5   26.40   17.20
  -4  -6   5    5.70   10.30
  -4  -6   5   31.30    9.70
  -4  -6   5    3.10    9.20
   4   6  -5    5.60    7.80
   4   6  -5    1.60   10.40
  -4  -5   5   36.80    7.90
  -4  -5   5   43.60    9.60
   4   5  -5   34.80    6.70
   4   5  -5   41.40   11.20
  -4  -4   5   20.80    8.80
  -4  -4   5   26.70    7.80
  -4  -4   5   18.20    5.60
   4   4  -5   24.30    7.20
  -4  -3   5  188.28   12.40
  -4  -3   5  176.08   11.80
  -4  -3   5  163.08   10.50
   4   3  -5  143.59   11.90
   4   3  -5  179.98   11.70
  -4  -2   5   40.50    6.00
  -4  -2   5   42.80    7.00
  -4  -2   5   41.10    3.80
   4   2  -5   44.10    5.10
  -4  -1   5  221.58   13.30
  -4  -1   5  236.08   13.50
   4   1  -5  226.78   12.20
   4   1  -5  211.58   12.20
  -4   0   5   -0.90    2.70
  -4   0   5   -0.30    4.20
   4   0  -5    1.20    1.10
   4   0  -5   -0.10    4.50
  -4   1   5  235.88   12.10
  -4   1   5  215.78   11.90
   4  -1  -5  212.28   11.20
   4  -1  -5  218.28   12.80
   4  -1  -5  242.78   12.10
  -4   2   5   40.30    4.30
  -4   2   5   37.60    6.80
   4  -2  -5   40.60    5.80
   4  -2  -5   41.80    6.90
   4  -2  -5   48.20    5.70
  -4   3   5  172.48   11.40
  -4   3   5  177.68   10.70
  -4   3   5  179.78    9.00
   4  -3  -5  172.58   10.50
   4  -3  -5  180.18   10.50
   4  -3  -5  186.38   11.70
  -4   4   5   20.30    4.60
  -4   4   5   22.90    5.10
  -4   4   5   22.90    4.60
   4  -4  -5   13.60    6.70
   4  -4  -5   25.50    4.10
   4  -4  -5   23.60    5.00
  -4   5   5   42.50    9.00
   4  -5  -5   36.20    4.70
   4  -5  -5   29.00    8.50
   4  -5  -5   36.20    3.70
  -4   7   5   40.30   13.00
   4  -7  -5   22.00   13.90
  -4   8   5  -37.00   26.20
   4  -8  -5   -5.80   10.20
  -3  -8   5    4.00   14.10
  -3  -8   5   13.70   13.00
   3   8  -5    9.70   20.20
   3   8  -5   11.10   15.60
  -3  -7   5   21.70   13.80
  -3  -7   5   27.40   11.70
  -3  -7   5   31.90   11.70
   3   7  -5   17.60    9.00
   3   7  -5   18.70    7.20
  -3  -6   5   34.80    7.00
  -3  -6   5   47.40   12.20
  -3  -6   5   47.80   10.40
   3   6  -5   55.09   12.00
   3   6  -5   56.19   10.10
  -3  -5   5   73.29   11.40
  -3  -5   5   65.59    9.50
  -3  -5   5   78.99   10.90
   3   5  -5   71.29   11.20
   3   5  -5   62.89    8.70
  -3  -4   5   89.29    9.40
  -3  -4   5   84.69    9.00
  -3  -4   5   69.99    9.20
   3   4  -5   63.09    7.60
   3   4  -5   81.69    8.80
  -3  -3   5  215.58   11.70
  -3  -3   5  192.78   12.60
  -3  -3   5  198.88   12.80
   3   3  -5  196.88   11.90
   3   3  -5  163.98   11.80
  -3  -2   5  465.95   21.30
  -3  -2   5  473.15   23.30
  -3  -2   5  456.25   23.00
   3   2  -5  470.35   23.10
   3   2  -5  424.36   23.00
  -3  -1   5  216.78   11.60
  -3  -1   5  200.58   12.00
   3   1  -5  211.48   12.40
  -3   0   5    1.00    1.20
  -3   0   5    1.20    4.00
   3   0  -5    0.70    1.30
   3   0  -5    0.00    4.00
   3   0  -5   -0.80    2.20
  -3   1   5  195.38   10.60
  -3   1   5  205.78   11.40
   3  -1  -5  198.88   10.20
   3  -1  -5  206.78    9.70
   3  -1  -5  201.78   10.90
  -3   2   5  444.66   21.80
  -3   2   5  469.05   21.70
  -3   2   5  458.05   20.90
   3  -2  -5  460.45   21.90
   3  -2  -5  449.36   22.30
   3  -2  -5  425.96   20.90
   3  -2  -5  466.55   22.00
  -3   3   5  194.68   10.10
  -3   3   5  190.98   10.30
  -3   3   5  200.78   10.10
   3  -3  -5  195.28   12.20
  -3   4   5   78.99    4.40
  -3   4   5   85.19    5.10
  -3   4   5   80.49    8.70
   3  -4  -5   77.69    6.90
   3  -4  -5  102.49   11.10
   3  -4  -5   76.19    5.40
  -3   5   5   66.59   12.10
   3  -5  -5   43.70    8.80
  -3   6   5   59.89   11.60
   3  -6  -5   34.00    6.80
  -3   7   5   30.90   17.80
   3  -7  -5   28.90   10.10
  -3   8   5   14.00   23.10
   3  -8  -5    5.90    8.90
  -2  -8   5   49.40   19.50
  -2  -8   5   34.00   11.40
   2   8  -5   35.30   15.00
   2   8  -5   22.40   11.70
   2   8  -5   39.50   22.10
  -2  -7   5  123.39   14.50
  -2  -7   5  108.79   15.00
  -2  -7   5  101.89   17.40
   2   7  -5   74.29   13.70
   2   7  -5   80.19   12.80
  -2  -6   5   40.80   10.60
  -2  -6   5   26.80    9.50
  -2  -6   5   36.90   11.30
   2   6  -5   27.40   10.60
   2   5  -5    3.20    9.20
  -2  -4   5   26.10    5.50
  -2  -4   5   23.60    4.70
   2   4  -5   36.90    7.00
   2   4  -5   34.00    6.00
  -2  -3   5  709.03   33.20
  -2  -3   5  709.53   32.60
  -2  -3   5  688.03   33.30
   2   3  -5  627.64   32.80
   2   3  -5  708.73   33.40
  -2  -2   5  103.79    8.90
  -2  -2   5   99.79    8.30
  -2  -2   5   98.29    6.40
   2   2  -5  105.89    8.90
   2   2  -5   81.59    7.80
  -2  -1   5 1053.29   48.00
  -2  -1   5 1069.29   48.20
   2   1  -5 1040.10   48.20
   2   1  -5  982.20   48.10
  -2   0   5   -0.80    1.10
  -2   0   5    0.70    3.60
   2   0  -5    0.00    3.00
   2   0  -5   -1.80    1.70
  -2   1   5 1067.99   48.90
  -2   1   5 1062.99   48.30
  -2   1   5 1035.60   48.70
   2  -1  -5 1096.79   48.30
   2  -1  -5 1056.69   48.80
   2  -1  -5 1032.50   48.20
   2  -1  -5 1079.89   48.80
  -2   2   5  105.59    6.20
  -2   2   5  104.59    7.10
  -2   2   5  101.49    6.90
   2  -2  -5   96.89    6.00
   2  -2  -5  100.79    6.90
   2  -2  -5  107.89    6.50
   2  -2  -5  100.09    8.40
  -2   3   5  690.23   30.80
  -2   3   5  685.03   30.80
  -2   3   5  674.33   31.40
   2  -3  -5  723.93   30.90
   2  -3  -5  667.43   32.10
   2  -3  -5  564.44   30.80
  -2   4   5   35.70    6.20
   2  -4  -5   24.30    2.60
   2  -4  -5   38.10    3.10
  -2   6   5   46.70   12.20
   2  -6  -5   32.00    7.70
  -2   7   5  120.89   23.30
   2  -7  -5   95.29   15.00
  -2   8   5   25.90   24.00
   2  -8  -5   28.90    8.90
  -1  -8   5   45.20   11.90
  -1  -8   5   29.20   24.30
   1   8  -5   38.70   14.70
   1   8  -5   34.30   11.60
  -1  -7   5   -0.90   10.50
  -1  -7   5    4.60   12.40
  -1  -7   5    0.30   11.90
   1   7  -5    2.10    9.70
   1   7  -5    2.30    9.20
  -1  -6   5  189.78   17.20
  -1  -6   5  185.28   15.90
  -1  -6   5  178.78   18.10
   1   6  -5  216.58   16.70
   1   6  -5  172.88   16.50
  -1  -5   5   -1.80    7.40
  -1  -5   5  -10.90    6.60
  -1  -5   5    4.50    8.00
   1   5  -5   -3.30    5.50
   1   5  -5    3.10    8.60
  -1  -4   5    1.80    5.00
   1   4  -5   -1.00    5.80
   1   4  -5    3.90    4.80
  -1  -3   5   20.00    5.70
  -1  -3   5   11.70    4.40
  -1  -3   5   10.00    5.40
   1   3  -5    7.60    5.60
  -1  -2   5  804.92   37.30
  -1  -2   5  770.92   37.20
   1   2  -5  796.32   37.20
   1   2  -5  752.12   37.00
  -1  -1   5    2.00    4.20
  -1  -1   5    0.50    2.40
   1   1  -5    3.40    4.30
  -1   0   5   -0.40    3.60
   1   0  -5   -2.80    2.20
   1   0  -5   -0.70    3.20
  -1   1   5    4.30    3.90
  -1   1   5    3.40    2.10
  -1   1   5    4.40    2.20
   1  -1  -5    9.50    2.20
   1  -1  -5    2.70    2.20
   1  -1  -5    3.60    2.40
   1  -1  -5    2.50    2.20
  -1   2   5  782.82   35.70
  -1   2   5  740.53   35.50
   1  -2  -5  760.02   35.60
   1  -2  -5  756.42   35.70
   1  -2  -5  799.52   36.20
   1  -2  -5  778.92   35.60
  -1   3   5    6.90    2.80
  -1   3   5    6.90    3.10
  -1   3   5    6.80    5.50
   1  -3  -5    2.70    3.80
   1  -3  -5    1.40    3.80
   1  -3  -5    5.20    2.90
  -1   4   5   -3.70    8.80
   1  -4  -5    8.00    5.90
  -1   5   5    3.70    7.20
   1  -5  -5   -1.00    7.20
  -1   6   5  177.88   18.80
   1  -6  -5  168.18   14.90
  -1   7   5   14.60   19.80
   1  -7  -5    7.80    7.90
  -1   8   5   44.40   23.00
   1  -8  -5   27.10    9.40
   0  -8   5   17.90   19.00
   0  -7   5    9.50   13.30
   0  -7   5   16.00   14.40
   0  -7   5   10.80   13.70
   0   7  -5   11.40    7.40
   0   7  -5   23.10    9.30
   0  -6   5   22.80   10.60
   0  -6   5   13.80   10.60
   0  -6   5   12.30    6.30
   0   6  -5   18.90    9.30
   0   6  -5   24.10   10.40
   0  -5   5    0.30    7.70
   0  -5   5   12.10   10.10
   0   5  -5    3.20   10.00
   0   5  -5   13.60    5.80
   0  -4   5    5.50    6.20
   0  -4   5    0.30    4.30
   0   4  -5   -3.00    5.20
   0   4  -5    2.30    5.20
   0  -3   5  213.98   13.50
   0  -3   5  201.18   12.40
   0  -3   5  219.88   12.80
   0   3  -5  180.68   11.90
   0   3  -5  214.18   12.60
   0  -2   5  353.46   18.20
   0  -2   5  335.77   17.90
   0   2  -5  357.76   18.40
   0   2  -5  311.87   18.10
   0  -1   5   35.00    5.80
   0  -1   5   34.10    4.70
   0   1  -5   50.79    6.50
   0   1  -5   41.80    5.10
   0   0   5    1.70    4.10
   0   0   5    3.30    3.30
   0   0  -5    5.40    2.50
   0   0  -5   -0.80    3.10
   0   1   5   35.60    4.60
   0   1   5   32.10    3.80
   0   1   5   30.30    5.40
   0  -1  -5   35.90    3.70
   0  -1  -5   32.70    4.00
   0  -1  -5   31.80    4.60
   0   2   5  355.66   17.30
   0   2   5  336.97   17.00
   0   2   5  341.87   17.70
   0  -2  -5  335.27   17.60
   0  -2  -5  341.97   17.20
   0  -2  -5  334.07   17.30
   0  -2  -5  385.96   17.10
   0   3   5  208.18   10.80
   0   3   5  205.48   12.10
   0  -3  -5  197.08   12.20
   0  -3  -5  196.08   14.10
   0  -3  -5  231.48   11.30
   0   4   5   10.90    7.70
   0  -4  -5    0.40    4.90
   0  -4  -5    6.00    2.10
   0   5   5    7.00    9.00
   0  -5  -5    0.70    7.60
   0   6   5   23.30   18.00
   0  -6  -5   15.00    6.90
   0   7   5   10.80   16.80
   0  -7  -5   10.80    7.80
   0   8   5   24.50   20.70
   0  -8  -5    2.10    9.30
   1  -8   5   22.80   14.90
   1  -8   5   10.00   15.60
   1  -8   5  -29.70   20.70
  -1   8  -5   19.00   11.50
  -1   8  -5   16.70   21.40
   1  -7   5   -6.20   12.80
  -1   7  -5   -1.40   16.40
   1  -6   5   23.80    9.70
   1  -6   5   32.80   13.10
  -1   6  -5   22.70   11.00
  -1   6  -5   19.20    8.50
   1  -5   5   -0.60    8.60
   1  -5   5    3.20    6.40
  -1   5  -5    3.60   11.00
  -1   5  -5    7.60    5.60
   1  -4   5   -4.60    7.20
   1  -4   5    8.10    8.40
   1  -4   5    1.20    6.70
  -1   4  -5    2.30    4.30
  -1   4  -5    2.00    7.00
   1  -3   5  104.89   10.50
   1  -3   5  108.89   10.30
  -1   3  -5  116.79    9.30
   1  -2   5 1545.95   73.19
   1  -2   5 1653.33   73.69
  -1   2  -5 1537.75   73.29
  -1   2  -5 1638.04   73.49
   1  -1   5  213.08   13.00
   1  -1   5  234.78   12.30
  -1   1  -5  217.68   12.10
  -1   1  -5  223.08   12.70
  -1   1  -5  225.48   12.60
   1   0   5   -8.10    4.30
   1   0   5   -0.90    4.70
   1   0   5    0.60    4.10
  -1   0  -5   -3.10    4.20
  -1   0  -5    5.50    3.30
  -1   0  -5   -2.20    3.50
   1   1   5  196.48   11.40
   1   1   5  219.98   11.90
   1   1   5  224.88   12.30
  -1  -1  -5  209.18   11.90
  -1  -1  -5  221.68   11.80
  -1  -1  -5  234.58   12.00
   1   2   5 1573.04   70.49
   1   2   5 1517.25   70.39
   1   2   5 1571.64   70.89
  -1  -2  -5 1548.05   71.29
  -1  -2  -5 1528.05   70.69
  -1  -2  -5 1532.05   70.49
  -1  -2  -5 1548.65   70.69
   1   3   5  110.39    7.20
   1   3   5  116.39    7.90
  -1  -3  -5  113.79    8.80
  -1  -3  -5  113.59    8.80
  -1  -3  -5  105.09    9.50
   1   4   5    1.20    6.90
  -1  -4  -5    2.10    7.50
  -1  -4  -5    0.40    9.70
  -1  -4  -5    2.70    4.40
  -1  -4  -5    2.80    2.90
   1   5   5   13.80   10.20
  -1  -5  -5   -2.30    7.70
   1   6   5   34.10   16.40
   1   7   5    6.90   17.40
  -1  -7  -5  -11.30    8.10
   2  -8   5   31.60   15.80
   2  -8   5   41.20   18.40
  -2   8  -5   26.40   12.00
   2  -7   5    3.10   13.50
   2  -7   5   -5.50   11.90
  -2   7  -5   -4.80   18.50
  -2   7  -5   -1.20   11.40
   2  -6   5    3.30   10.20
   2  -6   5   16.90   13.30
   2  -6   5   20.80    6.70
  -2   6  -5    8.90   10.30
  -2   6  -5    9.00    9.40
   2  -5   5    5.80    9.40
   2  -5   5    6.80   10.90
  -2   5  -5   10.80   11.10
   2  -4   5  231.08   17.20
   2  -4   5  236.48   16.90
   2  -4   5  272.87   17.00
  -2   4  -5  250.07   17.00
   2  -3   5  153.68    9.90
   2  -3   5  139.69   12.60
  -2   3  -5  142.89   11.10
  -2   3  -5  122.29    9.80
   2  -2   5   32.50    7.80
   2  -2   5   32.80    5.40
  -2   2  -5   27.60    6.20
  -2   2  -5   31.20    5.40
  -2   2  -5   32.40    6.60
   2  -1   5  222.28   14.20
   2  -1   5  227.08   13.50
  -2   1  -5  218.78   13.20
  -2   1  -5  221.08   13.30
  -2   1  -5  252.57   13.20
   2   0   5    4.00    2.70
   2   0   5   -2.30    2.40
   2   0   5   -0.90    2.70
  -2   0  -5   -0.40    5.50
  -2   0  -5    2.30    4.90
  -2   0  -5   -1.70    5.20
   2   1   5  233.38   12.70
   2   1   5  210.68   11.70
   2   1   5  219.08   12.80
  -2  -1  -5  223.48   12.40
  -2  -1  -5  214.58   13.50
  -2  -1  -5  222.78   13.00
   2   2   5   27.40    4.80
   2   2   5   28.50    6.30
   2   2   5   36.50    4.90
  -2  -2  -5   36.60    5.50
  -2  -2  -5   29.50    5.80
  -2  -2  -5   26.10    4.00
   2   3   5  139.69   10.80
   2   3   5  127.59    9.50
  -2  -3  -5  131.49   11.20
  -2  -3  -5  127.99    9.70
  -2  -3  -5  138.49    8.80
  -2  -3  -5  136.79    9.40
   2   4   5  228.48   15.00
   2   4   5  220.48   12.20
  -2  -4  -5  231.78   12.50
  -2  -4  -5  237.88   15.30
  -2  -4  -5  179.88   15.00
   2   5   5   14.00   14.60
  -2  -5  -5   12.20    3.70
  -2  -5  -5   11.40    4.20
  -2  -5  -5    3.00    8.10
   2   6   5   22.80   15.50
  -2  -6  -5    8.10    7.20
   2   7   5  -13.30   18.60
  -2  -7  -5    8.50   11.60
   2   8   5   62.99   20.30
  -2  -8  -5   12.20   11.00
   3  -7   5   79.99   13.20
   3  -7   5  132.59   21.00
  -3   7  -5   68.49   18.10
  -3   7  -5   81.59   14.00
   3  -6   5   13.30   14.60
   3  -6   5    3.80    5.90
   3  -6   5   11.30   13.00
  -3   6  -5    4.60   13.80
  -3   6  -5    8.50    9.20
   3  -5   5   22.30   12.00
   3  -5   5   28.00   12.20
   3  -5   5   10.40    9.00
  -3   5  -5   27.10   13.10
   3  -4   5   15.00   10.60
   3  -4   5   25.70   11.00
  -3   4  -5   14.50   11.00
  -3   4  -5   24.40    6.20
   3  -3   5  192.08   14.10
   3  -3   5  229.38   15.10
  -3   3  -5  233.28   14.50
  -3   3  -5  230.28   13.50
   3  -2   5  149.29   11.80
   3  -2   5  149.69   10.50
  -3   2  -5  139.99   12.90
  -3   2  -5  148.99   10.40
  -3   2  -5  155.18   10.60
   3  -1   5  360.06   20.10
   3  -1   5  428.26   20.70
   3  -1   5  362.16   20.60
  -3   1  -5  368.96   21.70
  -3   1  -5  381.26   19.90
  -3   1  -5  413.06   20.90
   3   0   5    8.90    5.30
   3   0   5   -0.70    5.20
   3   0   5    0.00    4.30
  -3   0  -5    2.10    4.40
  -3   0  -5   -0.60    5.70
  -3   0  -5    2.80    4.00
   3   1   5  349.67   19.60
   3   1   5  438.66   20.60
   3   1   5  424.76   20.50
  -3  -1  -5  372.66   19.90
  -3  -1  -5  364.76   19.70
  -3  -1  -5  373.96   20.20
   3   2   5  147.09   10.90
   3   2   5  150.38   10.70
   3   2   5  142.29    9.40
  -3  -2  -5  147.09   10.10
  -3  -2  -5  147.19    9.40
  -3  -2  -5  153.18   11.10
   3   3   5  237.08   13.20
   3   3   5  232.28   15.40
   3   3   5  220.88   13.00
  -3  -3  -5  242.68   14.40
  -3  -3  -5  222.38   14.00
  -3  -3  -5  229.68   14.60
  -3  -3  -5  254.17   15.10
   3   4   5   13.70    6.00
   3   4   5   16.00    5.60
   3   4   5   13.00   10.60
  -3  -4  -5   12.60    4.30
  -3  -4  -5   14.80    5.80
  -3  -4  -5   16.00   12.10
   3   5   5   51.59   14.10
   3   5   5   22.60    4.70
   3   5   5   24.00    4.90
  -3  -5  -5    7.40    8.20
  -3  -5  -5   16.70    6.30
   3   6   5   10.70   16.40
  -3  -6  -5   17.60    5.30
  -3  -6  -5    8.80   10.50
   3   7   5  149.79   22.00
  -3  -7  -5   40.80   17.50
   3   8   5   53.29   16.30
  -3  -8  -5    5.80   12.40
   4  -7   5    8.10   18.70
   4  -7   5   12.10   16.50
   4  -7   5    6.30   18.60
  -4   7  -5  -10.50   15.10
  -4   7  -5   -2.30   13.00
   4  -6   5   31.50   12.70
   4  -6   5   39.30   16.30
  -4   6  -5   41.70   13.60
   4  -5   5   42.30   12.40
   4  -5   5   37.50    9.90
   4  -5   5   46.90   11.90
  -4   5  -5   60.09   18.20
  -4   5  -5   37.10   10.20
  -4   5  -5   54.49   12.00
   4  -4   5    1.80    7.80
   4  -4   5   49.60   15.60
  -4   4  -5   17.60   11.10
  -4   4  -5   -2.90   11.00
  -4   4  -5    1.70   10.00
   4  -3   5   28.70   10.60
   4  -3   5   31.50   10.20
  -4   3  -5   14.50    6.30
  -4   3  -5   23.70   12.40
  -4   3  -5   36.70   10.00
   4  -2   5  586.64   30.50
   4  -2   5  608.34   29.50
  -4   2  -5  576.54   30.40
  -4   2  -5  583.74   29.90
  -4   2  -5  585.34   29.90
   4  -1   5   97.99    9.10
   4  -1   5  109.79    9.60
  -4   1  -5  112.79    9.10
  -4   1  -5   99.69   10.70
  -4   1  -5   98.39    9.80
   4   0   5   -4.30    5.50
   4   0   5    1.10    6.80
   4   0   5   -2.30    7.10
  -4   0  -5   10.00    4.90
  -4   0  -5   -3.20    5.60
  -4   0  -5   -4.20    7.80
   4   1   5  107.19    9.10
   4   1   5   99.89    8.70
  -4  -1  -5  107.09   10.20
  -4  -1  -5  104.99   10.40
  -4  -1  -5  102.29   10.10
   4   2   5  583.44   29.20
   4   2   5  585.44   28.80
   4   2   5  530.95   29.00
  -4  -2  -5  584.84   28.50
  -4  -2  -5  597.84   29.20
  -4  -2  -5  567.64   29.00
   4   3   5   30.00    5.90
   4   3   5   28.90    7.10
   4   3   5   33.30    8.80
  -4  -3  -5   23.70    9.30
  -4  -3  -5   35.50    7.00
   4   4   5    2.60   12.70
   4   4   5    1.40    7.20
   4   4   5   -0.60    6.40
  -4  -4  -5    8.10    7.40
  -4  -4  -5    1.90    8.40
  -4  -4  -5   -3.10    8.30
   4   5   5   37.60    7.70
   4   5   5   30.40   13.00
   4   5   5   44.30    7.50
  -4  -5  -5   36.20    8.70
  -4  -5  -5   39.90   10.00
   4   6   5   40.80   15.30
  -4  -6  -5   49.10    7.20
  -4  -6  -5   40.20    8.60
  -4  -6  -5   39.40   12.40
  -5   7  -5  183.18   23.40
  -5   6  -5   88.69   15.40
  -5   6  -5   13.80   13.00
  -5   6  -5   10.80   14.70
   5  -5   5   44.60   13.10
   5  -5   5   38.60   10.70
   5  -5   5   60.39   18.10
  -5   5  -5   40.30   18.50
  -5   5  -5   76.49   16.70
  -5   5  -5   41.60   14.40
   5  -4   5  100.59   15.80
   5  -4   5   61.09   12.20
  -5   4  -5   70.69   14.40
  -5   4  -5   87.49   14.10
  -5   4  -5   95.49   14.50
   5  -3   5  156.38   15.20
  -5   3  -5  177.88   15.00
  -5   3  -5  184.98   14.20
  -5   3  -5  191.98   18.40
   5  -2   5   30.60    9.40
   5  -2   5   21.40    9.70
  -5   2  -5   29.10    9.20
  -5   2  -5   38.40    8.10
  -5   2  -5   23.50    8.60
   5  -1   5  419.06   22.40
   5  -1   5  426.46   23.20
   5  -1   5  426.26   22.60
  -5   1  -5  437.56   23.30
  -5   1  -5  423.66   22.20
  -5   1  -5  429.16   23.60
   5   0   5   -1.40    5.20
   5   0   5   -2.80    5.30
   5   0   5   -2.50    7.10
  -5   0  -5   -6.90    5.30
  -5   0  -5  -12.00    7.10
  -5   0  -5    0.30    8.10
   5   1   5  440.06   22.80
   5   1   5  413.96   24.10
   5   1   5  416.46   22.60
  -5  -1  -5  423.26   22.30
  -5  -1  -5  422.26   22.60
  -5  -1  -5  424.16   24.00
   5   2   5   28.80    7.50
   5   2   5   29.30    8.10
   5   2   5   29.70    8.00
  -5  -2  -5   28.80    8.30
  -5  -2  -5   25.00    9.30
  -5  -2  -5   36.00    9.90
   5   3   5  187.98   14.20
   5   3   5  192.48   17.60
   5   3   5  154.88   12.20
  -5  -3  -5  174.08   14.90
  -5  -3  -5  183.68   15.10
  -5  -3  -5  177.08   15.40
   5   4   5   46.00    8.50
   5   4   5   66.59   15.20
   5   4   5   68.69   11.70
  -5  -4  -5   78.79   11.70
  -5  -4  -5   64.29   10.00
  -5  -4  -5   84.89   16.90
   5   5   5   44.20   11.50
   5   5   5   40.00   13.30
   5   5   5   48.10   14.10
  -5  -5  -5   43.30   11.80
  -5  -5  -5   45.00   15.50
   5   6   5    0.30   15.50
   5   6   5   14.90    6.20
   5   6   5    7.20   10.30
  -5  -6  -5    8.50   11.60
  -5  -6  -5    8.80   10.60
  -5  -6  -5   12.80   10.60
   5   7   5   96.59   20.10
  -5  -7  -5   45.80   14.30
  -5  -7  -5   57.79   12.90
   6  -7   5   22.60   11.10
   6  -7   5   39.70   21.60
   6  -7   5   33.20   13.60
  -6   7  -5   60.89   32.20
  -6   7  -5   54.79   14.10
   6  -6   5    8.50   17.00
   6  -6   5   -5.90    8.90
   6  -6   5  -12.30   15.40
  -6   6  -5   12.00   25.40
   6  -5   5    7.00   10.90
   6  -5   5   14.60   12.00
  -6   5  -5   11.80   14.20
  -6   5  -5   11.80   12.80
  -6   5  -5    5.70   13.80
   6  -4   5  138.49   16.70
   6  -4   5  130.29   17.30
  -6   4  -5  120.09   14.80
  -6   4  -5  127.29   14.90
   6  -3   5  225.68   19.30
   6  -3   5  177.48   15.40
  -6   3  -5  166.68   18.10
  -6   3  -5  215.38   18.20
  -6   3  -5  185.98   16.40
   6  -2   5  148.59   15.00
   6  -2   5  141.79   14.20
  -6   2  -5  154.68   17.80
  -6   2  -5  133.49   15.10
  -6   2  -5  150.18   12.50
   6  -1   5   50.29    9.10
   6  -1   5   58.09    8.30
   6  -1   5   58.99   10.00
  -6   1  -5   87.19   10.40
  -6   1  -5   60.79    8.90
  -6   1  -5   60.79   11.10
   6   0   5   -0.10    7.20
   6   0   5   -6.20    7.40
   6   0   5    0.90    7.70
  -6   0  -5    6.70    6.80
  -6   0  -5   -9.60    7.80
  -6   0  -5    0.60    8.20
   6   1   5   52.99    9.30
   6   1   5   46.50    9.70
   6   1   5   56.39    8.60
  -6  -1  -5   58.49   11.30
  -6  -1  -5   54.79   11.40
  -6  -1  -5   59.89   10.70
   6   2   5  153.18   14.70
   6   2   5  137.39   15.20
   6   2   5  139.69   16.60
  -6  -2  -5  125.89   15.40
  -6  -2  -5  133.69   15.00
  -6  -2  -5  148.99   14.50
   6   3   5  212.58   17.70
   6   3   5  183.78   18.00
   6   3   5  199.68   13.90
  -6  -3  -5  228.88   21.20
  -6  -3  -5  171.48   17.10
   6   4   5  131.19   15.60
   6   4   5  155.08   16.00
  -6  -4  -5  112.39   16.00
  -6  -4  -5  122.19   17.30
  -6  -4  -5  128.79   17.80
   6   5   5   -2.40   13.40
   6   5   5    8.30    9.60
   6   5   5    4.20   10.70
  -6  -5  -5    6.00   15.10
  -6  -5  -5    3.10   11.50
   6   6   5   -0.40    9.10
   6   6   5   -0.40   10.90
   6   6   5   59.49   20.30
  -6  -6  -5    2.20   11.40
  -6  -7  -5  115.69   17.20
  -7   7  -5   15.50   15.20
  -7   7  -5    9.90   23.40
   7  -6   5    5.20   14.50
   7  -6   5   24.80   21.00
   7  -6   5    3.30   17.40
  -7   6  -5   -4.30   19.50
  -7   6  -5   37.70   18.70
  -7   6  -5   -3.10   14.50
   7  -5   5  -46.50   23.30
   7  -5   5   -4.20   11.60
   7  -5   5   -5.70   15.80
  -7   5  -5    6.30   13.30
  -7   5  -5   10.30   16.60
  -7   5  -5    6.40   13.00
   7  -4   5   91.79   15.90
  -7   4  -5  138.79   20.30
  -7   4  -5   99.69   17.20
  -7   4  -5   86.59   15.90
   7  -3   5  131.29   14.80
   7  -3   5  130.29   15.30
  -7   3  -5  123.89   15.70
  -7   3  -5   98.99   15.50
  -7   3  -5   90.09   14.90
   7  -2   5   41.00   13.50
   7  -2   5   24.70   11.00
   7  -2   5   17.10   10.80
  -7   2  -5    9.60   11.60
  -7   2  -5   23.00   11.10
   7  -1   5   45.80   10.10
   7  -1   5   43.50   11.20
   7  -1   5   51.39   12.10
  -7   1  -5   37.90   14.00
  -7   1  -5   40.20   11.20
  -7   1  -5   38.10   12.40
   7   0   5   -4.50   11.00
   7   0   5   -2.10    8.40
   7   0   5   -4.10    9.00
  -7   0  -5   -9.10   11.40
  -7   0  -5   -2.90   10.70
  -7   0  -5   -0.30    9.80
   7   1   5   23.70   10.20
   7   1   5   41.30   13.70
   7   1   5   37.00   11.90
  -7  -1  -5   30.00   10.90
  -7  -1  -5   34.10   10.30
  -7  -1  -5   38.20   10.60
   7   2   5   20.90    8.10
   7   2   5   39.80   11.50
   7   2   5   33.50   11.60
  -7  -2  -5   59.59   14.80
  -7  -2  -5   31.60   14.80
  -7  -2  -5   19.40   11.80
   7   3   5  128.79   19.20
   7   3   5  124.79   15.50
   7   3   5  125.49   16.40
  -7  -3  -5  131.19   16.00
  -7  -3  -5  111.29   18.10
  -7  -3  -5  123.49   16.10
   7   4   5   84.59   10.90
   7   4   5  104.89   17.30
   7   4   5   86.09   11.10
  -7  -4  -5   77.39   16.20
  -7  -4  -5   93.09   17.50
   7   5   5   27.90    9.40
   7   5   5   33.30   12.90
  -7  -5  -5   19.20   12.10
  -7  -5  -5  -20.90   29.00
   7   6   5   30.80   17.40
   7   6   5   -0.10   15.00
   7   6   5    3.70   11.80
  -7  -6  -5   -0.30   17.70
   7   7   5   11.20   11.70
   7   7   5   -2.30   16.40
  -7  -7  -5    2.60   16.30
  -7  -7  -5  -27.80   19.20
  -8   5  -5  126.19   21.80
   8  -4   5   18.00   15.60
  -8   4  -5    5.80   14.20
  -8   4  -5   -0.20   17.10
  -8   4  -5    3.30   12.30
   8  -3   5  322.47   26.20
   8  -3   5  346.17   24.40
  -8   3  -5  319.87   27.70
  -8   3  -5  320.87   23.40
  -8   3  -5  349.27   26.50
   8  -2   5  140.89   20.70
   8  -2   5  140.39   17.50
   8  -2   5  154.18   18.00
  -8   2  -5  141.89   17.10
  -8   2  -5  130.99   22.10
  -8   2  -5  139.09   20.90
   8  -1   5  224.08   19.00
   8  -1   5  240.38   23.30
  -8   1  -5  238.48   20.80
  -8   1  -5  172.88   19.40
   8   0   5   -2.30   11.30
   8   0   5   -1.10   11.70
   8   0   5   12.80   12.50
  -8   0  -5   45.40   16.20
  -8   0  -5    5.30   15.70
  -8   0  -5   52.29   18.00
   8   1   5  234.78   21.00
   8   1   5  238.78   19.00
   8   1   5  196.68   18.80
  -8  -1  -5  241.38   22.20
  -8  -1  -5  229.78   19.60
  -8  -1  -5  259.57   21.90
   8   2   5  136.39   15.50
   8   2   5  138.79   16.60
   8   2   5  134.69   14.80
  -8  -2  -5  144.49   16.30
  -8  -2  -5  134.99   17.30
  -8  -2  -5  142.09   17.00
   8   3   5  315.57   23.00
   8   3   5  322.07   21.50
   8   3   5  319.77   24.00
  -8  -3  -5  308.67   23.20
  -8  -3  -5  356.76   25.70
  -8  -3  -5  335.17   24.00
   8   4   5    2.30   11.70
   8   4   5    2.00   18.90
  -8  -4  -5   84.09   20.40
   8   5   5   40.40   12.50
   8   5   5   45.60   19.00
  -8  -5  -5   45.70   20.10
  -8  -5  -5   62.99   20.80
   8   6   5   10.00   15.50
   8   6   5   41.30   16.90
  -8  -6  -5   30.70   13.90
  -8  -6  -5   17.50   18.10
   9  -6   5   34.60   10.10
   9  -6   5   35.90   29.70
  -9   6  -5  -28.20   31.20
  -9   6  -5   61.39   16.20
   9  -5   5   77.39   22.90
   9  -5   5   50.39   27.50
  -9   5  -5  127.59   19.40
  -9   5  -5   40.30   28.90
   9  -4   5   42.70   17.50
   9  -4   5   59.79   24.10
  -9   4  -5   55.89   17.00
  -9   4  -5   75.49   26.10
   9  -3   5   90.89   20.20
  -9   3  -5   97.39   16.40
  -9   3  -5   87.09   16.80
   9  -2   5   77.39   15.30
   9  -2   5   99.59   15.20
   9  -2   5  106.89   18.00
  -9   2  -5   93.59   16.60
  -9   2  -5   81.19   14.70
   9  -1   5    7.60   12.10
   9  -1   5    1.80   13.00
   9  -1   5    1.40   14.70
  -9   1  -5   -4.60   12.70
  -9   1  -5   -3.10   17.80
  -9   1  -5    4.90   12.90
   9   0   5   -1.30   12.50
   9   0   5    1.50   10.70
   9   0   5   14.50   16.70
  -9   0  -5    2.70   11.90
  -9   0  -5    7.80   15.50
  -9   0  -5  -11.20   14.50
   9   1   5   -4.70    8.20
   9   1   5   -0.50   13.40
   9   1   5    1.80   11.40
  -9  -1  -5    1.00   17.50
  -9  -1  -5    2.30   16.60
  -9  -1  -5   -1.90   13.00
   9   2   5   91.79   14.90
   9   2   5  105.09   16.80
   9   2   5   91.49   14.30
  -9  -2  -5  101.19   16.40
  -9  -2  -5  138.29   19.80
   9   3   5   78.39   14.50
   9   3   5  110.19   15.60
   9   3   5   85.49   15.10
  -9  -3  -5  117.29   18.80
  -9  -3  -5   81.49   16.60
   9   4   5  120.39   20.80
   9   4   5   78.69   14.00
   9   4   5   59.39   14.00
  -9  -4  -5   55.69   28.60
  -9  -4  -5   76.89   16.70
  -9  -4  -5   73.99   19.70
   9   5   5   62.69   17.30
   9   5   5   99.19   17.70
   9   5   5   97.69   20.60
  -9  -5  -5   95.49   28.80
   9   6   5   60.69   12.10
   9   6   5   54.09   18.00
  -9  -6  -5   41.90   24.90
  -9  -6  -5   68.89   21.90
  10  -5   5   58.79   25.50
  10  -5   5   88.19   30.70
 -10   5  -5   97.19   41.60
 -10   5  -5   65.49   16.70
  10  -4   5   65.79   23.70
 -10   4  -5   95.29   32.90
 -10   4  -5   71.39   17.20
  10  -3   5    2.60   17.30
  10  -3   5    6.20   17.10
 -10   3  -5    5.30   13.80
 -10   3  -5   36.20   17.10
 -10   3  -5    1.40   20.50
  10  -2   5   30.10   10.70
  10  -2   5   53.39   15.80
 -10   2  -5   19.80   18.70
 -10   2  -5   37.70   16.30
 -10   2  -5   40.10   18.30
  10  -1   5   -3.70   10.40
  10  -1   5    9.30   18.10
  10  -1   5    4.50   13.60
 -10   1  -5   -4.60   14.50
 -10   1  -5    7.30   19.40
 -10   1  -5   -2.60   17.30
  10   0   5    2.10   13.70
  10   0   5   -8.30   13.30
  10   0   5    2.40   13.70
 -10   0  -5   -5.20   14.30
 -10   0  -5   -4.30   15.70
 -10   0  -5  -16.60   12.50
  10   1   5   -3.70   13.40
  10   1   5   58.49   21.00
 -10  -1  -5   -8.80   19.30
 -10  -1  -5    5.90   14.90
  10   2   5   33.10   16.50
  10   2   5   42.70   13.30
  10   2   5   46.80   13.70
 -10  -2  -5   44.70   22.90
  10   3   5   -0.40   17.30
  10   3   5   39.40   15.00
  10   3   5   51.19   14.90
 -10  -3  -5   17.70   24.30
 -10  -3  -5   10.80   20.40
 -10  -3  -5    1.00   19.80
  10   4   5   51.69   16.30
  10   4   5   65.69   16.40
 -10  -4  -5   88.59   18.10
  10   5   5   47.20   16.90
  10   5   5   32.70   19.10
 -10  -5  -5   47.40   18.20
 -10  -5  -5   59.39   33.80
  11  -5   5   16.20   33.20
  11  -5   5  -26.00   25.10
 -11   5  -5   11.10   31.70
 -11   5  -5    6.40   29.90
 -11   5  -5  -10.90   15.30
 -11   4  -5   14.40   29.40
  11  -3   5   -6.30   18.60
 -11   3  -5   19.90   15.90
 -11   3  -5   11.00   15.40
 -11   3  -5    8.80   22.90
 -11   2  -5   66.39   18.30
  11  -1   5    7.60   12.60
  11  -1   5   -6.20   15.70
 -11   1  -5   -0.90   18.70
 -11   1  -5    5.90   15.40
 -11   1  -5   32.00   17.10
  11   1   5    2.90   14.90
  11   1   5  -16.30   18.90
 -11  -1  -5  -14.00   20.90
 -11  -1  -5  -32.60   31.30
 -11  -1  -5   -7.40   21.00
  11   2   5   46.50   18.30
  11   2   5   25.30   14.90
  11   2   5    8.00   18.70
 -11  -2  -5    5.70   22.70
 -11  -2  -5    3.00   17.50
 -11  -2  -5    6.80   21.10
  11   3   5    4.10   13.20
  11   3   5   -4.90   12.60
 -11  -3  -5   63.39   24.80
  11   4   5    3.50   25.90
 -11  -4  -5    9.70   29.90
  11   5   5   55.09   21.10
 -11  -5  -5   28.10   27.10
  12  -4   5   18.90   28.10
  12  -4   5    8.60   22.20
 -12   4  -5   12.20   30.90
 -12   4  -5   14.50   16.50
 -12   4  -5   18.30   28.30
  12  -2   5  101.59   19.80
 -12   2  -5  101.29   20.20
 -12   2  -5  -12.90   34.70
  12  -1   5   60.79   19.50
  12  -1   5   16.20   13.10
  12  -1   5   -0.10   22.70
 -12   1  -5   -1.00   31.30
  12   0   5   -5.20   20.20
 -12   0  -5   -3.60   25.90
 -12   0  -5   -0.10   16.70
 -12   0  -5   -9.00   26.40
  12   2   5  121.89   21.40
  12   2   5   75.89   21.70
  12   2   5   77.99   15.90
 -12  -2  -5   38.90   24.40
 -12  -2  -5  108.09   26.90
 -12  -2  -5   83.69   23.20
  12   3   5   -0.70   14.50
  12   3   5   -9.70   16.40
  12   3   5   11.00   21.30
 -12  -3  -5  -35.60   26.40
 -12  -3  -5  -16.60   18.20
  12   4   5   16.20   15.10
  12   4   5  112.19   35.30
  12   4   5   28.60   14.90
 -12  -4  -5   14.70   33.40
 -12  -4  -5  121.29   42.60
 -12  -4  -5   15.70   29.70
 -13   3  -5  308.77   50.19
  13  -1   5   13.70   18.50
  13  -1   5   11.80   17.70
  13  -1   5   39.20   26.70
 -13   1  -5   62.39   19.50
  13   1   5   38.20   32.20
  13   1   5   46.60   15.50
 -13  -1  -5   57.99   26.60
  13   2   5   30.20   17.50
  13   2   5   17.90   14.00
 -13  -2  -5  -48.70   27.20
 -13  -2  -5   48.10   38.60
 -13  -2  -5   13.70   25.80
 -13  -3  -5   -4.50   32.50
 -13  -3  -5   19.40   26.60
 -13  -3  -5    8.30   34.40
 -14   2  -5  295.47   47.90
  14  -1   5  111.69   40.70
 -14   0  -5  115.69   45.60
  14   1   5   -7.70   14.60
  14   1   5  -12.80   15.70
 -14  -1  -5   60.19   26.20
 -14  -1  -5    4.20   39.10
 -14  -1  -5  106.69   39.20
 -17  -1   6   30.50   40.10
  17   1  -6   30.00   17.70
 -17   0   6   30.70   34.70
 -17   0   6  -15.40   16.90
  17   0  -6   23.20   19.10
  17   0  -6   35.60   19.80
  17   0  -6    9.00   36.10
 -17   1   6  348.67   44.90
  16   3  -6   -5.70   17.50
 -16  -2   6  172.48   43.60
 -16  -2   6   77.79   24.00
 -16  -1   6   73.99   32.60
 -16  -1   6  104.09   22.90
  16   1  -6   71.59   20.20
  16   1  -6   98.09   27.90
  16   1  -6   87.79   19.60
 -16   0   6  -20.80   17.70
  16   0  -6   23.30   19.50
  16   0  -6    6.70   17.00
  16   0  -6   29.10   28.20
 -16   1   6   46.30   19.10
  16  -1  -6   75.49   14.60
  16  -1  -6   52.29   20.50
  16  -1  -6  106.69   32.90
  16  -1  -6   77.99   22.90
 -16   2   6   -0.60   16.30
 -16   2   6  -33.00   34.80
  16  -2  -6   40.40   26.90
  16  -2  -6    3.50   12.70
  16  -2  -6  -15.90   13.60
  16  -2  -6   10.80   31.20
 -15  -4   6   86.49   25.70
  15   4  -6  123.39   35.90
 -15  -3   6  128.89   25.10
 -15  -2   6   63.29   22.60
  15   2  -6   17.40   26.60
  15   2  -6   27.20   14.20
 -15  -1   6   45.30   23.90
  15   1  -6   18.20   27.00
  15   1  -6   10.90   14.10
 -15   0   6  182.18   24.10
 -15   0   6  181.48   29.30
  15   0  -6  221.68   27.20
  15   0  -6  192.58   25.00
 -15   1   6   21.10   18.40
  15  -1  -6   12.60   14.30
  15  -1  -6   -6.10   20.20
  15  -1  -6   -9.20   19.70
 -15   2   6   66.49   25.00
 -15   2   6    8.70   16.80
  15  -2  -6    9.70   20.90
  15  -2  -6   21.90   24.30
  15  -2  -6   12.20    9.00
  15  -2  -6   -0.70    9.00
 -15   3   6  -23.20   22.00
 -15   3   6    9.70   16.00
  15  -3  -6    8.20   16.20
  15  -3  -6   -4.80   23.10
 -15   4   6   13.90   30.90
  15  -4  -6   -5.90   26.60
  15  -4  -6   -9.90   20.30
 -14  -4   6   16.00   25.50
  14   4  -6    5.20   15.30
  14   4  -6  -11.50   16.90
  14   4  -6   32.00   22.60
 -14  -3   6  162.78   29.10
  14   3  -6   85.59   18.90
 -14  -1   6   98.89   21.60
 -14  -1   6   90.79   32.10
  14   1  -6   95.19   16.20
  14   1  -6  153.98   20.80
 -14   0   6   70.19   21.30
  14   0  -6   70.19   18.20
  14   0  -6   70.39   30.10
  14   0  -6   90.09   20.50
 -14   1   6  143.09   25.10
 -14   1   6  152.48   24.20
  14  -1  -6  107.79   21.50
  14  -1  -6   93.89   13.60
  14  -1  -6   92.29   20.30
 -14   2   6   19.30   13.40
 -14   2   6   30.60   19.80
  14  -2  -6    7.50   15.50
  14  -2  -6   12.10   13.30
  14  -2  -6   34.90   21.30
 -14   3   6   23.80   26.10
 -14   3   6   17.40   15.30
  14  -3  -6   50.09   23.70
  14  -3  -6   16.20    9.00
  14  -3  -6   -1.20   22.90
 -14   4   6   12.10   15.10
 -14   4   6  -37.80   25.00
  14  -4  -6    7.50   14.90
  14  -4  -6   27.40   29.30
  14  -4  -6   19.70   25.90
 -13  -5   6   65.59   28.40
  13   5  -6  128.09   31.20
 -13  -4   6   72.69   22.10
 -13  -4   6  115.39   25.30
  13   4  -6   71.19   15.90
  13   4  -6   78.19   16.40
  13   4  -6   47.90   22.10
 -13  -2   6    4.40   19.40
  13   2  -6    0.80   14.90
  13   2  -6    5.60   17.30
  13   2  -6   -3.40   11.90
 -13  -1   6    2.20   14.30
 -13  -1   6   -0.60   15.70
  13   1  -6    9.70   16.10
  13   1  -6   22.50   15.00
  13   1  -6   31.30   13.80
 -13   0   6   54.89   17.00
 -13   0   6   64.89   16.90
  13   0  -6   61.49   12.60
  13   0  -6   60.19   15.70
  13   0  -6   40.90   16.60
 -13   1   6  -10.30   17.60
  13  -1  -6    5.90   14.60
 -13   2   6   63.09   14.10
 -13   2   6   65.99   23.30
  13  -2  -6   30.60   18.70
  13  -2  -6   -0.50   12.40
  13  -2  -6   -8.70   22.00
 -13   3   6   86.89   19.40
  13  -3  -6   44.50   25.50
 -13   4   6   82.99   16.80
 -13   4   6   39.40   19.60
  13  -4  -6   71.49   22.20
  13  -4  -6   98.39   25.00
  13  -4  -6   56.39   15.40
 -13   5   6   56.89   15.70
 -13   5   6   27.50   26.70
  13  -5  -6   -8.70   26.30
  13  -5  -6   46.80   23.40
  13  -5  -6   31.50   23.00
 -12  -6   6   -1.70   37.10
 -12  -6   6  -24.20   28.40
  12   6  -6    4.20   28.70
  12   6  -6   10.40   13.40
 -12  -5   6   -2.90   28.90
  12   5  -6   14.60   23.90
  12   5  -6   13.70   16.80
 -12  -4   6  129.89   25.80
  12   4  -6  116.19   22.40
 -12  -3   6    4.00   20.30
 -12  -3   6  -52.59   25.30
  12   3  -6    0.40   14.60
  12   3  -6   16.80   12.30
 -12  -2   6  365.36   30.00
  12   2  -6  409.66   26.70
  12   2  -6  379.46   26.30
  12   2  -6  377.36   28.90
 -12  -1   6   20.90   15.00
 -12  -1   6   15.30   16.20
  12   1  -6    6.30   16.00
  12   1  -6   20.10   14.10
  12   1  -6   27.40   14.80
 -12   0   6  359.56   26.30
 -12   0   6  359.86   26.70
  12   0  -6  355.86   27.70
  12   0  -6  393.96   27.40
  12   0  -6  432.56   22.90
 -12   1   6  -33.70   23.80
 -12   1   6   22.20   13.00
  12  -1  -6   32.90   13.90
  12  -1  -6   27.40    8.20
  12  -1  -6   11.30   16.40
 -12   2   6  424.26   27.60
 -12   2   6  380.46   29.30
  12  -2  -6  414.16   31.30
  12  -2  -6  393.76   25.10
  12  -2  -6  395.96   22.10
  12  -2  -6  402.36   26.70
 -12   3   6   -1.20   16.00
  12  -3  -6   -0.70   10.40
  12  -3  -6    4.90   14.80
 -12   4   6   37.30   21.60
  12  -4  -6   47.20   19.20
  12  -4  -6   39.90   18.50
  12  -4  -6   33.00    7.60
 -12   5   6    7.70   23.20
 -12   6   6   -0.40   11.50
  12  -6  -6   -8.30   11.40
  12  -6  -6    0.50   14.30
 -11  -6   6   34.40   26.40
 -11  -6   6  -15.30   26.20
  11   6  -6   27.80   13.30
  11   6  -6   37.40   18.50
 -11  -5   6   27.00   23.40
  11   5  -6    3.20   16.80
  11   5  -6    3.90   11.10
  11   5  -6   -0.70   15.70
 -11  -4   6  152.98   25.40
 -11  -4   6  159.28   25.40
  11   4  -6  168.98   17.70
  11   4  -6  107.39   20.70
  11   4  -6  115.99   20.90
 -11  -3   6    7.00   19.20
 -11  -3   6   17.30   13.40
  11   3  -6    0.20   13.10
  11   3  -6    5.10   16.00
  11   3  -6    3.10   12.50
 -11  -2   6    0.50   17.80
 -11  -2   6   16.00   15.80
  11   2  -6   22.60   14.00
  11   2  -6    9.00   13.30
 -11  -1   6   97.29   16.00
 -11  -1   6   76.09   15.60
  11   1  -6   85.39   13.10
  11   1  -6   63.19   14.60
 -11   0   6  419.26   28.60
  11   0  -6  402.06   22.30
  11   0  -6  399.46   27.60
  11   0  -6  433.96   27.40
 -11   1   6   79.59   14.00
 -11   1   6   72.49   17.00
  11  -1  -6   70.29    8.60
  11  -1  -6   62.49   11.30
  11  -1  -6   75.79   14.40
  11  -1  -6   73.49   13.10
 -11   2   6   13.10   15.90
  11  -2  -6   15.60    6.30
  11  -2  -6   11.30   11.20
  11  -2  -6   12.70    9.90
 -11   3   6   11.40   14.80
 -11   3   6    2.00   13.20
  11  -3  -6   11.00   12.80
 -11   4   6  128.89   19.00
 -11   4   6  134.39   17.40
  11  -4  -6  109.79   14.40
 -11   5   6   24.00   14.80
  11  -5  -6  -10.20   17.70
  11  -5  -6   -4.30   12.50
  11  -5  -6   -0.30   14.20
 -11   6   6    9.90   16.30
  11  -6  -6   37.50   22.10
  11  -6  -6   35.20   15.30
 -10  -6   6   33.80   22.50
 -10  -6   6   21.60   20.50
  10   6  -6   22.10   19.20
  10   6  -6   41.00   14.20
 -10  -5   6   15.80   16.90
 -10  -5   6   17.80   17.80
  10   5  -6   32.20   14.60
  10   5  -6  -10.60   13.60
 -10  -4   6   19.90   14.90
 -10  -4   6    8.20   14.00
  10   4  -6   12.80   12.00
  10   4  -6   17.10   15.60
 -10  -3   6   20.00   12.10
 -10  -3   6   10.60   10.90
  10   3  -6   16.70   11.20
  10   3  -6   19.40   14.00
  10   3  -6    6.80   14.50
 -10  -2   6   23.00   11.90
 -10  -2   6   16.60   13.90
  10   2  -6    4.40   13.50
  10   2  -6    9.40   11.70
  10   2  -6    1.80   13.20
 -10  -1   6  718.73   39.00
  10   1  -6  705.13   35.80
  10   1  -6  689.33   38.00
  10   1  -6  722.43   38.10
 -10   0   6   -0.10   12.30
 -10   0   6    3.70   14.00
  10   0  -6   -4.10   11.00
 -10   1   6  629.54   36.70
 -10   1   6  758.92   38.10
  10  -1  -6  706.93   36.80
  10  -1  -6  694.33   34.10
  10  -1  -6  730.53   38.20
  10  -1  -6  743.83   34.50
 -10   2   6   12.60   12.30
 -10   2   6    6.20   10.70
  10  -2  -6    6.30    9.20
  10  -2  -6    8.90    4.40
  10  -2  -6   11.40    8.90
  10  -2  -6    4.40    6.00
 -10   3   6   24.90   11.10
 -10   3   6    4.70   10.40
  10  -3  -6   17.20   12.80
  10  -3  -6   10.60    5.10
 -10   5   6   25.80   12.70
  10  -5  -6    7.70   16.00
  10  -5  -6   11.50   12.90
 -10   6   6   22.70   17.40
 -10   6   6   25.40   10.50
  10  -6  -6   20.20   21.50
  10  -6  -6   27.10   19.30
  10  -6  -6   49.40   11.80
  -9  -7   6    7.60   32.50
  -9  -7   6   28.20   22.40
   9   7  -6   33.80   13.80
   9   7  -6    0.80   17.50
  -9  -6   6  202.28   25.80
  -9  -5   6   84.09   15.40
   9   5  -6   95.49   13.90
   9   5  -6  130.19   19.40
   9   5  -6   96.39   15.60
  -9  -4   6  110.29   17.10
  -9  -4   6  119.39   17.00
   9   4  -6  106.09   18.30
   9   4  -6  113.29   16.00
   9   4  -6  105.19   19.70
  -9  -3   6    5.00   11.20
  -9  -3   6   11.90   11.60
   9   3  -6   35.20   13.50
   9   3  -6    6.40   10.90
  -9  -2   6   12.70    9.50
   9   2  -6    4.60    9.40
   9   2  -6   -7.00    6.60
   9   2  -6   10.40   12.10
  -9  -1   6   86.19   14.00
  -9  -1   6   94.79   12.70
   9   1  -6   86.99   13.70
   9   1  -6   83.99    9.60
   9   1  -6   95.59   12.60
  -9   0   6  368.46   22.80
  -9   0   6  427.06   24.00
   9   0  -6  398.36   23.50
   9   0  -6  402.46   22.20
   9   0  -6  412.96   23.10
  -9   1   6   94.69   15.30
  -9   1   6   94.49   12.90
   9  -1  -6   91.09   10.30
   9  -1  -6   78.49   10.20
   9  -1  -6   85.59    8.30
   9  -1  -6   91.49   13.60
  -9   2   6    6.20   11.90
  -9   2   6   12.00    8.60
  -9   3   6   13.80   11.70
  -9   3   6   22.60   11.50
   9  -3  -6    6.50   13.00
   9  -3  -6  -15.00    8.40
   9  -3  -6    6.80    9.70
  -9   4   6   69.59   14.20
  -9   4   6  109.89   15.20
   9  -4  -6  101.49   15.20
   9  -4  -6  121.59   15.70
   9  -4  -6  101.89   15.20
  -9   5   6   65.19   11.50
  -9   5   6   76.69   11.70
   9  -5  -6   87.69   14.20
   9  -5  -6   85.69   14.40
   9  -5  -6   83.29    9.50
  -9   6   6   12.40   10.40
  -9   6   6    5.50   10.40
   9  -6  -6   -3.10   10.10
   9  -6  -6    5.50   14.70
   9  -6  -6   12.50   12.50
  -9   7   6   69.79   12.30
   9  -7  -6   51.89   10.20
  -8  -7   6    0.20   26.00
  -8  -7   6   13.60   14.30
   8   7  -6   15.50   19.30
   8   7  -6   25.80   11.70
  -8  -6   6   -1.60   19.60
  -8  -6   6   10.90   11.00
  -8  -6   6   -8.20   23.50
   8   6  -6    1.70   15.60
   8   6  -6   19.30   18.70
   8   6  -6   39.60   11.10
  -8  -5   6  124.49   19.80
  -8  -4   6   -1.10   10.40
  -8  -4   6  -10.80   12.70
   8   4  -6    0.20   10.00
   8   4  -6    7.20   12.30
   8   4  -6    0.90    7.60
  -8  -3   6   63.39   10.80
   8   3  -6   63.79   11.50
   8   3  -6   86.29   13.90
   8   3  -6   78.09   16.40
  -8  -2   6   86.39   12.40
  -8  -2   6   65.99   11.30
   8   2  -6   89.79   11.70
   8   2  -6   68.89   10.40
   8   2  -6   69.19   12.70
  -8  -1   6  107.29   11.40
   8   1  -6  104.69    9.10
   8   1  -6  111.59   11.00
   8   1  -6  107.19   10.60
  -8   0   6   33.90    8.70
  -8   0   6   28.70    8.90
   8   0  -6   26.90    6.70
   8   0  -6   43.60    7.90
   8   0  -6   39.20    5.80
   8   0  -6   27.80    3.10
  -8   1   6  108.19   11.30
  -8   1   6  104.29   11.10
   8  -1  -6  107.39    9.50
   8  -1  -6  116.89   11.30
   8  -1  -6  104.09    7.50
  -8   2   6   70.39   11.20
  -8   2   6   80.69   12.60
   8  -2  -6   67.49   12.20
   8  -2  -6   63.19    7.60
   8  -2  -6   65.09   10.20
  -8   3   6   62.59    8.10
  -8   3   6   62.09   12.30
   8  -3  -6   75.99   11.70
   8  -3  -6   59.29   10.00
  -8   4   6    0.10    6.10
  -8   4   6  -15.60   10.90
   8  -4  -6    1.40    8.60
   8  -4  -6   16.50   13.10
   8  -4  -6    0.60    8.90
  -8   5   6    2.00   11.80
  -8   5   6   -0.80    9.90
   8  -5  -6   -6.90    9.30
   8  -5  -6   -8.00   11.20
   8  -5  -6    0.40   12.20
  -8   6   6   16.00    6.20
  -8   6   6   11.80   10.20
   8  -6  -6   13.20   17.10
   8  -6  -6   12.70   13.00
   8  -6  -6    1.70   12.00
   8  -7  -6    2.00   12.50
   8  -7  -6    8.00    8.20
  -7  -7   6   23.40   14.10
  -7  -7   6   11.00   22.70
   7   7  -6   68.79   15.20
   7   7  -6   18.50   20.20
  -7  -6   6   18.70   13.10
   7   6  -6   45.70   20.20
  -7  -5   6   -2.00   10.90
  -7  -5   6    1.10    6.90
  -7  -5   6   -4.60   14.40
   7   5  -6   -4.60   12.50
   7   5  -6   -4.40   14.30
   7   5  -6   -2.90   15.00
  -7  -4   6   55.09    7.30
  -7  -4   6   80.79   14.20
  -7  -4   6   59.79   10.90
   7   4  -6   72.69   13.70
   7   4  -6   61.49   15.20
   7   4  -6   62.49   13.50
  -7  -3   6   19.40   10.60
   7   3  -6   15.40   11.50
   7   3  -6   14.40   10.90
   7   3  -6    9.70    8.30
  -7  -2   6  369.16   20.90
  -7  -2   6  337.27   19.90
   7   2  -6  348.17   20.40
   7   2  -6  347.97   19.70
   7   2  -6  347.07   20.20
   7   2  -6  326.87   15.90
  -7  -1   6   11.40    8.10
  -7  -1   6   11.00    7.10
   7   1  -6   17.80    7.30
   7   1  -6   15.20    7.20
   7   1  -6   15.20    1.60
   7   1  -6   17.40    6.20
  -7   0   6 1706.33   80.09
  -7   0   6 1779.72   80.39
   7   0  -6 1816.02   80.49
   7   0  -6 1712.53   77.99
   7   0  -6 1696.33   79.19
   7   0  -6 1668.53   80.39
  -7   1   6   11.90    7.20
  -7   1   6   13.00    9.50
   7  -1  -6   15.00    7.60
   7  -1  -6   16.20    3.90
   7  -1  -6   18.60    3.90
  -7   2   6  344.67   18.80
  -7   2   6  340.77   18.00
   7  -2  -6  340.27   17.80
   7  -2  -6  338.67   19.90
   7  -2  -6  314.17   18.50
  -7   3   6   15.70    7.00
   7  -3  -6    9.00    6.10
   7  -3  -6   12.70    6.90
   7  -3  -6   19.50    8.70
  -7   4   6   65.39    9.80
  -7   4   6   43.50    7.20
   7  -4  -6   63.89   10.00
   7  -4  -6   56.99    8.80
   7  -4  -6   55.89    7.40
  -7   5   6    5.30   10.20
  -7   5   6   -0.70    4.70
   7  -5  -6   -3.40    8.30
   7  -5  -6   -2.40    5.90
  -7   6   6   25.70    6.70
  -7   6   6   10.40    6.90
   7  -6  -6    4.70   11.20
   7  -6  -6   15.70    7.30
  -7   7   6   17.70   10.40
   7  -7  -6    7.30   12.60
  -6  -7   6   88.09   17.10
  -6  -7   6   53.79   13.70
  -6  -7   6   55.59   17.80
   6   7  -6   39.50   14.60
   6   7  -6   33.40   21.80
   6   7  -6   45.90   12.10
  -6  -6   6   14.30    8.60
  -6  -6   6    9.80   16.10
  -6  -6   6   24.70   11.70
   6   6  -6   17.00   11.70
  -6  -5   6   22.80   11.70
  -6  -5   6   23.80    7.10
  -6  -5   6   27.60   10.80
   6   5  -6    6.80    9.90
   6   5  -6   27.60   10.00
  -6  -4   6   73.19   10.80
  -6  -4   6   64.59   10.70
   6   4  -6   99.29   13.30
  -6  -3   6   38.90   10.70
  -6  -3   6   50.39   10.10
  -6  -3   6   32.40    4.40
   6   3  -6   40.80   11.50
   6   3  -6   38.90    8.90
  -6  -2   6  132.29   12.90
  -6  -2   6  147.69   10.00
   6   2  -6  139.59   11.00
   6   2  -6  138.79   12.50
  -6  -1   6  388.36   19.90
  -6  -1   6  328.37   18.50
   6   1  -6  328.37   18.80
   6   1  -6  343.07   19.60
  -6   0   6 1870.81   83.09
  -6   0   6 1735.43   82.89
   6   0  -6 1791.02   80.79
   6   0  -6 1753.92   82.69
   6   0  -6 1830.22   83.19
  -6   1   6  332.57   17.50
  -6   1   6  314.57   17.30
   6  -1  -6  324.47   17.40
   6  -1  -6  331.07   18.30
   6  -1  -6  316.97   15.10
   6  -1  -6  290.17   15.80
  -6   2   6  141.29   10.50
   6  -2  -6  130.29   10.50
   6  -2  -6  141.49   10.10
   6  -2  -6  137.99   11.40
  -6   3   6   40.70    6.80
  -6   3   6   37.70    6.00
   6  -3  -6   43.90    6.90
   6  -3  -6   42.50    6.80
   6  -3  -6   37.60    5.40
  -6   4   6   72.99    8.40
  -6   4   6   61.39    9.70
   6  -4  -6   65.59   10.20
   6  -4  -6   74.69   10.00
   6  -4  -6   61.99    9.50
  -6   5   6   19.50    5.70
  -6   5   6   26.80    4.20
  -6   5   6   18.90    6.70
   6  -5  -6   24.10    9.00
   6  -5  -6   12.90    8.00
   6  -5  -6   19.50    9.40
  -6   6   6    8.00    9.10
   6  -6  -6    4.80   10.60
  -6   7   6   41.20   14.40
   6  -7  -6   25.10   13.20
  -5  -7   6  -13.90   16.70
  -5  -7   6    4.70    8.80
  -5  -7   6   15.30   14.10
   5   7  -6   35.40   21.00
   5   7  -6    2.30   11.80
   5   7  -6   -3.90   11.30
  -5  -6   6   55.39   14.90
  -5  -6   6   53.79   12.00
  -5  -6   6   51.99    7.40
   5   6  -6   33.90    8.90
   5   6  -6   54.99   13.10
  -5  -5   6  139.19   11.90
  -5  -5   6  132.19   17.20
  -5  -5   6  102.29   14.20
   5   5  -6  109.79   12.20
   5   5  -6  130.19   15.50
  -5  -4   6   30.70    6.80
  -5  -4   6   34.00   11.00
  -5  -4   6   35.20   11.20
   5   4  -6   30.30   10.50
   5   4  -6   32.70    8.30
  -5  -3   6   18.50    5.90
  -5  -3   6   10.10    6.60
  -5  -3   6   18.50    3.40
   5   3  -6   15.50    7.00
  -5  -2   6   30.40    2.80
  -5  -2   6   30.80    6.70
  -5  -2   6   28.90    7.60
   5   2  -6   33.50    8.60
   5   2  -6   35.90    6.30
  -5  -1   6 2974.50  138.59
  -5  -1   6 3040.10  138.89
   5   1  -6 3038.10  138.89
   5   1  -6 3151.88  138.99
  -5   0   6  704.93   33.40
  -5   0   6  703.93   33.60
   5   0  -6  656.93   33.30
   5   0  -6  684.93   31.30
   5   0  -6  704.53   33.40
  -5   1   6 2896.41  137.59
  -5   1   6 3179.98  137.89
   5  -1  -6 3092.49  137.89
   5  -1  -6 3045.00  137.79
   5  -1  -6 2963.40  136.59
  -5   2   6   30.40    6.50
  -5   2   6   28.80    5.20
   5  -2  -6   32.00    5.50
   5  -2  -6   28.20    5.20
   5  -2  -6   33.30    5.50
  -5   3   6   19.40    4.60
  -5   3   6   20.20    5.30
   5  -3  -6   17.50    6.90
   5  -3  -6   22.50    6.80
   5  -3  -6   14.60    4.90
  -5   4   6   27.00    4.40
  -5   4   6   31.80    5.40
  -5   4   6   30.30    4.20
   5  -4  -6   42.00    6.00
   5  -4  -6   21.10    7.50
  -5   5   6  136.49    7.90
  -5   5   6  119.19   10.50
  -5   5   6  130.29    8.10
   5  -5  -6  122.49    8.90
   5  -5  -6  130.99   15.50
  -5   6   6   63.09    7.80
   5  -6  -6   35.50   11.90
  -5   7   6    9.90   12.70
   5  -7  -6   10.20   16.40
  -5   8   6   32.20   28.50
  -4  -6   6  147.69   16.70
  -4  -6   6  171.38   17.20
  -4  -6   6  176.38   16.60
   4   6  -6  157.48   14.70
   4   6  -6  148.19   14.20
  -4  -5   6    5.30    6.40
  -4  -5   6   -4.60    9.10
  -4  -5   6   16.10   12.00
   4   5  -6  -17.60   11.10
  -4  -4   6    7.00    8.80
  -4  -4   6   10.70    5.90
  -4  -4   6   15.20    8.80
   4   4  -6   24.10    5.60
   4   4  -6   12.10    8.10
  -4  -3   6   36.10    8.70
  -4  -3   6   35.70    4.80
  -4  -3   6   41.80    7.70
   4   3  -6   45.80    7.60
   4   3  -6   43.00    7.80
  -4  -2   6  150.68    7.90
  -4  -2   6  145.49   10.90
  -4  -2   6  146.19   10.50
   4   2  -6  147.49   11.50
   4   2  -6  180.88   10.60
  -4  -1   6  492.95   25.00
  -4  -1   6  499.65   24.20
   4   1  -6  489.05   24.70
   4   1  -6  464.95   24.40
  -4   0   6    3.30    4.70
  -4   0   6    5.10    1.40
  -4   0   6    7.60    3.40
   4   0  -6    5.10    5.60
   4   0  -6    1.60    1.50
   4   0  -6    4.20    6.40
  -4   1   6  478.65   24.10
  -4   1   6  461.55   23.30
   4  -1  -6  494.95   22.40
   4  -1  -6  479.15   24.00
   4  -1  -6  490.35   22.60
   4  -1  -6  488.05   23.70
  -4   2   6  139.59    8.80
  -4   2   6  164.18   10.10
   4  -2  -6  146.89    8.60
   4  -2  -6  138.99   10.30
   4  -2  -6  136.79    9.30
   4  -2  -6  134.79    7.20
  -4   3   6   30.10    3.90
  -4   3   6   35.70    6.10
   4  -3  -6   30.30    5.60
   4  -3  -6   36.40    5.50
   4  -3  -6   46.80    6.30
   4  -4  -6    9.00    5.50
   4  -4  -6    7.60    8.10
  -4   5   6    3.30    8.70
   4  -5  -6    1.00    3.30
   4  -5  -6    3.50    7.80
  -4   6   6  416.36   24.40
  -4   7   6    9.60   12.80
   4  -7  -6    0.30   17.50
  -4   8   6    5.00   26.40
   4  -8  -6    5.90    9.20
  -3  -8   6   29.50   13.50
  -3  -8   6    9.70   15.30
   3   8  -6   27.30   10.90
   3   8  -6   34.80   22.10
  -3  -7   6   11.70   11.80
  -3  -7   6    8.00    9.00
  -3  -7   6   14.80   12.40
   3   7  -6   10.60   12.40
   3   7  -6    8.10   15.20
  -3  -6   6   68.29   11.80
  -3  -6   6   77.19   13.40
  -3  -6   6   94.39   13.30
   3   6  -6   81.89   11.50
   3   6  -6   73.59   13.20
  -3  -5   6  208.98   15.50
  -3  -5   6  195.68   16.70
   3   5  -6  202.38   17.00
  -3  -4   6  134.99   10.80
  -3  -4   6  136.99   12.80
  -3  -4   6  138.29   12.80
   3   4  -6  132.49   12.40
  -3  -3   6  814.12   39.90
  -3  -3   6  821.92   39.20
  -3  -3   6  839.42   38.30
   3   3  -6  839.32   39.60
   3   3  -6  786.42   39.30
  -3  -2   6   86.49    5.60
  -3  -2   6   92.79    9.80
  -3  -2   6   82.99    7.20
   3   2  -6   82.39    7.20
  -3  -1   6 1825.02   85.79
  -3  -1   6 1885.41   85.89
   3   1  -6 1883.01   85.79
   3   1  -6 1896.61   85.69
  -3   0   6 1584.54   71.39
  -3   0   6 1542.75   71.29
   3   0  -6 1566.14   71.39
   3   0  -6 1523.15   71.39
  -3   1   6 1912.51   83.29
  -3   1   6 1792.82   83.09
   3  -1  -6 1739.13   82.29
   3  -1  -6 1845.32   82.39
   3  -1  -6 1823.32   83.09
  -3   2   6   87.69    5.00
  -3   2   6   87.29    7.80
  -3   2   6   87.79    6.30
   3  -2  -6   88.09    7.80
   3  -2  -6   93.99    7.60
   3  -2  -6   93.29    8.30
   3  -2  -6   81.39    5.40
  -3   3   6  655.23   35.80
  -3   3   6  807.52   36.00
  -3   3   6  792.32   35.40
   3  -3  -6  784.22   36.80
   3  -3  -6  809.12   36.00
  -3   4   6  129.69   10.30
  -3   4   6  138.39    7.80
  -3   4   6  135.59    7.10
   3  -4  -6  121.29   13.00
   3  -4  -6  135.09    8.20
   3  -4  -6  125.79    7.80
  -3   5   6  190.58   15.90
   3  -5  -6  191.28   15.60
  -3   6   6   67.99   12.00
   3  -6  -6   67.79   10.40
  -3   7   6   41.40   16.30
   3  -7  -6   -1.40   14.90
  -3   8   6   24.00   24.00
   3  -8  -6   16.00   10.10
  -2  -8   6   77.09   21.90
  -2  -8   6   87.99   22.90
   2   8  -6   72.59   12.70
  -2  -7   6   57.19    9.80
  -2  -7   6   44.80   12.80
  -2  -7   6   70.89   12.60
   2   7  -6   56.29   15.40
   2   7  -6   61.29   12.40
  -2  -6   6    8.40   10.90
  -2  -6   6   20.70   10.00
  -2  -6   6   16.70    5.80
   2   6  -6   13.70    9.50
   2   6  -6    5.60    8.40
  -2  -5   6  144.69   14.20
   2   5  -6  149.88   16.10
   2   5  -6  125.09   10.50
  -2  -4   6   -4.60    7.40
  -2  -4   6    1.50    6.90
  -2  -4   6   -0.50    4.30
   2   4  -6   -2.10    6.30
  -2  -3   6   91.39    8.90
  -2  -3   6   99.19    9.10
  -2  -3   6  103.99   10.60
   2   3  -6   98.19    8.20
   2   3  -6  100.89    9.40
  -2  -2   6  362.36   19.40
   2   2  -6  346.37   19.10
   2   2  -6  426.96   20.30
  -2  -1   6   96.29    7.90
   2   1  -6   72.39    6.70
   2   1  -6   81.99    6.60
  -2   0   6 1065.29   49.80
   2   0  -6 1071.39   49.50
   2   0  -6 1097.59   49.90
   2   0  -6 1054.89   49.80
  -2   1   6   80.29    5.80
  -2   1   6   70.29    5.60
  -2   1   6   81.69    5.30
   2  -1  -6   67.79    4.80
   2  -1  -6   76.69    7.00
   2  -1  -6   75.39    5.60
   2  -1  -6   73.19    6.40
  -2   2   6  363.46   18.30
  -2   2   6  376.36   18.20
  -2   2   6  374.06   17.70
   2  -2  -6  355.46   17.70
   2  -2  -6  375.26   18.40
   2  -2  -6  369.46   18.80
   2  -2  -6  363.26   18.60
  -2   3   6   99.29    7.80
  -2   3   6  102.99    7.00
  -2   3   6  104.49    6.30
   2  -3  -6   99.99    8.60
   2  -3  -6  105.69    8.30
  -2   4   6   -1.50    3.30
   2  -4  -6    1.20    4.60
   2  -4  -6    0.50    2.80
   2  -4  -6   -2.50    7.20
  -2   5   6  191.68   14.50
   2  -5  -6  137.59   15.40
  -2   6   6   19.80   11.10
   2  -6  -6    7.00    6.70
  -2   7   6   66.89   22.00
   2  -7  -6   41.20   13.10
  -2   8   6   44.60   19.20
   2  -8  -6   54.69   11.20
  -1  -8   6   49.90   25.90
  -1  -8   6   52.49   20.60
   1   8  -6   56.89   12.00
  -1  -7   6   10.40   10.70
  -1  -7   6   21.20   12.80
  -1  -7   6   13.20   12.80
   1   7  -6   20.60   14.70
   1   7  -6    9.00   11.10
  -1  -6   6   61.69   11.10
  -1  -6   6   95.59   12.60
  -1  -6   6   89.09   12.70
   1   6  -6   78.49   14.10
   1   6  -6   70.89   12.30
  -1  -5   6   22.60   14.10
  -1  -5   6   -2.10    9.20
  -1  -5   6   -7.70    8.30
   1   5  -6    2.40   10.30
   1   5  -6   -3.70    5.00
  -1  -4   6  166.58   13.50
  -1  -4   6  168.98   12.30
   1   4  -6  172.78   13.10
  -1  -3   6   -0.50    5.10
  -1  -3   6    4.30    7.20
  -1  -3   6   -5.10    5.00
   1   3  -6    1.20    6.10
   1   3  -6    6.80    4.00
  -1  -2   6    3.70    6.20
  -1  -2   6    4.60    4.40
  -1  -1   6   56.89    6.30
  -1  -1   6   53.59    8.10
   1   1  -6   49.40    5.20
   1   1  -6   54.69    6.20
  -1   0   6 2173.68   96.09
  -1   0   6 2035.20   95.79
   1   0  -6 2137.79   95.99
   1   0  -6 2120.79   95.99
   1   0  -6 2062.39   95.59
  -1   1   6   52.49    5.00
  -1   1   6   51.29    5.40
  -1   1   6   43.30    4.70
   1  -1  -6   52.09    6.20
   1  -1  -6   60.89    5.50
   1  -1  -6   49.20    5.60
  -1   2   6    1.00    3.70
  -1   2   6    1.60    4.00
   1  -2  -6    1.20    5.40
   1  -2  -6   -1.10    3.80
   1  -2  -6    0.30    3.80
   1  -2  -6    0.70    2.90
  -1   3   6    1.40    4.80
  -1   3   6    0.90    3.60
  -1   3   6    0.80    2.50
   1  -3  -6    3.10    4.60
   1  -3  -6    4.20    4.80
  -1   4   6  156.78   12.60
   1  -4  -6  160.08    9.70
   1  -4  -6  157.68   13.90
   1  -4  -6  152.78    8.30
  -1   5   6   -0.20    8.50
   1  -5  -6    3.00    7.40
   1  -6  -6   61.19    8.60
  -1   7   6   24.90   19.40
   1  -7  -6   15.60   12.60
  -1   8   6   38.50   21.60
   1  -8  -6   36.50   10.40
   0  -8   6   10.70   17.80
   0  -8   6   19.00   19.10
   0   8  -6    6.10   11.50
   0  -7   6    7.20   13.80
   0  -7   6   12.30   15.00
   0  -7   6   22.10    7.40
   0   7  -6   17.60   16.40
   0   7  -6   10.60   12.60
   0  -6   6   20.70    9.10
   0  -6   6   38.60   14.30
   0  -6   6   28.30   11.50
   0   6  -6   27.70   10.70
   0   6  -6   39.30   10.10
   0  -5   6   16.60    6.60
   0  -5   6   18.60   10.70
   0   5  -6   27.50   10.70
   0  -4   6  167.28   14.50
   0  -4   6  158.38   12.10
   0  -4   6  162.78   14.20
   0   4  -6  169.58   13.90
   0  -3   6   62.99   10.80
   0  -3   6   77.89    6.80
   0   3  -6   61.29    8.90
   0   3  -6   53.99    7.10
   0  -2   6   12.10    7.00
   0  -2   6   13.50    4.40
   0   2  -6    9.60    5.40
   0  -1   6  205.28   13.30
   0  -1   6  217.48   13.10
   0   1  -6  210.88   12.30
   0   1  -6  210.58   13.40
   0   1  -6  245.28   12.70
   0   0   6  617.64   29.20
   0   0   6  603.24   29.10
   0   0   6  564.84   28.90
   0   0  -6  615.64   29.40
   0   0  -6  613.14   29.40
   0   0  -6  626.14   29.00
   0   1   6  219.08   12.10
   0   1   6  214.88   11.80
   0   1   6  208.08   11.30
   0  -1  -6  211.38   12.80
   0  -1  -6  208.88   11.30
   0  -1  -6  206.68   11.50
   0   2   6   10.70    4.20
   0   2   6   10.00    3.30
   0   2   6   11.90    5.00
   0  -2  -6   13.80    5.60
   0  -2  -6   12.00    4.90
   0  -2  -6    7.20    3.60
   0   3   6   60.69    7.20
   0   3   6   50.29    5.50
   0   3   6   53.69    8.90
   0  -3  -6   54.99    6.40
   0  -3  -6   56.69    9.60
   0  -3  -6   54.59    6.90
   0   4   6  166.68    8.40
   0   4   6  164.48    8.40
   0   4   6  168.38   12.90
   0  -4  -6  171.28   12.90
   0  -4  -6  151.68   13.00
   0  -4  -6  165.98    9.60
   0  -4  -6  157.18    8.90
   0   5   6   18.40    8.00
   0  -5  -6   14.40    8.50
   0   6   6   34.40   17.60
   0  -6  -6   12.50    8.50
   0   7   6   15.50   13.50
   0  -7  -6    8.60   13.60
   0   8   6    2.10   20.20
   0  -8  -6    6.20   10.40
   1  -7   6  107.99   17.40
   1  -6   6   -1.30   14.10
   1  -6   6   -1.80   11.00
   1  -6   6   -0.20    5.70
  -1   6  -6    1.60    9.00
  -1   6  -6    6.40    6.60
   1  -5   6   17.80   13.70
   1  -5   6   -1.40   10.50
   1  -5   6   -2.90    9.10
   1  -4   6  105.49   12.50
   1  -4   6  112.19   14.50
  -1   4  -6  123.09    9.80
  -1   4  -6  124.19   13.90
   1  -3   6  265.57   17.30
   1  -3   6  256.07   15.60
  -1   3  -6  273.67   16.50
  -1   3  -6  286.17   16.50
   1  -2   6    8.30    5.00
   1  -2   6    3.20    5.10
  -1   2  -6    7.30    6.30
   1  -1   6   91.49    7.60
   1  -1   6   90.69    9.60
  -1   1  -6   89.89    9.60
  -1   1  -6  105.59    8.50
  -1   1  -6   87.89    9.30
   1   0   6  425.86   21.00
   1   0   6  425.96   21.60
   1   0   6  412.16   20.90
  -1   0  -6  412.66   22.10
  -1   0  -6  416.76   21.50
  -1   0  -6  427.06   21.80
   1   1   6   96.49    7.20
   1   1   6   85.59    6.20
   1   1   6   91.39    8.80
  -1  -1  -6   93.49    7.50
  -1  -1  -6   87.49    8.60
  -1  -1  -6   91.79    8.50
   1   2   6    6.10    5.10
   1   2   6    6.50    6.60
   1   2   6    5.50    3.60
  -1  -2  -6    4.00    6.70
  -1  -2  -6    4.30    4.30
  -1  -2  -6    6.10    2.60
  -1  -2  -6    2.40    2.90
   1   3   6  270.87   15.60
   1   3   6  252.57   14.80
  -1  -3  -6  262.87   14.40
  -1  -3  -6  255.17   15.40
  -1  -3  -6  253.77   14.70
  -1  -3  -6  260.67   13.90
   1   4   6  123.89   11.60
   1   4   6  110.49    8.20
  -1  -4  -6  110.39    8.10
  -1  -4  -6  120.59   10.30
  -1  -4  -6  113.99    8.90
   1   5   6   -6.40   11.30
  -1  -5  -6   -2.10    7.90
  -1  -5  -6    0.60    3.50
   1   6   6   12.50   16.60
  -1  -6  -6   -5.30   10.80
   1   7   6    3.20   17.10
  -1  -7  -6   10.80   17.50
   2  -7   6    3.10   10.70
  -2   7  -6   13.60   12.80
  -2   7  -6   -2.20   11.00
   2  -6   6   41.20   14.60
   2  -6   6   11.90   10.00
   2  -6   6    8.10   14.50
  -2   6  -6    7.90   11.70
   2  -5   6   -1.70    9.10
   2  -5   6   -1.30   13.60
   2  -5   6   -1.70   10.90
  -2   5  -6    6.00   10.90
   2  -4   6    1.70    7.80
   2  -4   6    3.10    9.70
  -2   4  -6    9.40   11.60
   2  -3   6    8.30    6.50
   2  -3   6    8.50    4.50
  -2   3  -6   10.30    8.10
  -2   3  -6   14.90    9.70
   2  -2   6  440.46   23.80
   2  -2   6  444.76   23.40
  -2   2  -6  461.15   23.40
  -2   2  -6  444.66   24.80
  -2   2  -6  450.05   23.50
   2  -1   6  697.83   35.50
   2  -1   6  753.12   36.30
  -2   1  -6  716.03   36.30
  -2   1  -6  755.32   35.60
  -2   1  -6  780.12   36.20
   2   0   6  339.87   18.00
   2   0   6  348.47   18.00
   2   0   6  345.67   18.70
  -2   0  -6  348.57   18.00
  -2   0  -6  340.97   17.90
  -2   0  -6  331.17   18.30
   2   1   6  793.12   35.60
   2   1   6  772.62   35.60
   2   1   6  674.03   35.30
  -2  -1  -6  717.03   35.30
  -2  -1  -6  740.73   35.50
  -2  -1  -6  733.93   35.30
   2   2   6  457.95   22.60
   2   2   6  422.46   21.90
   2   2   6  444.26   22.80
  -2  -2  -6  440.86   22.90
  -2  -2  -6  432.16   22.00
  -2  -2  -6  454.35   22.40
   2   3   6   13.70    4.90
   2   3   6   11.50    5.70
   2   3   6    8.50    7.30
  -2  -3  -6   10.90    8.20
  -2  -3  -6    8.00    6.20
  -2  -3  -6   13.30    6.30
   2   4   6    5.10    5.00
   2   4   6    7.20    8.70
   2   4   6    4.40    3.90
  -2  -4  -6    1.20    9.70
  -2  -4  -6   -8.30    5.20
  -2  -4  -6    5.30    5.50
   2   5   6   -1.10   14.00
   2   5   6    3.00    3.60
  -2  -5  -6    9.80    4.90
  -2  -5  -6    8.40    6.90
  -2  -5  -6   -0.40    4.70
   2   6   6    8.60   14.00
  -2  -6  -6    6.70   11.20
   2   7   6    0.80   17.80
  -2  -7  -6    2.70   17.50
   2   8   6   49.99   17.50
   3  -7   6   -5.00   16.40
   3  -7   6   10.40   17.60
   3  -7   6    6.80   20.60
  -3   7  -6    7.10   14.90
  -3   7  -6   38.40   12.10
   3  -6   6   90.69   19.80
   3  -6   6   53.39   13.30
   3  -6   6   87.29   14.80
  -3   6  -6   67.49   14.10
   3  -5   6    2.50    5.90
   3  -5   6    2.60   11.50
   3  -5   6    3.00    9.30
  -3   5  -6    3.80   10.60
   3  -4   6   48.50   12.20
  -3   4  -6   41.50   12.70
  -3   4  -6   44.30   14.00
  -3   4  -6   46.00   12.10
   3  -3   6   40.40   11.70
   3  -3   6   47.90   10.50
  -3   3  -6   50.79   10.40
  -3   3  -6   47.70    8.60
  -3   3  -6   40.90   12.60
   3  -2   6  442.36   23.90
   3  -2   6  463.85   23.20
  -3   2  -6  424.26   23.60
  -3   2  -6  437.56   23.00
  -3   2  -6  440.46   23.80
   3  -1   6  731.43   36.10
   3  -1   6  776.32   36.30
   3  -1   6  769.12   36.60
  -3   1  -6  709.93   35.90
  -3   1  -6  720.63   36.30
  -3   1  -6  758.12   36.70
   3   0   6 1689.73   78.09
   3   0   6 1664.23   78.19
   3   0   6 1658.03   78.39
  -3   0  -6 1706.93   78.09
  -3   0  -6 1710.23   78.29
  -3   0  -6 1719.23   78.49
   3   1   6  738.33   35.50
   3   1   6  723.03   35.30
   3   1   6  744.83   35.50
  -3  -1  -6  737.23   35.60
  -3  -1  -6  730.03   35.50
  -3  -1  -6  722.23   35.90
   3   2   6  443.76   22.50
   3   2   6  370.26   21.10
   3   2   6  435.86   21.80
  -3  -2  -6  426.76   23.00
  -3  -2  -6  423.86   22.10
  -3  -2  -6  427.36   22.40
   3   3   6   41.50    8.10
   3   3   6   47.90    7.20
   3   3   6   35.90    6.60
  -3  -3  -6   40.20    6.90
  -3  -3  -6   33.90    8.80
  -3  -3  -6   45.20    7.60
   3   4   6   55.29    7.30
   3   4   6   51.59    9.50
   3   4   6   62.29   14.10
  -3  -4  -6   49.70    8.10
  -3  -4  -6   50.09    8.50
  -3  -4  -6   42.20   11.40
  -3  -4  -6   35.50    8.50
   3   5   6    7.90   14.90
   3   5   6   15.70    3.60
   3   5   6    6.70    5.70
  -3  -5  -6    7.40    8.00
  -3  -5  -6    2.90    8.10
  -3  -5  -6    6.00    6.20
  -3  -5  -6    9.00   14.90
   3   6   6   56.69   15.60
  -3  -6  -6   39.10   11.20
  -3  -6  -6   46.70    6.30
  -3  -6  -6   53.39    5.90
  -4   7  -6  178.88   23.40
   4  -6   6  171.78   24.00
   4  -5   6  117.49   20.80
   4  -5   6  111.69   16.50
   4  -5   6  109.99   14.10
  -4   5  -6  150.78   22.00
  -4   5  -6  123.19   18.50
  -4   5  -6  110.39   17.30
   4  -4   6  112.09   14.80
  -4   4  -6   93.59   12.90
  -4   4  -6   90.59   14.50
   4  -3   6  101.09   13.30
  -4   3  -6  110.89   16.00
  -4   3  -6   96.29   12.70
  -4   3  -6  101.49   12.50
   4  -2   6  208.38   14.80
   4  -2   6  210.68   15.90
  -4   2  -6  208.98   15.30
  -4   2  -6  206.38   14.80
  -4   2  -6  186.88   12.80
   4  -1   6  743.13   36.20
   4  -1   6  700.13   36.40
   4  -1   6  752.02   36.00
  -4   1  -6  708.63   36.00
  -4   1  -6  736.13   35.50
  -4   1  -6  735.13   36.10
   4   0   6 1042.80   48.80
   4   0   6  978.50   48.70
   4   0   6 1024.80   48.90
  -4   0  -6 1025.50   49.40
  -4   0  -6 1062.79   49.00
  -4   0  -6 1013.50   48.70
   4   1   6  718.13   37.20
   4   1   6  732.63   36.40
   4   1   6  729.83   36.40
  -4  -1  -6  778.42   36.20
  -4  -1  -6  751.12   36.30
  -4  -1  -6  737.83   36.40
   4   2   6  221.88   14.10
   4   2   6  207.48   13.70
   4   2   6  216.18   12.70
  -4  -2  -6  186.88   14.30
  -4  -2  -6  196.68   15.40
   4   3   6  110.59   10.80
   4   3   6   82.19    8.70
   4   3   6  107.19   13.70
  -4  -3  -6  100.79   14.00
  -4  -3  -6  103.69   12.50
  -4  -3  -6  118.39   10.90
   4   4   6   72.59    9.50
   4   4   6   75.79   11.20
   4   4   6   91.79   15.30
  -4  -4  -6   72.09   12.80
  -4  -4  -6   60.29    9.40
   4   5   6  122.99   13.50
   4   5   6   99.29   15.40
   4   5   6  104.39   11.40
  -4  -5  -6  120.79   14.30
  -4  -5  -6  116.79   13.00
  -4  -5  -6  113.69   20.20
   4   6   6   17.60    4.90
   4   6   6   16.90   16.30
   4   6   6   27.80    5.60
  -4  -6  -6   28.60    7.90
  -4  -6  -6   19.20   10.70
   4   7   6   48.40   20.20
  -4  -7  -6   31.00   12.30
   5  -7   6    0.70   15.00
   5  -7   6    5.80   20.10
   5  -7   6    9.20   18.40
  -5   7  -6   14.40   12.40
  -5   7  -6   15.50   28.50
   5  -6   6   26.90   18.20
  -5   6  -6   17.30   25.50
   5  -5   6   64.19    9.00
   5  -5   6   91.09   15.40
  -5   5  -6   63.59   14.90
  -5   5  -6  100.99   16.80
  -5   5  -6   63.89   13.70
   5  -4   6   43.00   12.40
   5  -4   6   39.90   12.30
  -5   4  -6   33.80   11.70
  -5   4  -6   43.90   11.30
  -5   4  -6   67.49   15.70
   5  -3   6  194.78   16.10
   5  -3   6  246.18   19.90
  -5   3  -6  238.98   18.50
  -5   3  -6  191.28   17.80
  -5   3  -6  189.38   16.40
   5  -2   6   37.00   10.90
   5  -2   6   46.90   10.40
  -5   2  -6   31.20   11.70
  -5   2  -6   41.60    8.80
  -5   2  -6   35.60   10.40
   5  -1   6  651.73   33.80
   5  -1   6  656.93   33.10
   5  -1   6  631.24   33.40
  -5   1  -6  696.63   33.90
  -5   1  -6  680.73   33.30
  -5   1  -6  663.13   33.20
   5   0   6   64.99   10.00
   5   0   6   75.69   10.00
   5   0   6   52.49    8.70
  -5   0  -6   54.99    9.20
  -5   0  -6   69.29    9.30
   5   1   6  698.93   35.00
   5   1   6  678.93   34.50
   5   1   6  663.03   34.70
  -5  -1  -6  673.93   35.10
  -5  -1  -6  781.82   35.90
  -5  -1  -6  668.13   35.00
   5   2   6   48.10   10.40
   5   2   6   51.39   11.00
   5   2   6   37.60   10.10
  -5  -2  -6   42.30    7.40
  -5  -2  -6   42.30   11.50
  -5  -2  -6   42.00   10.60
   5   3   6  190.08   17.50
   5   3   6  187.38   17.10
  -5  -3  -6  172.48   16.10
  -5  -3  -6  180.68   22.40
  -5  -3  -6  179.48   16.30
   5   4   6   49.80   12.80
   5   4   6   46.70   11.70
   5   4   6   51.89    8.20
  -5  -4  -6   44.20    7.10
  -5  -4  -6   57.39   15.70
   5   5   6   93.39   17.40
   5   5   6   86.49   14.20
   5   5   6   61.39   13.90
  -5  -5  -6   71.49   12.90
  -5  -5  -6   59.19   12.60
   5   6   6   58.99    9.30
   5   6   6   39.60   11.10
  -5  -6  -6   29.90   11.00
  -5  -6  -6   30.10   12.80
   5   7   6   23.80   17.90
  -5  -7  -6    9.30   13.20
  -5  -7  -6   42.00   13.30
  -5  -7  -6    7.60   10.90
   6  -6   6   64.89   19.60
   6  -6   6   72.49   18.30
  -6   6  -6  122.69   21.80
  -6   6  -6   62.39   20.00
   6  -5   6    2.20   17.10
   6  -5   6    2.50   14.70
  -6   5  -6   -5.90   16.10
  -6   5  -6   -8.50   12.80
  -6   5  -6    3.00   12.40
   6  -4   6  234.78   21.10
   6  -4   6  249.08   20.90
  -6   4  -6  242.68   22.10
  -6   4  -6  220.48   20.50
  -6   4  -6  225.58   21.10
   6  -3   6   83.99   13.90
   6  -3   6   65.39   13.20
  -6   3  -6   92.29   12.70
  -6   3  -6   67.29   14.30
   6  -2   6   59.49   10.60
  -6   2  -6   75.09   11.10
  -6   2  -6   61.29   14.10
   6  -1   6  120.99   13.90
   6  -1   6  135.69   13.70
   6  -1   6  140.99   14.70
  -6   1  -6  123.89   13.60
  -6   1  -6  137.39   15.40
  -6   1  -6  133.69   14.50
   6   0   6   67.59   10.80
   6   0   6   52.29   11.80
   6   0   6   56.29    9.60
  -6   0  -6   63.89   13.30
  -6   0  -6   58.09   11.30
  -6   0  -6   63.19   11.10
   6   1   6  126.29   13.90
   6   1   6  130.49   13.60
   6   1   6  123.89   16.00
  -6  -1  -6  132.49   14.50
  -6  -1  -6  132.49   12.40
  -6  -1  -6  123.69   14.70
   6   2   6   82.59   11.40
   6   2   6   70.19   13.10
   6   2   6   67.79   12.80
  -6  -2  -6  105.49   19.70
   6   3   6   58.49   13.10
   6   3   6   65.29   12.40
  -6  -3  -6   50.29   12.50
  -6  -3  -6   58.29    8.00
  -6  -3  -6   66.29   15.50
   6   4   6  220.28   18.30
   6   4   6  226.98   21.00
  -6  -4  -6  212.98   19.90
  -6  -4  -6  225.48   21.50
  -6  -4  -6  221.28   19.20
   6   5   6    4.00    7.60
   6   5   6    0.10    7.90
   6   5   6    9.10   12.10
  -6  -5  -6   -6.60   11.50
  -6  -5  -6   15.50   12.30
   6   6   6   55.09   11.50
   6   6   6   97.29   19.20
   6   6   6   65.29   12.20
   6   7   6   32.80   17.60
   7  -6   6   18.70   22.70
   7  -6   6   22.30   19.10
   7  -6   6    7.60   12.50
  -7   6  -6   17.30   29.10
   7  -5   6  148.69   20.80
   7  -5   6  166.98   20.80
  -7   5  -6  197.28   22.10
  -7   5  -6  142.49   21.00
   7  -4   6   25.10   14.40
   7  -4   6   15.60   14.50
  -7   4  -6   12.90   12.20
  -7   4  -6   -8.70   14.40
  -7   4  -6   36.80   14.10
   7  -3   6   91.29   16.70
   7  -3   6   90.39   13.30
  -7   3  -6  103.79   18.80
  -7   3  -6   93.49   17.60
  -7   3  -6   74.89   16.90
   7  -2   6   32.80   11.20
   7  -2   6   49.40   13.40
  -7   2  -6   72.69   19.00
  -7   2  -6   42.60   13.80
  -7   2  -6   38.40   16.10
   7  -1   6  351.76   23.00
   7  -1   6  356.96   25.70
  -7   1  -6  265.77   22.90
  -7   1  -6  362.76   24.50
  -7   1  -6  351.16   24.00
   7   0   6   16.20   11.30
   7   0   6   27.70   12.60
   7   0   6   19.10   13.70
  -7   0  -6   20.20   12.60
   7   1   6  369.86   24.10
   7   1   6  378.76   23.60
   7   1   6  347.47   22.30
  -7  -1  -6  415.56   26.10
  -7  -1  -6  380.06   25.40
  -7  -1  -6  341.77   22.70
   7   2   6   40.80   10.60
   7   2   6   40.50   12.00
   7   2   6   39.70   12.20
  -7  -2  -6   44.20   12.00
  -7  -2  -6   47.30   12.00
  -7  -2  -6   45.70   10.00
   7   3   6   79.99   13.40
   7   3   6   84.19   12.80
   7   3   6   87.99   17.00
  -7  -3  -6   87.89   15.30
  -7  -3  -6   86.89   14.60
   7   4   6   20.90   11.60
   7   4   6   13.40   11.70
   7   4   6   12.60   14.00
  -7  -4  -6   11.40    8.00
  -7  -4  -6   17.20   15.60
  -7  -4  -6   21.60   14.40
   7   5   6   92.29   14.10
   7   5   6  111.79   17.50
  -7  -5  -6  113.69   18.00
  -7  -5  -6  156.38   20.40
  -7  -5  -6  160.58   24.30
   7   6   6   16.30   11.20
   7   6   6   19.60   19.10
   7   6   6   26.70   14.90
  -7  -6  -6    9.90   18.30
  -7  -6  -6  -17.10   21.40
   8  -6   6   25.90   27.80
   8  -6   6    5.20    9.20
   8  -6   6  -20.40   24.50
  -8   6  -6   -1.00   13.70
  -8   6  -6   -0.70   25.80
   8  -5   6   95.69   26.60
  -8   5  -6  101.59   15.30
  -8   5  -6   91.89   16.30
  -8   5  -6   90.59   28.30
   8  -4   6   -2.00   22.00
   8  -4   6    6.50   22.50
  -8   4  -6    0.00   20.30
  -8   4  -6   12.30   11.80
   8  -3   6  142.59   17.80
   8  -3   6  150.08   26.70
  -8   3  -6  169.98   22.20
  -8   3  -6  122.09   17.60
  -8   3  -6  123.79   18.80
   8  -2   6   19.80   12.60
   8  -2   6   16.00   16.60
   8  -2   6   13.00   14.60
  -8   2  -6   17.90   15.00
  -8   2  -6   22.70   11.10
   8  -1   6   95.69   16.20
   8  -1   6  120.49   19.50
   8  -1   6  120.29   19.80
  -8   1  -6  136.09   23.50
  -8   1  -6  126.09   18.20
  -8   1  -6  121.59   16.40
   8   0   6   52.29   14.40
   8   0   6   84.19   13.90
   8   0   6   91.79   15.40
  -8   0  -6   85.79   18.40
  -8   0  -6   87.29   14.00
  -8   0  -6   93.49   16.20
   8   1   6   98.29   14.60
   8   1   6  100.09   17.70
   8   1   6   96.59   13.20
  -8  -1  -6   83.69   16.10
  -8  -1  -6  101.39   16.60
  -8  -1  -6  108.69   17.40
   8   2   6   17.10   14.10
   8   2   6   17.50   10.90
   8   2   6   22.00   13.80
  -8  -2  -6   14.70   10.90
  -8  -2  -6   23.80   11.20
  -8  -2  -6   10.70   11.20
   8   3   6  123.19   18.00
   8   3   6  116.29   17.40
   8   3   6  121.69   15.60
  -8  -3  -6  117.29   17.00
  -8  -3  -6  142.59   19.10
   8   4   6   43.70   12.80
   8   4   6    0.40   17.10
  -8  -4  -6   -2.70   23.20
   8   5   6  116.19   18.30
   8   5   6  149.69   17.70
   8   5   6   94.89   14.60
  -8  -5  -6  125.49   25.30
  -8  -5  -6   95.89   17.60
   8   6   6   67.89   14.50
  -9   6  -6   14.50   37.00
   9  -5   6   64.99   26.20
   9  -5   6   26.60   24.60
  -9   5  -6    9.40   23.30
  -9   5  -6    3.00   15.20
  -9   4  -6  252.87   40.20
  -9   4  -6  220.58   24.60
   9  -3   6  -27.20   25.70
   9  -3   6   38.20   19.60
  -9   3  -6   28.00   13.30
  -9   3  -6   37.30   14.90
  -9   3  -6   65.99   24.00
   9  -2   6  258.77   21.30
   9  -2   6  218.78   24.40
   9  -2   6  204.88   18.90
  -9   2  -6  215.58   22.90
  -9   2  -6  196.98   24.70
  -9   2  -6  202.08   21.80
   9  -1   6   32.10   16.70
   9  -1   6   31.60   13.90
   9  -1   6   34.50    9.10
  -9   1  -6   38.10   16.70
  -9   1  -6   16.30   16.60
  -9   1  -6   25.50   15.80
   9   0   6  281.97   25.00
   9   0   6  307.17   24.40
   9   0   6  289.07   21.90
  -9   0  -6  316.97   25.20
  -9   0  -6  320.17   23.10
  -9   0  -6  272.07   24.50
   9   1   6   33.50   14.00
   9   1   6   26.10   11.20
  -9  -1  -6   36.90   19.00
  -9  -1  -6   33.60   13.10
  -9  -1  -6   69.39   17.50
   9   2   6  204.38   19.60
   9   2   6  190.28   23.50
   9   2   6  224.28   20.70
  -9  -2  -6  201.68   20.70
  -9  -2  -6  185.38   21.30
  -9  -2  -6  201.88   26.40
   9   3   6  -11.60   12.10
   9   3   6   44.20   12.90
   9   3   6   27.80   15.80
  -9  -3  -6   17.80   16.60
  -9  -3  -6  -11.80   26.00
  -9  -3  -6   18.90   23.30
   9   4   6  142.29   20.70
   9   6   6   43.10   13.20
  -9  -6  -6  108.09   23.70
  -9  -6  -6    9.80   37.10
  10  -5   6   41.00   34.30
  10  -5   6  -32.00   19.30
 -10   5  -6    8.20   22.00
 -10   5  -6   14.60   16.10
 -10   5  -6  -26.40   31.60
  10  -3   6  122.39   26.20
 -10   3  -6  111.09   21.20
 -10   3  -6  106.89   27.90
 -10   3  -6  112.29   17.90
  10  -2   6   19.50   14.70
  10  -2   6   12.00   15.40
 -10   2  -6   36.50   14.80
 -10   2  -6   23.50   20.40
  10  -1   6  127.59   21.00
  10  -1   6  108.99   19.30
  10  -1   6  116.79   17.30
 -10   1  -6  103.29   19.80
  10   0   6   59.49   16.40
  10   0   6   45.60   13.90
  10   0   6   55.89   15.90
 -10   0  -6   43.70   20.30
 -10   0  -6   49.20   16.10
  10   1   6  119.09   16.90
  10   1   6   91.19   16.20
  10   1   6  115.49   19.00
 -10  -1  -6  113.69   20.10
  10   2   6   48.20   12.40
  10   2   6   46.70   27.80
  10   2   6   71.09   13.90
 -10  -2  -6    4.80   23.10
 -10  -2  -6   75.69   21.70
 -10  -2  -6    7.70   24.00
  10   3   6  100.49   19.00
  10   3   6  118.09   24.50
  10   3   6  142.19   23.00
 -10  -3  -6  112.49   28.10
  10   4   6    3.10   14.30
  10   4   6    8.70   14.00
 -10  -4  -6   31.60   19.50
  10   5   6   17.40   13.90
  10   5   6   22.40   20.50
  10   5   6   -1.60   15.20
 -10  -5  -6   27.70   24.30
 -10  -5  -6   42.70   37.60
  11  -4   6   78.69   24.80
 -11   4  -6   92.59   24.90
 -11   4  -6   68.09   18.80
  11  -3   6  210.48   27.50
 -11   3  -6  226.08   32.60
 -11   3  -6  258.87   25.60
 -11   3  -6  248.28   37.10
 -11   2  -6   23.60   20.30
 -11   2  -6   79.99   26.00
  11  -1   6   15.30   16.70
  11  -1   6  -13.50   29.20
  11  -1   6    5.00   14.20
 -11   1  -6   27.30   28.40
 -11   1  -6   17.30   23.80
  11   0   6    6.10   17.00
  11   0   6    4.80   11.20
 -11   0  -6  -38.80   28.90
 -11   0  -6   -1.00   27.20
 -11   0  -6   -0.70   17.30
  11   1   6   17.70   14.70
  11   1   6    2.40   17.30
  11   1   6   30.80   18.90
 -11  -1  -6    4.60   18.10
 -11  -1  -6   43.10   25.80
 -11  -1  -6    1.10   18.50
  11   3   6  210.58   22.20
  11   3   6  232.78   23.80
 -11  -3  -6  213.68   35.50
 -11  -3  -6  277.87   31.50
  11   4   6   73.29   17.20
  11   4   6  109.99   26.50
  11   4   6   69.09   16.10
 -11  -4  -6   42.10   31.90
 -11  -4  -6   82.79   32.80
  12  -3   6  247.78   42.70
  12  -3   6  236.88   33.90
  12  -2   6   86.29   21.40
  12  -2   6  138.49   25.70
 -12   2  -6   35.80   18.90
  12  -1   6  324.77   35.60
 -12   1  -6  259.57   36.80
  12   0   6   11.90   25.50
  12   0   6   16.60   15.80
  12   0   6    2.10   15.00
 -12   0  -6   -7.30   28.70
 -12   0  -6   42.10   21.90
  12   1   6   35.50   15.40
  12   1   6   51.99   17.80
 -12  -1  -6   45.10   26.20
 -12  -1  -6   53.19   23.70
 -12  -2  -6  210.58   32.20
 -12  -2  -6  135.89   32.00
  12   3   6   37.80   16.70
  12   3   6   55.49   17.60
  12   3   6   33.20   26.80
 -12  -3  -6   61.99   28.10
  12   4   6   59.49   34.80
 -12  -4  -6   62.09   30.30
 -12  -4  -6   -6.40   43.30
  13  -3   6   45.60   24.20
  13  -2   6   30.00   19.70
  13  -2   6   67.79   21.00
 -13   2  -6    8.00   27.20
 -13   2  -6    4.60   19.70
 -13   2  -6    0.00   34.70
  13  -1   6   80.39   18.70
  13  -1   6   88.29   29.50
  13  -1   6   44.30   20.30
 -13   1  -6   84.69   27.00
 -13   1  -6   41.90   20.90
 -13   0  -6  -13.10   36.00
  13   1   6   56.19   18.00
  13   1   6   39.90   16.00
 -13  -1  -6   69.09   37.40
 -13  -1  -6   68.79   27.70
 -13  -2  -6  114.09   37.70
  14   0   6   51.79   18.70
  14   0   6   41.40   32.40
  14   0   6   58.19   17.60
 -14   0  -6   60.99   22.90
 -14   0  -6   82.09   44.40
 -17  -1   7   22.70   41.70
 -17   0   7  -14.80   16.50
 -17   0   7   18.10   34.20
  17   0  -7   10.10   19.80
  17   0  -7   -2.40   18.90
  17   0  -7   -6.70   36.00
  17   0  -7    3.60   19.10
 -17   1   7  349.87   45.70
 -16  -2   7   69.59   22.80
  16   2  -7   -2.60   27.20
  16   2  -7   57.19   22.10
 -16  -1   7   82.09   32.80
 -16   0   7   10.90   18.70
  16   0  -7   -6.70   16.70
  16   0  -7   -5.00   18.50
  16   0  -7  -58.69   28.00
  16  -1  -7   69.59   35.30
  16  -1  -7   21.00   24.60
 -16   2   7    9.70   16.90
 -16   2   7  -79.99   41.00
  16  -2  -7   75.79   26.80
  16  -2  -7   47.30   14.70
  16  -2  -7    4.10   11.10
  16  -2  -7   -0.50   30.50
 -15  -4   7  115.09   30.00
 -15  -3   7  124.29   37.70
 -15  -3   7   52.19   26.10
  15   3  -7    0.20   31.70
 -15  -2   7  101.89   25.50
 -15   0   7    5.30   26.20
 -15   0   7   -7.80   14.90
  15   0  -7  -10.50   24.60
  15   0  -7   34.10   18.60
 -15   1   7   31.00   18.40
  15  -1  -7   -0.50   20.30
  15  -1  -7    6.70   12.20
  15  -1  -7    2.80   12.00
  15  -1  -7   16.40   21.40
 -15   3   7  -21.90   15.90
 -15   3   7   -4.60   25.80
  15  -3  -7   -6.80   17.30
  15  -3  -7  -28.10   21.40
 -15   4   7  -12.90   32.00
 -15   4   7   -2.00   20.30
  15  -4  -7   -3.30   20.40
  15  -4  -7   14.90   28.30
 -14  -4   7  141.49   32.30
 -14  -3   7   -2.10   21.20
  14   3  -7   12.10   17.90
  14   3  -7   -3.30   13.80
  14   3  -7   26.90   17.80
  14   2  -7  174.38   27.60
 -14  -1   7    8.40   17.60
 -14  -1   7  -10.60   30.50
  14   1  -7  -13.50   23.90
  14   1  -7   -5.00   14.40
 -14   0   7    5.10   19.20
  14   0  -7  -16.00   24.10
  14   0  -7   -0.30   15.90
  14   0  -7    3.10   15.70
 -14   1   7    7.90   17.60
 -14   1   7   43.20   20.40
  14  -1  -7   12.60   23.20
  14  -1  -7    1.00   10.00
  14  -1  -7   17.90   17.40
 -14   2   7    6.60   13.60
 -14   2   7    7.60   17.70
  14  -2  -7    5.40    7.40
  14  -2  -7   -2.10   12.00
  14  -2  -7   10.00   13.30
 -14   3   7   11.30   15.40
 -14   3   7   35.10   29.50
  14  -3  -7   15.50   24.80
  14  -3  -7   11.70   13.30
 -14   4   7  -11.70   26.10
 -14   4   7    6.00   14.60
  14  -4  -7   24.20   28.50
  14  -4  -7    3.20   16.90
  14  -4  -7  -16.90   29.60
 -13  -5   7   79.69   35.50
 -13  -5   7   12.70   23.00
  13   5  -7   16.00   17.80
  13   5  -7   35.50   24.60
  13   5  -7   10.20   15.20
 -13  -4   7  -15.80   19.60
  13   4  -7   22.80   14.00
  13   4  -7   22.40   18.60
  13   4  -7    4.00   14.50
 -13  -2   7  -30.50   27.70
 -13  -2   7    7.00   16.70
  13   2  -7   30.10   13.00
  13   2  -7   15.90   15.80
  13   2  -7    3.90   15.70
 -13  -1   7  138.79   20.40
 -13  -1   7  121.59   20.20
  13   1  -7  111.09   20.10
  13   1  -7  104.69   17.60
 -13   0   7  -10.80   13.80
 -13   0   7    0.60   15.60
  13   0  -7   -5.20   13.00
  13   0  -7   -4.80   10.20
  13   0  -7    0.50   16.20
 -13   1   7  125.09   21.20
 -13   1   7  119.29   18.60
  13  -1  -7  108.79   18.10
  13  -1  -7  100.99   14.00
  13  -1  -7  103.59   15.30
 -13   2   7   77.09   25.50
 -13   2   7   72.29   15.00
  13  -2  -7   47.50   17.90
  13  -2  -7   -7.00   21.80
 -13   4   7   20.50   14.60
  13  -4  -7   21.60   18.50
  13  -4  -7   13.40   15.40
  13  -4  -7    5.70   21.20
 -13   5   7   36.20   22.60
 -13   5   7   39.70   15.20
  13  -5  -7   25.60   23.00
  13  -5  -7   12.50   23.50
  13  -5  -7  -21.60   25.90
 -12  -6   7    5.80   28.80
 -12  -6   7   -1.70   36.70
  12   6  -7   13.10   13.70
 -12  -5   7  -36.90   23.50
  12   5  -7    5.20   18.10
  12   5  -7    7.80   14.30
 -12  -3   7   24.20   25.60
 -12  -3   7   32.70   20.30
  12   3  -7   58.49   19.10
  12   3  -7   99.69   16.40
  12   3  -7   59.89   16.80
 -12  -2   7   17.30   15.50
 -12  -2   7   19.00   13.80
  12   2  -7   16.00   13.80
  12   2  -7   21.80   15.00
  12   2  -7    9.20   15.60
 -12  -1   7   61.79   13.70
 -12  -1   7   89.59   17.00
  12   1  -7   65.49   15.50
  12   1  -7   84.89   17.00
  12   1  -7   71.99   17.90
 -12   0   7   -4.90   14.30
 -12   0   7   -5.20   16.80
  12   0  -7   -3.70   14.30
  12   0  -7   -8.10   11.10
  12   0  -7   -8.30    9.10
 -12   1   7    7.30   24.80
 -12   1   7   63.29   15.50
  12  -1  -7   81.69    9.80
  12  -1  -7   64.59   17.60
  12  -1  -7   62.79    9.10
 -12   2   7   15.60   16.80
 -12   2   7   19.80   13.20
  12  -2  -7   17.20   18.20
  12  -2  -7   -1.40   13.50
  12  -2  -7   12.50    6.60
  12  -2  -7   -4.30   10.90
 -12   3   7   36.40   15.00
  12  -3  -7   37.00   12.00
  12  -3  -7    8.60   24.30
  12  -3  -7   39.70   15.20
 -12   4   7   62.29   15.60
 -12   4   7    2.80   16.60
  12  -4  -7    2.90   16.80
  12  -4  -7   12.80   22.60
  12  -4  -7   20.30    8.70
 -12   6   7   41.30   11.50
  12  -6  -7   15.20   13.80
 -11  -6   7   45.00   29.30
 -11  -6   7   86.29   31.40
  11   6  -7   44.30   14.40
  11   6  -7   42.40   20.60
 -11  -5   7   21.80   27.70
  11   5  -7   19.40   17.40
  11   5  -7   -2.50   12.80
  11   5  -7   17.00   21.50
 -11  -4   7   -5.80   22.10
 -11  -4   7   -2.80   19.00
  11   4  -7   -3.40   16.90
  11   4  -7    0.80   15.80
 -11  -3   7  150.38   26.20
 -11  -3   7  137.39   17.90
  11   3  -7  127.99   19.40
  11   3  -7  121.29   16.50
  11   3  -7  145.69   18.20
 -11  -2   7   98.79   18.40
 -11  -2   7  113.79   16.50
  11   2  -7   87.79   18.10
  11   2  -7  116.89   17.80
  11   2  -7  149.19   23.90
 -11  -1   7   46.70   16.00
 -11  -1   7   54.29   13.70
  11   1  -7   58.29   11.20
  11   1  -7  100.29   19.40
  11   1  -7   36.60   14.30
 -11   0   7    5.50   13.80
  11   0  -7   -0.30    7.40
  11   0  -7    1.90   11.00
  11   0  -7   -1.40    7.60
  11   0  -7   -6.70   13.70
 -11   1   7   60.79   13.90
 -11   1   7   43.70   16.30
  11  -1  -7   42.40    7.00
  11  -1  -7   46.30   13.30
  11  -1  -7   60.19    7.00
  11  -1  -7   53.69   13.50
 -11   2   7   95.39   16.80
  11  -2  -7   84.79    7.00
  11  -2  -7  100.99   14.20
  11  -2  -7   97.29   14.60
 -11   3   7  167.68   19.20
 -11   3   7  151.28   20.50
  11  -3  -7  138.49   16.90
  11  -3  -7  154.78   18.10
  11  -4  -7  144.29   26.00
 -11   5   7   39.70   11.80
  11  -5  -7   12.00   14.30
  11  -5  -7   29.10   16.20
  11  -5  -7   20.10   11.20
 -11   6   7   32.10   15.90
  11  -6  -7   83.99   18.90
  11  -6  -7   49.80   16.30
 -10  -6   7   14.80   21.60
  10   6  -7   49.50   13.10
  10   6  -7   19.10   17.40
  10   6  -7   -2.00   20.60
 -10  -5   7   23.30   19.40
 -10  -5   7   45.10   23.20
  10   5  -7   61.79   16.60
  10   5  -7   51.19   20.10
 -10  -4   7  118.39   20.20
  10   4  -7  137.79   19.60
  10   4  -7  101.99   18.70
  10   4  -7  101.39   16.60
 -10  -3   7   17.20   12.50
 -10  -3   7   20.20   15.80
  10   3  -7   14.60   12.20
  10   3  -7   31.50   13.00
  10   3  -7   14.10   13.80
 -10  -2   7  160.88   17.70
 -10  -2   7  189.38   21.00
  10   2  -7  159.58   17.00
  10   2  -7  168.38   18.90
  10   2  -7  178.48   19.20
 -10  -1   7    6.80   14.40
  10   1  -7    7.80   12.70
  10   1  -7    3.30    8.30
  10   1  -7   -3.80   12.10
 -10   0   7    2.40   13.00
 -10   0   7   -1.40   12.60
  10   0  -7   17.50   18.40
  10   0  -7    2.50    5.40
  10   0  -7    0.80   11.00
 -10   1   7   17.40   12.20
  10  -1  -7    4.30    7.80
  10  -1  -7   47.00   14.20
  10  -1  -7   -0.40    6.70
  10  -1  -7    3.30    5.50
 -10   2   7  180.38   18.00
 -10   2   7  172.08   17.70
  10  -2  -7  173.98    9.40
  10  -2  -7  183.68   16.00
  10  -2  -7  172.78   17.20
  10  -2  -7  177.58   12.90
 -10   3   7   14.80    7.50
 -10   3   7   15.00   10.30
  10  -3  -7   29.90   14.90
  10  -3  -7   22.90    7.80
 -10   4   7  108.69   16.30
  10  -4  -7  103.49   14.60
  10  -4  -7  103.19   12.90
 -10   5   7   24.90   12.80
 -10   5   7    8.10   10.20
  10  -5  -7   31.40   16.40
  10  -5  -7   25.80   14.10
 -10   6   7   10.80    9.90
 -10   6   7   13.40   21.40
  10  -6  -7   25.30   15.80
  10  -6  -7   13.00   19.30
  10  -6  -7   11.50   22.40
  -9  -7   7    1.40   20.90
   9   7  -7    1.10   13.10
  -9  -6   7  -11.40   20.80
  -9  -6   7    4.60   15.20
   9   6  -7    4.50   17.80
   9   6  -7   10.80   12.40
   9   6  -7    3.80   15.90
  -9  -5   7    5.20   15.40
  -9  -5   7  -47.90   22.80
   9   5  -7   12.00   12.30
   9   4  -7    1.50   12.70
   9   4  -7   -2.30   12.40
  -9  -3   7   29.70   10.70
  -9  -3   7   22.20    9.50
   9   3  -7   47.40   13.80
   9   3  -7   29.20   11.00
  -9  -2   7  194.48   17.20
  -9  -2   7  210.38   22.20
   9   2  -7  173.98    9.00
   9   2  -7  179.78   16.70
   9   2  -7  208.58   18.30
   9   2  -7  193.98   16.60
  -9  -1   7  131.79   14.00
  -9  -1   7  122.79   15.40
   9   1  -7  116.39   11.10
   9   1  -7  118.29    6.80
   9   1  -7  122.69   14.80
   9   1  -7  119.39    6.90
   9   1  -7  128.19   14.60
  -9   0   7    5.40    9.80
   9   0  -7   -2.50    7.70
   9   0  -7   -1.80    3.10
   9   0  -7   -3.00    6.50
   9   0  -7   -0.70    9.70
  -9   1   7  125.59   16.10
  -9   1   7  130.69   15.20
   9  -1  -7  125.29   11.40
   9  -1  -7  141.39   12.80
   9  -1  -7  133.19   14.10
   9  -1  -7  124.59    9.70
  -9   2   7  184.48   17.70
  -9   2   7  182.48   14.60
   9  -2  -7  179.18   12.60
  -9   3   7   29.20   12.20
  -9   3   7   41.70   12.30
   9  -3  -7   31.60   11.20
   9  -3  -7   15.00    7.90
   9  -3  -7   31.10   10.40
  -9   4   7  -11.40    9.80
   9  -4  -7   -1.00   12.20
   9  -4  -7   -7.40   11.00
   9  -4  -7   -5.80    9.00
  -9   5   7    1.80   13.00
  -9   5   7    6.40    8.20
   9  -5  -7    5.70    6.30
   9  -5  -7   -1.00   12.60
   9  -5  -7    5.30   12.60
  -9   6   7    6.90   12.00
  -9   6   7    5.50   12.00
   9  -6  -7   28.10   12.40
   9  -6  -7    3.60   10.00
   9  -7  -7   -2.20    9.30
   9  -7  -7    1.20    9.50
  -8  -7   7   30.70   31.20
  -8  -7   7  170.98   28.30
   8   7  -7  149.19   25.90
   8   7  -7   43.70   21.00
   8   7  -7   99.49   18.10
  -8  -5   7   -3.00   13.10
  -8  -5   7    0.90    6.80
  -8  -5   7   -3.30   14.60
   8   5  -7    1.90   11.30
   8   5  -7   -4.40   10.30
   8   5  -7   -3.40   15.20
  -8  -4   7   84.09   13.80
  -8  -4   7  112.79   17.00
   8   4  -7   90.99   11.20
   8   4  -7   94.09   13.40
   8   4  -7  100.79   13.90
  -8  -3   7  134.09   17.70
  -8  -3   7   98.09   14.20
   8   3  -7   99.89   15.70
   8   3  -7  150.28   16.20
   8   3  -7  102.59   19.30
  -8  -2   7  216.78   17.00
  -8  -2   7  220.48   16.00
   8   2  -7  201.98   16.00
   8   2  -7  219.58   14.50
   8   2  -7  225.28   18.20
  -8  -1   7    3.30    8.50
  -8  -1   7   -5.00    7.20
   8   1  -7    3.10    8.50
   8   1  -7   -1.00    7.80
   8   1  -7   -8.60    5.70
  -8   0   7    3.70    8.70
  -8   0   7    0.00    9.30
   8   0  -7   -1.70    3.80
   8   0  -7    3.20    7.90
   8   0  -7    0.30    2.40
   8   0  -7    4.30    6.50
  -8   1   7    8.50    8.00
  -8   1   7   -4.30    6.60
   8  -1  -7    0.90    8.30
   8  -1  -7    3.30    4.10
   8  -1  -7    0.40    4.50
  -8   2   7  210.78   18.40
  -8   2   7  226.28   17.20
   8  -2  -7  205.88   15.90
   8  -2  -7  223.58   16.10
   8  -2  -7  197.88   12.90
  -8   3   7  112.09   15.90
  -8   3   7  111.69    9.60
   8  -3  -7  101.09   14.80
  -8   4   7  113.49   15.10
  -8   4   7   86.49   10.10
   8  -4  -7   77.59   12.20
   8  -4  -7   68.89   11.20
   8  -4  -7  120.89   15.90
  -8   5   7   -6.80   10.90
  -8   5   7   -7.00   11.90
   8  -5  -7   -0.80    8.60
   8  -5  -7   -5.30   11.90
   8  -5  -7    4.70   11.40
  -8   6   7   21.00    9.70
  -8   6   7   16.90    7.80
   8  -6  -7   11.00   12.70
   8  -6  -7   -1.10   10.20
   8  -6  -7    1.40   12.10
   8  -7  -7   19.00   11.50
   8  -7  -7   26.30   10.30
  -7  -7   7   35.00   16.10
  -7  -7   7   27.70   20.80
   7   7  -7   39.20   14.70
   7   7  -7   18.80   19.90
  -7  -6   7    9.10   14.10
  -7  -6   7   18.60   21.30
  -7  -6   7    2.80   21.00
   7   6  -7   36.60   21.20
   7   6  -7   28.70   19.90
   7   6  -7   24.70   13.50
  -7  -4   7   58.49   12.80
  -7  -4   7   49.40    6.80
   7   4  -7   63.79   12.20
  -7  -3   7   11.30    9.80
   7   3  -7   26.80    8.90
   7   3  -7   19.80   11.70
  -7  -2   7  398.16   23.00
  -7  -2   7  393.86   22.30
   7   2  -7  389.96   22.30
   7   2  -7  412.76   22.50
  -7  -1   7   23.80    5.40
  -7  -1   7   10.80    7.20
   7   1  -7   17.40    9.50
   7   1  -7   13.50    7.90
  -7   0   7    1.80    5.70
  -7   0   7   -2.80    7.30
   7   0  -7    1.80    2.20
   7   0  -7    0.40    6.40
   7   0  -7   -9.00    8.00
  -7   1   7   11.40    9.40
  -7   1   7    7.10    7.00
   7  -1  -7   21.10    9.40
   7  -1  -7   13.40    4.40
   7  -1  -7   15.30    4.30
  -7   2   7  396.16   21.40
  -7   2   7  383.66   20.60
   7  -2  -7  378.56   21.60
   7  -2  -7  380.86   20.00
   7  -2  -7  393.06   22.30
  -7   3   7    9.60    4.10
  -7   3   7   14.60    9.00
   7  -3  -7   26.20    8.00
   7  -3  -7   14.10    6.80
   7  -3  -7   19.20    9.10
  -7   4   7   59.19   11.20
  -7   4   7   48.20    7.50
   7  -4  -7   41.60    8.60
   7  -4  -7   51.79    7.70
   7  -4  -7   69.89   10.60
  -7   5   7   -3.60    6.50
  -7   5   7   -0.30   10.70
   7  -5  -7   -3.00    5.30
  -7   6   7   31.20    6.10
  -7   6   7   24.80    6.70
   7  -6  -7   16.90    7.50
   7  -6  -7   24.00   12.70
   7  -7  -7   10.90   14.00
  -6  -7   7   -4.00   21.30
  -6  -7   7   11.80   13.00
   6   7  -7   42.10   14.20
   6   6  -7  122.69   16.70
  -6  -5   7   96.29   16.30
  -6  -5   7   83.99   12.20
  -6  -5   7   88.09   15.40
   6   5  -7   78.99   10.70
   6   5  -7  121.19   18.70
  -6  -4   7   -3.40    8.20
  -6  -4   7   11.20    6.30
  -6  -4   7   27.00   13.20
   6   4  -7   27.20   10.10
   6   4  -7   11.80   11.10
  -6  -3   7  133.09    8.10
  -6  -3   7  127.99   13.10
   6   3  -7  136.99   14.60
  -6  -2   7  262.37   17.00
   6   2  -7  299.87   17.20
   6   2  -7  320.47   17.60
  -6  -1   7   36.30    8.60
  -6  -1   7   31.00    7.00
   6   1  -7   43.50    7.60
   6   1  -7   40.10    7.40
  -6   0   7   -3.70    5.60
  -6   0   7   -6.40    5.40
   6   0  -7   -0.40    1.70
   6   0  -7   -4.10    5.50
   6   0  -7   -2.20    5.70
  -6   1   7   34.40    7.40
   6  -1  -7   31.40    7.20
   6  -1  -7   31.40    4.30
   6  -1  -7   35.50    7.10
  -6   2   7  315.67   17.70
  -6   2   7  263.97   17.80
   6  -2  -7  318.17   18.00
   6  -2  -7  345.97   17.40
   6  -2  -7  304.57   16.80
  -6   3   7  119.59    9.10
  -6   3   7  142.39   10.40
   6  -3  -7  133.69   10.10
   6  -3  -7  128.39   11.10
   6  -3  -7  112.29   10.70
  -6   4   7   11.90    7.50
  -6   4   7   14.70    6.70
   6  -4  -7   14.80    8.00
   6  -4  -7   18.60    8.00
   6  -4  -7   10.40    4.80
  -6   5   7   83.39    9.10
  -6   5   7   88.89    8.80
   6  -5  -7   67.49   10.20
   6  -5  -7   80.99   12.00
  -6   6   7   38.10    7.10
   6  -6  -7   53.29    8.10
   6  -6  -7   45.30   11.90
  -6   7   7    0.40   11.60
   6  -7  -7   -2.60   11.10
  -5  -7   7    2.90   12.50
  -5  -7   7   -2.80   15.10
  -5  -7   7   -6.60   18.40
   5   7  -7   -4.00   13.00
  -5  -6   7   20.40   10.90
  -5  -6   7   12.60    8.80
  -5  -6   7    6.60   16.90
   5   6  -7   13.00    8.90
   5   6  -7   21.30   12.00
  -5  -5   7    4.60    6.20
  -5  -5   7    5.50    7.00
   5   5  -7    2.30    9.00
  -5  -4   7  127.09   14.40
  -5  -4   7  136.49   12.80
  -5  -4   7  167.48   18.60
   5   4  -7  129.89   15.80
   5   4  -7  123.49   16.80
  -5  -3   7   69.19   11.90
  -5  -3   7   56.19    5.80
  -5  -3   7   63.69   10.70
   5   3  -7   68.69   10.60
   5   3  -7   82.19   12.20
  -5  -2   7 1404.26   64.89
  -5  -2   7 1389.76   61.89
  -5  -2   7 1329.87   64.19
   5   2  -7 1387.16   64.69
  -5  -1   7  474.15   25.20
  -5  -1   7  544.45   26.50
   5   1  -7  468.85   25.40
   5   1  -7  515.45   25.90
  -5   0   7    1.70    4.60
  -5   0   7    1.00    1.60
  -5   0   7    0.30    7.60
   5   0  -7   -0.70    1.60
   5   0  -7   -2.50    5.90
   5   0  -7    0.80    4.20
  -5   1   7  444.86   23.00
  -5   1   7  467.45   23.80
   5  -1  -7  467.15   24.00
   5  -1  -7  473.75   23.60
   5  -1  -7  464.55   22.00
  -5   2   7 1394.36   62.99
  -5   2   7 1317.97   62.79
   5  -2  -7 1381.56   63.29
   5  -2  -7 1350.66   62.49
   5  -2  -7 1348.47   62.99
  -5   3   7   54.89    6.20
  -5   3   7   62.49    7.70
   5  -3  -7   54.09    7.70
   5  -3  -7   61.29    8.10
   5  -3  -7   68.29    6.80
  -5   4   7  139.59   10.00
  -5   4   7  125.59    7.40
  -5   4   7  136.99    9.00
   5  -4  -7  125.09   12.00
  -5   5   7    2.90    3.70
  -5   5   7    3.30    5.20
  -5   5   7    4.90    4.00
   5  -5  -7    1.90    7.60
   5  -5  -7    1.20    4.50
  -5   6   7   14.10    9.00
   5  -6  -7    8.70   11.20
   5  -7  -7   -1.30   14.00
  -4  -7   7   -2.50   19.20
  -4  -7   7    7.80    9.60
  -4  -7   7   12.10   14.20
   4   7  -7    2.40   13.10
   4   7  -7   -1.50   12.90
  -4  -6   7   -2.60   14.60
  -4  -5   7   20.50   11.80
  -4  -5   7   26.40    6.70
  -4  -5   7   23.00   10.90
   4   5  -7   42.90    8.80
   4   5  -7   21.10   10.60
  -4  -4   7  210.18   17.10
  -4  -4   7  232.78   15.20
  -4  -4   7  238.48   15.30
   4   4  -7  291.57   17.30
   4   4  -7  248.88   19.00
  -4  -3   7   59.39    8.70
  -4  -3   7   53.39    7.80
  -4  -3   7   44.20    6.80
   4   3  -7   58.49   11.20
   4   3  -7   53.09    9.20
  -4  -2   7  564.44   29.30
  -4  -2   7  570.34   29.60
  -4  -2   7  577.64   26.40
   4   2  -7  595.34   29.00
   4   2  -7  570.34   29.80
  -4  -1   7  133.89    6.60
  -4  -1   7  141.59   10.20
  -4  -1   7  141.79   12.00
   4   1  -7  161.48   11.40
   4   1  -7  128.49   10.60
  -4   0   7   -0.60    5.30
  -4   0   7   -1.20    1.80
   4   0  -7    0.10    4.60
  -4   1   7  111.39   10.10
   4  -1  -7  139.79    7.40
   4  -1  -7  142.29   10.30
   4  -1  -7  131.69    8.00
  -4   2   7  567.64   27.30
  -4   2   7  543.55   26.90
   4  -2  -7  557.64   27.00
   4  -2  -7  553.54   25.70
   4  -2  -7  563.44   27.40
  -4   3   7   45.80    6.70
  -4   3   7   44.70    3.50
  -4   3   7   39.60    7.00
   4  -3  -7   41.90    7.60
   4  -3  -7   54.79    6.40
   4  -3  -7   43.50    5.60
  -4   4   7  226.68   12.80
  -4   4   7  226.18   12.30
  -4   4   7  230.98   12.70
   4  -4  -7  225.68   13.60
   4  -4  -7  219.08   16.10
  -4   5   7   21.40    8.80
   4  -5  -7   16.30    4.00
   4  -5  -7   23.10    5.20
   4  -5  -7   16.00    8.20
  -4   7   7    4.80   13.70
   4  -7  -7    1.90   15.20
  -4   8   7   40.30   28.50
  -3  -7   7   39.80   19.90
  -3  -7   7   88.29   14.80
  -3  -7   7   66.79   16.30
   3   7  -7   81.29   12.90
   3   7  -7   60.99   14.00
  -3  -6   7   87.69   13.50
  -3  -6   7   77.69   14.80
  -3  -6   7   64.99   13.50
   3   6  -7   78.49   13.70
  -3  -5   7    4.50    9.30
  -3  -5   7   14.60    8.50
  -3  -5   7   15.60   12.60
   3   5  -7   14.40   11.20
  -3  -4   7    7.50    8.80
  -3  -4   7   10.90    8.90
  -3  -4   7   12.10    5.40
   3   4  -7    6.30   10.10
  -3  -3   7 1719.13   80.19
  -3  -3   7 1684.63   80.19
  -3  -3   7 1768.52   78.79
   3   3  -7 1715.13   80.49
   3   3  -7 1763.92   80.29
  -3  -2   7  123.49    9.60
  -3  -2   7  125.99    9.70
   3   2  -7  126.29   12.50
   3   2  -7  121.49   10.00
  -3  -1   7  720.23   35.00
  -3  -1   7  711.83   34.90
   3   1  -7  709.43   35.30
   3   1  -7  730.93   34.90
  -3   0   7   -1.50    6.60
  -3   0   7    1.30    4.30
   3   0  -7   -0.90    5.40
   3   0  -7    1.30    5.90
  -3   1   7  734.43   34.00
  -3   1   7  701.23   33.50
   3  -1  -7  707.43   32.80
   3  -1  -7  727.73   33.90
   3  -1  -7  684.43   32.80
   3  -1  -7  689.43   33.70
  -3   2   7  120.89    8.30
  -3   2   7  124.19    6.90
   3  -2  -7  122.29    9.10
   3  -2  -7  120.39    7.10
   3  -2  -7  123.49    7.80
   3  -2  -7  124.19    8.40
  -3   3   7 1721.93   76.49
  -3   3   7 1650.53   76.89
  -3   3   7 1742.33   76.79
   3  -3  -7 1587.24   76.49
   3  -3  -7 1674.33   77.29
   3  -3  -7 1668.63   76.89
   3  -3  -7 1732.33   76.99
  -3   4   7    7.60    6.60
  -3   4   7    9.60    4.30
   3  -4  -7    9.20    5.40
   3  -4  -7    6.70    6.50
  -3   5   7    1.40   10.40
   3  -5  -7    7.50    8.10
  -3   6   7   74.89   10.10
   3  -6  -7   40.70   11.40
  -3   7   7  101.89   19.00
   3  -7  -7   60.99   18.00
  -3   8   7   38.90   26.10
  -2  -7   7   19.30    8.30
  -2  -7   7  -22.90   16.90
  -2  -7   7    8.60   13.10
   2   7  -7   18.10   12.20
   2   7  -7    2.80   12.80
  -2  -6   7   14.90   12.90
  -2  -6   7   15.40   10.90
  -2  -6   7   11.30   11.60
   2   6  -7   16.10   13.20
  -2  -5   7    1.80   10.40
  -2  -5   7    0.70   11.40
   2   5  -7    5.90   11.00
  -2  -4   7   15.90    8.10
  -2  -4   7   14.00    5.50
  -2  -4   7   24.70   10.30
   2   4  -7   23.60   10.70
   2   4  -7   17.30    8.00
  -2  -3   7   18.90    5.90
   2   3  -7   19.10    6.90
  -2  -2   7   16.20    4.30
  -2  -2   7   16.30    5.00
   2   2  -7   15.40    6.40
   2   2  -7   16.60    7.30
  -2  -1   7   79.19    8.70
  -2  -1   7   80.39    8.10
   2   1  -7   79.29    9.90
   2   1  -7   78.09    8.90
  -2   0   7   -1.10    5.70
  -2   0   7   -4.60    3.40
   2   0  -7    2.20    5.50
   2   0  -7    1.00    5.90
   2   0  -7    0.90    3.30
  -2   1   7   71.39    5.60
   2  -1  -7   59.99    5.80
   2  -1  -7   80.59    7.30
   2  -1  -7   81.59    7.20
  -2   2   7   14.90    4.20
  -2   2   7   17.70    5.80
  -2   2   7   19.40    3.80
   2  -2  -7   18.20    4.70
   2  -2  -7   16.70    3.70
   2  -2  -7   13.40    4.40
  -2   3   7   21.40    6.70
  -2   3   7   22.20    5.90
   2  -3  -7   22.30    4.60
   2  -3  -7   23.10    4.50
   2  -3  -7   23.80    4.30
   2  -3  -7   29.00    4.70
  -2   4   7    7.80    3.80
  -2   4   7   18.00    7.10
  -2   4   7   17.50    2.50
   2  -4  -7   12.90    6.30
   2  -4  -7   16.00    4.70
   2  -4  -7   24.30    4.30
  -2   5   7    6.70    9.90
   2  -5  -7   -1.30    8.20
  -2   6   7   17.00   10.00
   2  -6  -7   13.60   11.10
  -2   7   7   21.80   21.90
   2  -7  -7    9.90   16.60
  -2   8   7   -1.20   18.80
   2  -8  -7   -1.70    9.20
  -1  -8   7   10.90   24.10
  -1  -7   7   27.10   14.30
  -1  -7   7   15.10   21.90
  -1  -7   7   15.70   15.70
   1   7  -7   25.70   13.20
   1   7  -7   41.80   12.60
  -1  -6   7    5.50   13.10
  -1  -6   7   13.00   11.00
  -1  -6   7    0.60   10.70
   1   6  -7   12.30   12.20
  -1  -5   7  148.09   16.40
  -1  -5   7  157.68   17.50
   1   5  -7  186.98   12.50
   1   5  -7  162.38   16.90
  -1  -4   7   22.30    8.30
  -1  -4   7   15.10    5.70
  -1  -4   7   25.50    9.60
   1   4  -7   20.30   10.40
  -1  -3   7   44.20    6.50
   1   3  -7   52.89    8.30
  -1  -2   7   16.90    5.30
  -1  -2   7   13.90    5.00
   1   2  -7   18.00    6.30
   1   2  -7   18.00    8.00
  -1  -1   7  112.59    9.60
  -1  -1   7  112.89    9.60
   1   1  -7  111.89   10.50
   1   1  -7  106.99   11.20
  -1   0   7   -0.70    6.10
  -1   0   7    0.00    3.70
   1   0  -7    2.70    5.90
   1   0  -7    0.00    5.90
   1   0  -7    4.80    3.70
  -1   1   7  101.39    7.10
  -1   1   7  119.49    8.40
  -1   1   7  117.69    9.20
   1  -1  -7  105.19    8.30
   1  -1  -7  116.49    8.40
   1  -1  -7  109.19    7.60
  -1   2   7   13.60    5.10
  -1   2   7   17.20    3.60
   1  -2  -7   13.90    4.20
   1  -2  -7   16.00    4.70
   1  -2  -7   15.50    3.30
  -1   3   7   48.10    7.80
  -1   3   7   36.40    6.70
   1  -3  -7   43.20    6.00
   1  -3  -7   34.40    6.10
   1  -3  -7   50.29    9.00
   1  -3  -7   43.00    5.70
  -1   4   7   16.60    3.90
  -1   4   7   21.70    3.70
   1  -4  -7   30.70    7.20
   1  -4  -7   26.00    4.50
   1  -4  -7   20.30    5.10
   1  -4  -7   18.10    5.10
  -1   5   7  142.19   14.10
   1  -5  -7  153.38   15.40
  -1   6   7   11.60   14.40
   1  -6  -7    6.70   11.30
  -1   7   7   27.20   20.40
   1  -7  -7   23.50   16.40
  -1   8   7   11.50   21.50
   1  -8  -7   -0.80    9.40
   0  -7   7    3.30   25.60
   0  -7   7    9.70   13.80
   0  -7   7   21.00   13.80
   0   7  -7   16.40   13.00
   0   7  -7   14.70   11.40
   0  -5   7   99.89   17.10
   0  -5   7  109.29   11.60
   0  -5   7   89.39   14.60
   0   5  -7   95.69   15.90
   0   5  -7  137.69   12.40
   0  -4   7  317.37   20.60
   0  -4   7  315.97   19.10
   0  -4   7  327.77   19.20
   0   4  -7  318.97   22.00
   0   4  -7  361.26   20.00
   0  -3   7  248.58   15.10
   0  -3   7  225.08   14.60
   0   3  -7  245.28   15.40
   0   3  -7  237.28   17.50
   0  -2   7   74.49   10.30
   0  -2   7   75.39    8.30
   0   2  -7   74.39   12.20
   0   2  -7   84.19    8.30
   0  -1   7   14.50    7.40
   0  -1   7   17.20    5.60
   0   1  -7   13.20    7.30
   0   1  -7   19.90    5.20
   0   1  -7   15.10    5.10
   0   0   7    5.90    3.90
   0   0   7    0.10    5.50
   0   0   7    1.30    4.40
   0   0  -7   -2.60    5.00
   0   0  -7    1.80    5.20
   0   0  -7   -2.10    5.90
   0   1   7   15.40    4.30
   0  -1  -7   14.00    5.00
   0  -1  -7   14.80    6.10
   0  -1  -7   16.50    6.50
   0   2   7   72.09    6.70
   0   2   7   75.59    8.70
   0  -2  -7   75.89    6.70
   0  -2  -7   74.99    6.80
   0  -2  -7   74.39    6.90
   0  -2  -7   78.19    9.80
   0   3   7  249.68   13.70
   0   3   7  227.68   13.90
   0  -3  -7  247.18   14.80
   0  -3  -7  238.48   13.50
   0  -3  -7  251.07   14.10
   0  -3  -7  231.18   14.60
   0   4   7  302.27   15.50
   0   4   7  308.57   17.40
   0  -4  -7  303.57   15.70
   0  -4  -7  294.07   16.00
   0  -4  -7  283.17   16.70
   0  -4  -7  308.07   19.30
   0   5   7  100.59   13.60
   0  -5  -7   92.49    5.90
   0  -5  -7   91.49   11.90
   0   6   7  -21.80   16.90
   0  -6  -7    0.30   10.90
   0   7   7    8.50   14.00
   0  -7  -7   11.40   15.70
   0   8   7   21.00   22.40
   0  -8  -7   30.20   10.50
   1  -7   7    6.50   15.00
   1  -7   7    2.60   17.90
   1  -7   7   27.00   21.60
  -1   7  -7    8.30   10.80
  -1   7  -7    9.00   13.50
   1  -6   7   86.39   12.90
   1  -6   7   87.89   18.70
  -1   6  -7   64.79   12.30
  -1   6  -7  110.69   15.10
   1  -5   7    3.70   10.70
   1  -5   7   -7.00    9.80
  -1   5  -7    4.80   10.40
   1  -4   7   22.60   10.10
  -1   4  -7   29.70   12.80
  -1   4  -7   37.30   12.80
   1  -3   7  145.89   14.50
   1  -3   7  142.29   12.20
  -1   3  -7  149.29   12.80
  -1   3  -7  133.39   15.80
   1  -2   7  302.37   18.10
   1  -2   7  325.07   19.10
  -1   2  -7  304.27   18.00
  -1   2  -7  301.97   18.50
  -1   2  -7  329.07   18.10
   1  -1   7  272.07   15.80
   1  -1   7  296.97   16.90
  -1   1  -7  283.07   16.50
  -1   1  -7  302.37   16.00
   1   0   7    7.40    5.80
   1   0   7   -1.60    6.00
  -1   0  -7   -1.60    4.90
  -1   0  -7   -0.70    4.10
  -1   0  -7   -0.10    3.20
   1   1   7  249.48   15.90
   1   1   7  310.67   16.60
   1   1   7  312.87   16.20
  -1  -1  -7  290.77   16.40
  -1  -1  -7  298.57   16.00
  -1  -1  -7  295.07   15.90
   1   2   7  322.87   17.40
   1   2   7  305.57   16.60
  -1  -2  -7  321.67   17.20
  -1  -2  -7  318.07   16.80
  -1  -2  -7  326.17   17.40
   1   3   7  146.59   10.60
   1   3   7  136.99   10.40
   1   3   7  148.69    9.80
  -1  -3  -7  142.39   11.60
  -1  -3  -7  146.69   11.00
  -1  -3  -7  148.79   12.70
   1   4   7   28.90    4.80
   1   4   7   27.80    6.10
   1   4   7   29.80    8.10
  -1  -4  -7   14.80    7.10
  -1  -4  -7   15.80    5.70
   1   5   7    3.50   14.30
  -1  -5  -7   -2.50    4.00
  -1  -5  -7    5.60    7.50
  -1  -5  -7   -6.70    6.80
   1   6   7  110.29   19.10
  -1  -6  -7   71.19   12.60
   1   7   7   -1.30   18.00
  -1  -7  -7    5.20   13.40
   2  -7   7  155.78   26.60
   2  -7   7   23.60   23.20
   2  -6   7    6.40    6.30
   2  -6   7    4.50    7.60
   2  -6   7   10.00   14.80
  -2   6  -7    3.90   12.00
  -2   6  -7   39.90   12.30
   2  -5   7  126.79   21.00
   2  -5   7  118.39   17.00
   2  -5   7  120.39   16.50
  -2   5  -7  166.88   20.10
  -2   5  -7  128.89   14.60
   2  -4   7  146.79   17.10
   2  -4   7  198.18   19.00
  -2   4  -7  178.98   17.40
  -2   4  -7  130.59   18.80
   2  -3   7  604.74   31.00
   2  -3   7  564.94   30.30
  -2   3  -7  592.84   30.40
  -2   3  -7  543.05   30.20
  -2   3  -7  555.94   30.40
   2  -2   7  166.08   11.60
  -2   2  -7  148.79   12.00
  -2   2  -7  142.09   12.80
  -2   2  -7  156.38   11.10
   2  -1   7   91.49    9.30
   2  -1   7  123.79   10.30
  -2   1  -7   95.59    9.10
  -2   1  -7   97.69   10.80
  -2   1  -7   94.29    9.10
   2   0   7    0.30    6.40
   2   0   7   -2.90    7.10
   2   0   7   -1.40    5.70
  -2   0  -7   -0.30    5.40
  -2   0  -7    0.60    8.00
  -2   0  -7   -0.50    4.40
   2   1   7   93.19    8.10
   2   1   7   96.29    8.70
   2   1   7   95.39    8.50
  -2  -1  -7   89.69   10.70
  -2  -1  -7   92.59    9.40
  -2  -1  -7   96.19    8.80
   2   2   7  143.99   10.70
   2   2   7  145.39   10.50
   2   2   7  125.89    9.00
  -2  -2  -7  130.89   10.90
  -2  -2  -7  143.79   12.20
  -2  -2  -7  141.29   10.70
   2   3   7  569.64   29.10
   2   3   7  556.84   27.60
   2   3   7  585.34   28.20
  -2  -3  -7  545.35   29.40
  -2  -3  -7  589.64   28.20
  -2  -3  -7  553.74   27.50
   2   4   7  146.09   15.00
   2   4   7  146.59   10.70
   2   4   7  124.39   11.90
  -2  -4  -7  141.79   11.60
  -2  -4  -7  128.49   12.90
  -2  -4  -7  145.69   17.00
   2   5   7  125.89    8.10
   2   5   7  131.69   17.80
  -2  -5  -7  182.88   23.90
  -2  -5  -7  120.79   12.30
  -2  -5  -7  120.89    9.70
  -2  -5  -7   93.29   10.40
   2   6   7   -6.00   15.00
  -2  -6  -7    5.00   11.20
   2   7   7   32.50   19.20
  -2  -7  -7   18.10   12.30
   3  -7   7    8.10   15.80
   3  -7   7   -4.50   21.20
  -3   7  -7   33.30   17.00
   3  -6   7   30.60   22.30
   3  -6   7   14.20   20.50
   3  -6   7   24.40   13.50
  -3   6  -7   26.40   12.00
   3  -5   7  -11.00   13.30
   3  -5   7   -3.60    9.20
  -3   5  -7   -3.50   15.80
  -3   5  -7    3.60   15.00
  -3   5  -7  -15.10   12.30
  -3   4  -7   93.39   17.20
  -3   4  -7   47.90   12.10
   3  -3   7   52.29   12.10
   3  -3   7   34.10   11.40
  -3   3  -7   51.79   13.50
  -3   3  -7   53.09   11.20
  -3   3  -7   42.40    9.30
   3  -2   7 1273.07   60.09
   3  -2   7 1260.57   59.89
  -3   2  -7 1269.17   59.69
  -3   2  -7 1246.98   59.99
  -3   2  -7 1250.57   59.89
   3  -1   7   10.20    6.20
   3  -1   7    7.80    6.70
   3  -1   7   11.30    9.20
  -3   1  -7   12.20    6.80
  -3   1  -7    5.70    6.90
   3   0   7   -3.30    6.90
   3   0   7   -4.90    5.90
   3   0   7   -2.10    5.80
  -3   0  -7   -3.70    7.90
   3   1   7    3.20    6.10
   3   1   7    6.10    8.40
   3   1   7    6.80    6.60
  -3  -1  -7    3.80    4.20
  -3  -1  -7   11.40    4.60
   3   2   7 1233.48   57.49
   3   2   7 1197.48   57.39
   3   2   7 1269.17   57.89
  -3  -2  -7 1257.07   57.69
  -3  -2  -7 1194.08   57.89
  -3  -2  -7 1187.28   57.39
   3   3   7   41.90    7.00
   3   3   7   47.70    9.60
   3   3   7   49.50    8.20
  -3  -3  -7   51.39    9.60
  -3  -3  -7   46.90    5.40
  -3  -3  -7   42.50   10.90
   3   4   7   40.30    8.20
   3   4   7   31.70   13.50
   3   4   7   43.20    8.30
  -3  -4  -7   27.00    7.90
  -3  -4  -7   35.30    9.90
  -3  -4  -7   39.50    9.90
   3   5   7   -0.30   12.30
   3   5   7    2.70    6.80
   3   5   7   -3.00    7.30
  -3  -5  -7    3.80   12.20
  -3  -5  -7    2.00   14.10
  -3  -5  -7   -6.70    8.80
  -3  -5  -7   -1.90    7.70
   3   6   7   34.80   16.70
  -3  -6  -7   23.40   12.90
  -3  -6  -7   33.80    9.00
   4  -7   7   -0.10   29.30
   4  -7   7    9.90   15.40
   4  -7   7    4.80   20.10
  -4   7  -7   31.50   26.20
  -4   7  -7   65.39   21.60
  -4   7  -7   31.90   14.00
  -4   6  -7   73.09   13.50
   4  -5   7   12.70   15.00
   4  -5   7   44.90   14.00
   4  -5   7   13.20    9.60
  -4   5  -7   17.20   12.40
  -4   5  -7   15.20   12.80
  -4   5  -7   19.50   12.00
   4  -4   7  129.19   15.10
   4  -4   7  114.09   16.10
  -4   4  -7  167.48   18.80
  -4   4  -7  124.29   15.00
  -4   4  -7  104.29   15.10
   4  -3   7  185.48   15.70
   4  -3   7  235.68   19.80
  -4   3  -7  185.08   18.00
  -4   3  -7  185.28   16.10
  -4   3  -7  210.88   17.90
   4  -2   7   21.20   10.60
   4  -2   7   24.20    9.30
  -4   2  -7   28.30   10.50
  -4   2  -7   19.70    9.40
  -4   2  -7    7.30    9.60
   4  -1   7   -3.10    7.90
   4  -1   7   -4.20    6.60
   4  -1   7   -3.60    7.00
  -4   1  -7    4.50    8.40
  -4   1  -7    2.90    5.90
   4   0   7   -0.40    6.40
   4   0   7    0.50    6.80
   4   0   7   -0.90    5.00
  -4   0  -7   -4.90    6.40
  -4   0  -7   -4.40    7.10
   4   1   7    1.30    7.00
   4   1   7    0.70    8.00
   4   1   7   -1.00    7.40
  -4  -1  -7   -0.30    6.50
  -4  -1  -7   -0.90    7.30
  -4  -1  -7   -8.00    6.70
   4   2   7   27.30    9.80
   4   2   7   17.00    8.30
  -4  -2  -7   21.40   10.90
  -4  -2  -7   17.60   10.80
  -4  -2  -7   15.20    7.50
   4   3   7  183.18   15.30
   4   3   7  189.08   18.10
   4   3   7  157.88   12.40
  -4  -3  -7  175.28   15.20
  -4  -3  -7  189.78   15.40
  -4  -3  -7  145.89   17.20
   4   4   7  113.59   15.80
   4   4   7   93.29   10.00
   4   4   7  104.19   16.70
  -4  -4  -7  114.09   18.60
   4   5   7   19.90    6.20
   4   5   7   14.00   14.80
   4   5   7   18.00   11.60
  -4  -5  -7   22.70   14.40
  -4  -5  -7   24.70   14.60
  -4  -5  -7   12.60   11.10
   4   6   7   -4.30    7.20
   4   6   7   -1.80   17.50
   4   6   7    3.50    7.90
  -4  -6  -7    1.70    8.00
  -4  -6  -7   -1.60   12.30
  -4  -6  -7  -13.40    8.10
   4   7   7   29.40   16.50
  -4  -7  -7   -0.90   12.10
   5  -7   7   -4.00   11.80
  -5   7  -7    5.00   13.70
  -5   7  -7   -5.50   40.20
   5  -5   7  100.09   17.90
  -5   5  -7   84.99   14.90
  -5   5  -7   91.09   18.10
  -5   5  -7   81.39   18.70
   5  -4   7   85.79   15.50
   5  -4   7   97.79   16.30
  -5   4  -7   80.49   15.60
  -5   4  -7   58.89   12.20
  -5   4  -7   70.19   14.10
   5  -3   7    4.70   11.30
   5  -3   7   10.10   10.80
  -5   3  -7   60.79   16.20
  -5   3  -7   11.40   12.60
  -5   3  -7   26.80   12.00
   5  -2   7  257.17   18.30
  -5   2  -7  265.67   18.40
  -5   2  -7  278.27   22.20
   5  -1   7   91.09   11.50
   5  -1   7   89.29   12.30
   5  -1   7   95.09   12.20
  -5   1  -7   96.29   12.40
  -5   1  -7   97.09   13.00
  -5   1  -7  103.59   12.10
   5   0   7   -2.20    8.50
   5   0   7    5.00    9.30
  -5   0  -7   -3.10    9.30
  -5   0  -7   -2.40    8.80
  -5   0  -7    1.40   10.60
   5   1   7   97.89   13.20
   5   1   7  102.69   13.80
   5   1   7   88.29   11.20
  -5  -1  -7  106.89   13.10
  -5  -1  -7   97.89   12.90
  -5  -1  -7   91.39   13.80
   5   2   7  262.07   20.00
   5   2   7  267.77   20.20
   5   2   7  250.17   20.50
  -5  -2  -7  256.77   19.60
   5   3   7    9.90   12.70
   5   3   7   18.90    6.20
   5   3   7   13.10   10.70
  -5  -3  -7   24.00   13.80
  -5  -3  -7   19.90   14.60
  -5  -3  -7   12.80   12.10
   5   4   7   79.09   13.00
   5   4   7   47.60   10.60
   5   4   7   69.29    9.60
  -5  -4  -7   82.29   17.50
  -5  -4  -7   70.19   12.40
  -5  -4  -7   67.79   11.20
   5   5   7   64.79   12.40
   5   5   7   87.89   16.60
   5   5   7   94.89   13.20
  -5  -5  -7   73.59   14.40
  -5  -5  -7   90.59   14.00
  -5  -5  -7   75.09   16.60
   5   6   7   22.50   11.40
  -5  -6  -7   14.00   11.50
  -5  -6  -7   27.20   16.00
   5   7   7   12.00   17.60
   6  -6   7   12.90   19.80
   6  -6   7    8.90   19.40
   6  -6   7    9.50   14.90
  -6   6  -7   15.70   14.20
  -6   6  -7   -0.50   27.40
  -6   6  -7   43.30   25.80
   6  -5   7    3.50   18.10
   6  -5   7    5.60   16.20
  -6   5  -7   45.50   16.30
   6  -4   7    8.10   14.90
   6  -4   7    1.50   12.10
  -6   4  -7    0.30   14.40
  -6   4  -7  -20.80   13.70
  -6   4  -7    9.40   13.30
   6  -3   7  127.79   18.00
   6  -3   7  134.49   19.30
  -6   3  -7  117.99   18.40
  -6   3  -7  116.49   16.30
  -6   3  -7  146.09   16.40
   6  -2   7   67.69   14.50
   6  -2   7   75.29   16.50
  -6   2  -7   70.59   17.30
  -6   2  -7   71.79   16.10
   6  -1   7  105.49   15.70
   6  -1   7   97.09   13.50
   6  -1   7  105.99   17.70
  -6   1  -7  111.69   18.80
  -6   1  -7  100.29   15.90
  -6   1  -7   68.69   14.20
   6   0   7   -2.00    9.40
   6   0   7   -2.60   11.00
   6   0   7    3.50   13.20
  -6   0  -7   -1.20   10.40
  -6   0  -7    1.00   10.30
   6   1   7  103.09   16.20
   6   1   7  117.09   14.90
   6   1   7  102.69   12.20
  -6  -1  -7  147.19   19.00
  -6  -1  -7   98.39   14.60
   6   2   7   62.29    9.80
   6   2   7   69.99   14.20
   6   2   7   49.70   12.60
  -6  -2  -7   85.79   15.80
  -6  -2  -7   79.49   14.80
  -6  -2  -7   62.49   13.70
   6   3   7  125.39   20.00
   6   3   7  156.58   16.20
   6   3   7  138.29   14.30
  -6  -3  -7  140.49   18.40
  -6  -3  -7  130.99   17.00
  -6  -3  -7  107.49   19.80
   6   4   7    7.80   12.50
   6   4   7    4.60    8.30
  -6  -4  -7    4.40   11.60
  -6  -4  -7    5.00   15.50
   6   5   7   34.40   12.70
  -6  -5  -7   -0.90   28.30
   6   6   7   18.60   15.50
   6   6   7   18.40   11.70
   6   6   7    9.90   12.70
  -6  -6  -7   23.70   15.70
  -6  -6  -7   15.60   16.90
   7  -6   7   13.10   25.30
   7  -6   7   -0.60   13.90
  -7   6  -7   19.10   27.90
  -7   6  -7    2.20   14.50
   7  -5   7   21.70   23.80
   7  -4   7   -7.60   21.10
   7  -4   7   38.80   21.40
  -7   4  -7   42.10   14.50
  -7   4  -7   39.20   14.90
  -7   4  -7   35.00   20.10
   7  -3   7  112.79   21.90
  -7   3  -7   82.59   15.70
  -7   3  -7   93.19   17.00
  -7   3  -7  106.69   21.50
   7  -2   7  223.08   24.70
   7  -2   7  203.08   18.20
  -7   2  -7  140.99   21.70
  -7   2  -7  208.28   18.30
  -7   2  -7  169.98   17.50
   7  -1   7  141.99   20.20
   7  -1   7  118.29   19.50
   7  -1   7   99.79   16.20
  -7   1  -7  150.88   19.30
  -7   1  -7  158.98   25.10
  -7   1  -7  124.79   17.30
   7   0   7   -1.70   10.80
   7   0   7    6.30   10.90
   7   0   7   16.90   14.30
  -7   0  -7   -2.30   12.30
  -7   0  -7    4.00   15.30
  -7   0  -7    9.40   16.80
   7   1   7  104.19   16.60
   7   1   7   98.09   14.70
   7   1   7  102.49   15.00
  -7  -1  -7   99.39   15.60
  -7  -1  -7   92.79   16.20
  -7  -1  -7  107.29   15.00
   7   2   7  193.98   16.90
   7   2   7  183.68   16.00
   7   2   7  183.38   18.70
  -7  -2  -7  202.08   19.20
  -7  -2  -7  204.18   19.60
  -7  -2  -7  204.78   19.20
   7   3   7   86.29   13.80
   7   3   7  100.39   16.10
   7   3   7   89.19   13.20
  -7  -3  -7  112.79   16.80
  -7  -3  -7   83.79   17.00
   7   4   7   38.00   12.70
   7   4   7   69.09   15.40
   7   4   7   40.00   15.70
  -7  -4  -7   76.89   22.50
  -7  -4  -7   52.79   15.00
  -7  -4  -7   38.70   18.60
   7   6   7   -1.90   14.80
   7   6   7    2.10   12.90
   7   6   7    4.00   22.60
  -7  -6  -7   10.00   13.60
  -7  -6  -7    1.40   17.20
   8  -6   7   12.40   34.70
   8  -6   7    0.00   10.40
   8  -6   7   14.70   34.70
  -8   6  -7   29.30   26.20
  -8   6  -7   -2.90   36.40
  -8   6  -7    2.00   13.70
   8  -5   7  101.09   26.50
   8  -5   7   28.20   26.80
  -8   5  -7    6.70   14.50
  -8   5  -7  -34.60   27.10
   8  -4   7  223.68   30.30
   8  -4   7  273.87   28.20
  -8   4  -7  245.48   35.40
  -8   4  -7  209.68   26.30
   8  -3   7   24.50   19.90
  -8   3  -7   97.89   25.60
  -8   3  -7   20.60   14.30
   8  -2   7   73.19   15.50
   8  -2   7   43.70   16.90
  -8   2  -7   36.80   18.90
  -8   2  -7   32.50   15.00
  -8   2  -7   49.00   16.40
   8  -1   7    0.00   11.10
   8  -1   7    1.80   12.70
   8  -1   7    2.50    9.60
  -8   1  -7   -2.40   12.40
  -8   1  -7   -4.80   14.20
  -8   1  -7    1.80   16.20
   8   0   7   18.00   18.10
   8   0   7    0.40    6.60
   8   0   7   -0.70    9.20
  -8   0  -7    4.40   14.10
  -8   0  -7   37.30   16.00
  -8   0  -7   -7.10   14.20
   8   1   7    6.50   13.60
   8   1   7    9.30   12.60
   8   1   7    5.00   12.40
  -8  -1  -7   -1.60   17.80
  -8  -1  -7    6.20   13.20
  -8  -1  -7  -10.70   11.10
   8   2   7   36.90   14.30
   8   2   7   31.80   13.00
   8   2   7   39.80   12.10
  -8  -2  -7   46.10   14.80
   8   3   7    8.50   13.50
   8   3   7    5.70   13.50
   8   3   7   -0.80   15.70
  -8  -3  -7   19.20   16.50
   8   4   7  178.28   19.70
   8   4   7  213.48   23.40
  -8  -4  -7  186.08   24.50
  -8  -4  -7  202.98   31.40
  -8  -4  -7  221.58   30.80
   8   5   7    5.40   13.50
   8   5   7   31.40   13.30
   8   5   7   41.40   15.80
  -8  -5  -7   54.89   27.20
[truncated: 339,861 more chars]
