# Supplementary material for: Crystal structure and Hirshfeld surface analysis of 2-[(1,3-benzoxazol-2-yl)sulfan­yl]-N-(2-meth­oxy­phen­yl)acetamide
Source: Acta Crystallogr E Crystallogr Commun. 2019 Sep 27;75(Pt 10):1531–5. doi: 10.1107/S2056989019012908 (PMC6775743; doi:10.1107/S2056989019012908)
Supplement: Supplementary file 2 [file e-75-01531-Isup2.hkl]

data_I                                                                          
_shelx_title ' C-3 in P2(1)/c'                                                  
_shelx_refln_list_code          4                                               
_shelx_F_calc_maximum      147.88                                               
_exptl_crystal_F_000       656.00                                               
_reflns_d_resolution_high  0.7976                                               
                                                                                
loop_                                                                           
 _space_group_symop_operation_xyz                                               
 'x, y, z'                                                                      
 '-x, y+1/2, -z+1/2'                                                            
 '-x, -y, -z'                                                                   
 'x, -y-1/2, z-1/2'                                                             
                                                                                
_cell_length_a    13.6670                                                       
_cell_length_b     6.8704                                                       
_cell_length_c    16.7220                                                       
_cell_angle_alpha  90.000                                                       
_cell_angle_beta  108.020                                                       
_cell_angle_gamma  90.000                                                       
                                                                                
_shelx_F_squared_multiplier     1.000                                           
                                                                                
loop_                                                                           
 _refln_index_h                                                                 
 _refln_index_k                                                                 
 _refln_index_l                                                                 
 _refln_F_squared_calc                                                          
 _refln_F_squared_meas                                                          
 _refln_F_squared_sigma                                                         
 _refln_observed_status                                                         
   2   0   0          4.06          5.37         1.30 o                         
   3   0   0       4541.31       4489.26        82.78 o                         
   4   0   0       6243.75       6188.33       114.11 o                         
   5   0   0       4335.79       4541.54        84.42 o                         
   6   0   0        326.14        331.33         9.68 o                         
   7   0   0        869.54        857.17        18.75 o                         
   8   0   0         91.55        106.34         7.31 o                         
   9   0   0        994.87        899.23        20.90 o                         
  10   0   0        236.84        227.85        14.05 o                         
  11   0   0       1370.60       1123.20        31.65 o                         
  12   0   0          2.41          9.20        12.97 o                         
  13   0   0        218.94        261.38        17.40 o                         
  14   0   0        102.15        139.01        23.68 o                         
  15   0   0         14.11         58.98        41.01 o                         
  16   0   0         19.41        181.12        81.02 o                         
   1   1   0          1.12          1.46         0.77 o                         
   2   1   0      16923.96      16584.13       215.53 o                         
   3   1   0        208.64        254.71         4.29 o                         
   4   1   0       2115.18       2141.95        28.56 o                         
   5   1   0        250.78        273.81         5.62 o                         
   6   1   0        235.82        257.57         7.12 o                         
   7   1   0       2620.81       2687.04        36.43 o                         
   8   1   0         34.99         54.52         5.08 o                         
   9   1   0        328.91        304.50         9.00 o                         
  10   1   0        175.94        191.46         9.74 o                         
  11   1   0        156.96        190.04         9.99 o                         
  12   1   0          0.17          3.21         9.07 o                         
  13   1   0         14.12         44.01        26.16 o                         
  14   1   0         81.98         69.96        31.41 o                         
  16   1   0         51.55         54.89        19.92 o                         
   0   2   0      18933.27      18133.76       406.76 o                         
   1   2   0      15433.54      14679.80       219.42 o                         
   2   2   0        701.35        725.82        10.57 o                         
   3   2   0         13.28         15.32         2.14 o                         
   4   2   0        329.88        327.99         6.24 o                         
   5   2   0         41.91         43.38         4.31 o                         
   6   2   0        103.23        121.77         5.02 o                         
   7   2   0        129.60        142.12         5.67 o                         
   8   2   0         14.59         14.97         5.29 o                         
   9   2   0         23.67         38.73         6.91 o                         
  10   2   0        630.68        552.97        12.17 o                         
  11   2   0         87.99        104.14         9.47 o                         
  12   2   0        112.79        236.36        44.94 o                         
  13   2   0         11.71         39.06        15.78 o                         
  14   2   0         82.81        116.02        13.17 o                         
  15   2   0          3.29        184.46        86.75 o                         
   1   3   0       1163.58       1229.78        17.26 o                         
   2   3   0          5.73         12.69         2.51 o                         
   3   3   0          2.10          3.77         2.63 o                         
   4   3   0        743.19        752.76        12.93 o                         
   5   3   0          0.35          5.71         2.77 o                         
   6   3   0          1.70         -5.08         5.94 o                         
   7   3   0         13.57         20.00         6.05 o                         
   8   3   0        180.10        201.60         9.17 o                         
   9   3   0        193.11        200.08         8.83 o                         
  10   3   0         15.18         13.88         7.93 o                         
  11   3   0         19.79         17.70        10.46 o                         
  12   3   0        139.89        220.57        23.09 o                         
  13   3   0          5.89         25.50        20.01 o                         
  14   3   0         24.24         48.12        21.04 o                         
  15   3   0         33.06         36.85        47.00 o                         
   0   4   0        278.84        253.53         7.15 o                         
   1   4   0        865.26        909.06        13.19 o                         
   2   4   0       1067.82       1039.84        15.21 o                         
   3   4   0        208.40        203.50         6.76 o                         
   4   4   0        578.02        549.90         9.67 o                         
   5   4   0        334.06        300.33         7.30 o                         
   6   4   0         71.42         86.89         5.05 o                         
   7   4   0         35.45         42.57         7.09 o                         
   8   4   0        272.20        255.70         9.94 o                         
   9   4   0         17.43         20.11        11.11 o                         
  10   4   0          1.18          1.71         7.49 o                         
  11   4   0         98.04         85.94        12.82 o                         
  12   4   0         62.41         75.18        11.93 o                         
  13   4   0        114.75        109.32        15.25 o                         
  14   4   0         54.71         49.39        13.23 o                         
   1   5   0        625.20        597.69        12.29 o                         
   2   5   0        202.45        187.27         4.57 o                         
   3   5   0         73.53         82.25         4.47 o                         
   4   5   0          0.26          4.96         5.00 o                         
   5   5   0        825.68        811.10        14.15 o                         
   6   5   0        652.90        616.27        14.13 o                         
   7   5   0         69.32         94.74         7.06 o                         
   8   5   0        298.27        246.63        10.27 o                         
   9   5   0          6.82         38.62        19.43 o                         
  10   5   0          3.07         55.17        38.65 o                         
  11   5   0          1.55          1.18        10.64 o                         
  12   5   0          5.26         15.17        12.71 o                         
  13   5   0        138.09        100.46        16.69 o                         
   0   6   0        183.00        190.08        20.55 o                         
   1   6   0        361.25        364.39        19.86 o                         
   2   6   0         79.84         69.89         9.05 o                         
   3   6   0        328.83        286.23         7.70 o                         
   4   6   0        132.01        136.97         7.87 o                         
   5   6   0         16.82         11.75         7.32 o                         
   6   6   0          8.67          5.58         7.40 o                         
   7   6   0          4.77         10.34         6.52 o                         
   8   6   0         17.06         28.69         7.67 o                         
   9   6   0          7.18         22.61        11.75 o                         
  10   6   0         47.61         41.28        13.44 o                         
  11   6   0        165.83        157.05        12.55 o                         
   1   7   0         78.04         72.11        14.64 o                         
   2   7   0         18.51         12.33        15.38 o                         
   3   7   0         19.84         55.95        20.88 o                         
   4   7   0          2.76          4.45         7.83 o                         
   5   7   0          3.87          9.39         8.93 o                         
   6   7   0          3.37         11.10         7.08 o                         
   7   7   0         28.84         34.64        11.82 o                         
   8   7   0          2.36          9.40        10.03 o                         
   9   7   0         42.35        209.63        80.59 o                         
   1   8   0          4.12         12.86        24.03 o                         
   2   8   0         35.17         24.27        19.11 o                         
   3   8   0          4.79         38.36        26.98 o                         
   4   8   0         42.79         25.24        15.27 o                         
   5   8   0          7.15         19.67         9.48 o                         
 -16   1   1          5.50        195.68        90.93 o                         
 -13   1   1         10.86         13.76        10.91 o                         
 -12   1   1        220.48        243.44        12.29 o                         
 -11   1   1          1.39         -0.08         8.10 o                         
 -10   1   1         67.44         86.63         8.10 o                         
  -9   1   1          0.16         -3.46         5.23 o                         
  -8   1   1        299.27        299.26         8.16 o                         
  -7   1   1       1636.47       1659.20        23.26 o                         
  -6   1   1        225.03        252.86         7.73 o                         
  -5   1   1        854.06        934.08        13.35 o                         
  -4   1   1        546.15        583.39         8.53 o                         
  -3   1   1        760.71        803.97        11.06 o                         
  -2   1   1       1123.81       1151.43        14.67 o                         
  -1   1   1       1041.67        991.44        31.02 o                         
   0   1   1       3601.38       2485.24       214.49 o                         
   1   1   1        128.03        128.99         2.50 o                         
   2   1   1       8281.29       7899.14       107.03 o                         
   3   1   1       8469.56       8287.21       107.65 o                         
   4   1   1       4691.78       4828.62        63.27 o                         
   5   1   1        496.62        492.49         8.28 o                         
   6   1   1       2284.37       2344.61        31.86 o                         
   7   1   1        251.63        238.56         7.41 o                         
   8   1   1         53.01         42.06         4.96 o                         
   9   1   1        207.05        218.90         8.24 o                         
  10   1   1         49.95         62.22         9.33 o                         
  11   1   1          6.44          6.67         9.22 o                         
  12   1   1          9.15         13.98         9.16 o                         
  13   1   1        143.87        201.32        16.00 o                         
  14   1   1          0.14          7.23        14.20 o                         
  15   1   1         17.69         13.77        15.80 o                         
 -16   2   1          4.83         48.72        39.98 o                         
 -15   2   1         23.48         23.77        13.79 o                         
 -14   2   1          8.95         16.57        13.78 o                         
 -13   2   1          0.57          0.75        12.59 o                         
 -12   2   1          0.11         29.32        10.89 o                         
 -11   2   1        149.38        183.09         9.24 o                         
 -10   2   1        924.81        779.03        14.98 o                         
  -9   2   1         36.57         19.39         6.26 o                         
  -8   2   1        264.41        227.36         7.77 o                         
  -7   2   1       1045.31       1080.63        16.03 o                         
  -6   2   1         59.07         65.47         4.02 o                         
  -5   2   1        166.36        139.89         5.00 o                         
  -4   2   1        565.33        568.40         8.59 o                         
  -3   2   1        595.22        605.61         9.17 o                         
  -2   2   1       2112.11       2218.95        33.61 o                         
  -1   2   1       4952.28       4790.46        71.72 o                         
   0   2   1      13072.96      12157.95       222.78 o                         
   1   2   1         12.36          6.95         1.40 o                         
   2   2   1       8864.06       8502.73       115.20 o                         
   3   2   1          1.98          3.27         2.03 o                         
   4   2   1       2574.97       2679.45        37.30 o                         
   5   2   1         59.42         77.50         4.51 o                         
   6   2   1        390.17        359.83         7.57 o                         
   7   2   1        592.22        573.95        10.54 o                         
   8   2   1         15.62         24.52         5.46 o                         
   9   2   1        309.55        272.55         9.92 o                         
  10   2   1          3.41          3.99         6.93 o                         
  11   2   1         15.30         21.96        10.00 o                         
  12   2   1        102.09         98.10        13.05 o                         
  15   2   1         40.44        106.02        40.15 o                         
 -15   3   1        103.61         79.40        22.97 o                         
 -14   3   1         17.84         36.72        23.53 o                         
 -13   3   1         59.02         55.96        14.03 o                         
 -12   3   1         89.28         59.75        16.18 o                         
 -11   3   1        327.63        291.26        12.72 o                         
 -10   3   1         42.05         38.09         8.95 o                         
  -9   3   1         30.92         38.42         7.04 o                         
  -8   3   1        102.37        117.07         9.30 o                         
  -7   3   1         71.17         88.57         5.99 o                         
  -6   3   1          0.26         -7.27         4.19 o                         
  -5   3   1       2150.31       2234.06        30.11 o                         
  -4   3   1        537.34        516.50         9.08 o                         
  -3   3   1        656.43        662.94        10.84 o                         
  -2   3   1       1412.18       1424.10        25.02 o                         
  -1   3   1        565.71        591.87        11.04 o                         
   0   3   1       1938.54       1936.91        36.51 o                         
   1   3   1        155.88        163.82         3.99 o                         
   2   3   1        266.27        306.56         5.90 o                         
   3   3   1         28.71         23.46         2.76 o                         
   4   3   1         14.88         12.91         3.00 o                         
   5   3   1        912.89        814.05        13.03 o                         
   6   3   1       1263.68       1240.27        19.15 o                         
   7   3   1        148.28        180.01         7.95 o                         
   8   3   1        451.17        449.33        14.21 o                         
   9   3   1        258.36        253.30         9.52 o                         
  10   3   1         19.43         41.02        14.19 o                         
  11   3   1         51.85         49.96        11.90 o                         
  12   3   1         91.87        157.36        21.62 o                         
  13   3   1        115.01        138.75        13.18 o                         
 -14   4   1         16.13          6.19        13.83 o                         
 -13   4   1         10.92         54.52        18.01 o                         
 -12   4   1         53.60         57.52        11.04 o                         
 -11   4   1         87.63         80.36        14.46 o                         
 -10   4   1         29.36         47.30         7.70 o                         
  -9   4   1        247.26        216.24        10.30 o                         
  -8   4   1         12.10          1.99         6.55 o                         
  -7   4   1         45.37         50.99         8.32 o                         
  -6   4   1        378.54        333.55         7.49 o                         
  -5   4   1         67.32         86.50         4.94 o                         
  -4   4   1         69.92         95.24         4.74 o                         
  -3   4   1         50.46         64.64         3.97 o                         
  -2   4   1        499.40        480.05         8.22 o                         
  -1   4   1       5396.75       5381.84        91.69 o                         
   0   4   1        452.59        416.39         9.64 o                         
   1   4   1        106.07        113.40         4.59 o                         
   2   4   1        128.63        118.24         4.41 o                         
   3   4   1        105.91        115.67         4.95 o                         
   4   4   1         50.25         43.97         4.05 o                         
   5   4   1        383.91        352.79         7.67 o                         
   6   4   1         84.33        104.68         6.13 o                         
   7   4   1        885.78        846.98        16.26 o                         
   8   4   1         93.00        140.45         7.77 o                         
   9   4   1         24.37         37.11        10.45 o                         
  10   4   1         16.53         20.83        13.37 o                         
  11   4   1          7.37         33.22        13.69 o                         
  12   4   1         95.98        175.98        18.06 o                         
  13   4   1          1.30         47.71        16.23 o                         
  14   4   1          5.68          6.65        42.29 o                         
 -13   5   1          4.03          7.76        12.11 o                         
 -12   5   1          4.11         13.34        14.70 o                         
 -11   5   1        132.49        125.10        11.46 o                         
 -10   5   1         26.59         46.85        13.28 o                         
  -9   5   1        168.46        174.11         9.73 o                         
  -8   5   1         44.88         51.59         6.93 o                         
  -7   5   1        343.42        310.58         8.72 o                         
  -6   5   1         83.70         95.95         6.04 o                         
  -5   5   1        437.91        396.34         9.26 o                         
  -4   5   1        168.81        150.19         8.63 o                         
  -3   5   1          0.32         -2.07         3.08 o                         
  -2   5   1         21.34         23.38         4.62 o                         
  -1   5   1         87.42         82.88         5.07 o                         
   0   5   1         36.28         40.15         3.71 o                         
   1   5   1         76.61         78.75         8.51 o                         
   2   5   1        131.08        126.84         7.61 o                         
   3   5   1        263.36        254.23         7.40 o                         
   4   5   1        729.48        687.54        13.51 o                         
   5   5   1        334.73        298.84         8.86 o                         
   6   5   1         26.73         45.68         8.02 o                         
   7   5   1        258.75        224.86         9.79 o                         
   8   5   1         12.24          3.00        13.99 o                         
   9   5   1          0.24         89.73        64.93 o                         
  10   5   1        102.62        275.20        30.08 o                         
  11   5   1         58.74         71.03        14.35 o                         
  12   5   1         46.96         25.46        12.51 o                         
 -11   6   1          5.74         26.24        10.78 o                         
 -10   6   1          0.17         27.62         9.93 o                         
  -9   6   1         12.86         16.67         9.74 o                         
  -8   6   1        139.42        156.67         8.94 o                         
  -7   6   1         56.91         70.41         7.59 o                         
  -6   6   1         95.23        121.35         7.98 o                         
  -5   6   1         41.36         39.22         6.06 o                         
  -4   6   1         12.77         12.95         3.56 o                         
  -3   6   1         23.67         26.06         4.55 o                         
  -2   6   1        877.35        820.68        17.37 o                         
  -1   6   1         67.73         61.82         6.65 o                         
   0   6   1        106.08        126.56        12.05 o                         
   1   6   1         14.61         14.46        13.51 o                         
   2   6   1         75.57         72.06         5.97 o                         
   3   6   1         78.11         82.02         5.95 o                         
   4   6   1         86.42         94.56         6.23 o                         
   5   6   1         63.83         81.85         6.25 o                         
   6   6   1          0.37          2.40         6.38 o                         
   7   6   1         15.62         22.77         6.87 o                         
   8   6   1        106.20         97.76        10.24 o                         
   9   6   1         11.30        101.26        52.43 o                         
  10   6   1         15.63         72.23        21.22 o                         
  11   6   1          0.14         48.10        27.29 o                         
  -9   7   1        159.35        211.41        39.70 o                         
  -8   7   1         40.92         36.09         9.78 o                         
  -7   7   1         66.33         67.69         8.58 o                         
  -6   7   1        220.44        185.33         8.38 o                         
  -5   7   1          0.13          4.26         8.50 o                         
  -4   7   1         10.20         43.08        31.43 o                         
  -3   7   1         17.01         13.23         7.65 o                         
  -2   7   1        127.79        147.92        30.17 o                         
  -1   7   1         22.25         30.68        14.74 o                         
   0   7   1         33.82         42.77        14.19 o                         
   1   7   1         34.60         36.64        14.15 o                         
   2   7   1         11.56          5.60         7.17 o                         
   3   7   1        320.56        308.34        15.08 o                         
   4   7   1         37.37         56.94        14.94 o                         
   5   7   1         52.62         78.68        13.87 o                         
   6   7   1         42.59         35.84         7.63 o                         
   7   7   1          4.45          8.04         8.16 o                         
   8   7   1         70.03         85.36        17.96 o                         
   9   7   1          4.90        235.90       114.39 o                         
  -6   8   1         33.47         29.42        15.90 o                         
  -5   8   1          9.90         16.06         9.89 o                         
  -4   8   1          4.18         12.49        15.76 o                         
  -3   8   1         56.06         99.70        39.74 o                         
  -2   8   1         22.80         19.68        18.49 o                         
  -1   8   1         14.14         31.56        30.04 o                         
   0   8   1         10.64         48.21        48.89 o                         
   1   8   1          0.13         60.00        61.59 o                         
   2   8   1          3.52          0.69        18.77 o                         
   3   8   1          5.42         31.47        17.67 o                         
   4   8   1          0.16         13.49        10.13 o                         
   5   8   1         35.13         32.59        26.56 o                         
 -16   0   2         48.18         42.04        29.55 o                         
 -14   0   2         74.65         74.00        17.09 o                         
 -13   0   2          0.29         34.44        17.39 o                         
 -12   0   2        139.97        151.31        13.53 o                         
 -11   0   2        243.99        242.14        18.42 o                         
 -10   0   2        209.61        226.94        11.96 o                         
  -9   0   2        188.05        160.63         9.11 o                         
  -8   0   2         70.14        112.65         7.67 o                         
  -7   0   2       1268.22       1380.30        27.61 o                         
  -6   0   2       1414.94       1449.17        28.62 o                         
  -5   0   2         58.37         81.71         4.55 o                         
  -4   0   2       2633.42       2663.01        49.72 o                         
  -3   0   2       3337.36       3163.91        64.18 o                         
  -2   0   2       1304.16       1278.80        26.17 o                         
   1   0   2       3420.67       3321.82        61.26 o                         
   2   0   2      21867.13      20323.95       373.66 o                         
   3   0   2       2604.76       2635.19        49.30 o                         
   4   0   2       6769.41       6919.63       127.75 o                         
   5   0   2        388.93        355.22        10.05 o                         
   6   0   2       4684.23       4906.60        91.68 o                         
   7   0   2         61.16         81.54         6.75 o                         
   8   0   2        247.48        243.77        12.80 o                         
   9   0   2          3.71          3.22        10.07 o                         
  10   0   2        648.07        633.95        27.61 o                         
  11   0   2       1371.80       1134.09        28.32 o                         
  12   0   2          5.61         10.95        14.92 o                         
  13   0   2          8.26        -11.88        17.23 o                         
  14   0   2        232.63        299.53        59.67 o                         
  15   0   2         22.97         17.74        29.25 o                         
 -16   1   2         37.66         90.26        29.72 o                         
 -15   1   2         30.44         78.57        15.68 o                         
 -13   1   2        161.57        164.28        12.95 o                         
 -12   1   2        356.62        327.01        12.01 o                         
 -11   1   2         94.54         91.58         9.36 o                         
 -10   1   2         32.06         60.89         7.13 o                         
  -9   1   2        247.99        244.81         7.58 o                         
  -8   1   2          1.69         -4.25         4.00 o                         
  -7   1   2        389.09        429.69         8.39 o                         
  -6   1   2       2768.15       3126.56        41.64 o                         
  -5   1   2        664.37        695.50        10.31 o                         
  -4   1   2       1027.65       1087.81        15.57 o                         
  -3   1   2       1169.69       1190.48        15.93 o                         
  -2   1   2       1761.88       1768.50        24.27 o                         
  -1   1   2        190.43        198.60         3.19 o                         
   0   1   2       2320.92       2349.06        33.61 o                         
   1   1   2       7744.65       7189.96        97.37 o                         
   2   1   2       9912.28       9591.65       130.05 o                         
   3   1   2       6388.28       6555.84        85.46 o                         
   4   1   2        136.73        134.35         4.01 o                         
   5   1   2       2428.93       2460.16        33.17 o                         
   6   1   2        747.38        846.58        13.15 o                         
   7   1   2       3093.38       2927.95        39.70 o                         
   8   1   2        225.86        215.72         7.84 o                         
   9   1   2        201.39        220.88         9.69 o                         
  10   1   2        326.45        273.25        11.15 o                         
  11   1   2        101.55        109.28        10.10 o                         
  12   1   2        549.10        416.81        15.70 o                         
  13   1   2        256.25        261.92        15.43 o                         
  14   1   2        118.52        191.76        29.16 o                         
 -16   2   2          3.32         27.03        17.93 o                         
 -15   2   2         23.67         17.60        21.70 o                         
 -14   2   2          0.01         -3.92        17.55 o                         
 -13   2   2         72.98         61.18        11.35 o                         
 -12   2   2         20.16         43.38         9.61 o                         
 -11   2   2          7.89          8.67         7.39 o                         
 -10   2   2          1.06         -3.38         6.59 o                         
  -9   2   2         29.65         28.69         5.48 o                         
  -8   2   2        210.48        233.24         7.66 o                         
  -7   2   2         51.60         66.95         5.25 o                         
  -6   2   2         22.62         15.89         3.41 o                         
  -5   2   2        486.15        566.11        10.73 o                         
  -4   2   2         62.81         78.48         2.73 o                         
  -3   2   2        194.59        178.69         3.94 o                         
  -2   2   2        906.12        909.57        14.28 o                         
  -1   2   2       2519.99       2536.61        36.29 o                         
   0   2   2       8127.72       8132.04       115.51 o                         
   1   2   2       3718.40       3757.86        53.77 o                         
   2   2   2        231.59        250.41         4.75 o                         
   3   2   2         21.33         35.64         2.55 o                         
   4   2   2        545.22        538.35        10.00 o                         
   5   2   2        760.26        738.18        12.09 o                         
   6   2   2          5.20          6.28         4.55 o                         
   7   2   2        832.83        875.14        14.38 o                         
   8   2   2        143.73        168.37         8.10 o                         
   9   2   2         11.53         20.51         6.60 o                         
  10   2   2        871.50        750.58        15.41 o                         
  11   2   2        148.41        178.69        12.47 o                         
  12   2   2         45.29         72.12        11.17 o                         
  13   2   2          3.71          2.52        15.24 o                         
  14   2   2         55.69        126.73        21.63 o                         
  15   2   2          0.55         69.71        55.36 o                         
 -15   3   2         10.83         14.12        18.98 o                         
 -14   3   2         89.95        103.47        14.23 o                         
 -13   3   2        115.17        206.50        34.74 o                         
 -12   3   2          4.23         22.11        11.82 o                         
 -11   3   2        212.19        214.45        11.51 o                         
 -10   3   2         24.18         18.11         7.89 o                         
  -9   3   2          1.98         31.50        12.41 o                         
  -8   3   2        290.84        287.35         9.09 o                         
  -7   3   2        737.98        717.33        16.66 o                         
  -6   3   2        422.77        423.19        10.78 o                         
  -5   3   2          3.06         14.67         2.75 o                         
  -4   3   2        455.24        515.62         8.65 o                         
  -3   3   2       2281.60       2303.90        35.32 o                         
  -2   3   2        400.55        412.19         6.93 o                         
  -1   3   2         21.48         26.49         3.53 o                         
   0   3   2        319.63        308.39         7.32 o                         
   1   3   2        574.89        590.60         8.95 o                         
   2   3   2       1056.26       1085.51        15.84 o                         
   3   3   2        157.70        149.86         4.91 o                         
   4   3   2        525.65        468.15         8.14 o                         
   5   3   2        262.20        265.37         7.17 o                         
   6   3   2         17.13         19.08         5.11 o                         
   7   3   2         47.41         59.15         8.29 o                         
   8   3   2         43.11         56.23         7.81 o                         
   9   3   2         29.92         37.23         7.15 o                         
  10   3   2        461.10        399.71        14.21 o                         
  11   3   2         10.91         61.68        15.33 o                         
  12   3   2        130.88        189.14        50.39 o                         
  13   3   2         13.51         64.77        41.78 o                         
  14   3   2          5.78         35.95        26.81 o                         
 -14   4   2          9.21         23.20        17.21 o                         
 -13   4   2        105.06        144.34        35.06 o                         
 -12   4   2         12.79         43.23        14.48 o                         
 -11   4   2        472.66        437.57        15.72 o                         
 -10   4   2         93.19        108.59         9.62 o                         
  -9   4   2        312.70        302.26        15.56 o                         
  -8   4   2        121.31        162.90        11.34 o                         
  -7   4   2        143.36        161.76         6.56 o                         
  -6   4   2        319.62        312.64         6.95 o                         
  -5   4   2        173.30        195.40         6.01 o                         
  -4   4   2          0.27         -2.76         4.39 o                         
  -3   4   2          0.16          5.09         2.43 o                         
  -2   4   2        412.37        356.71         9.56 o                         
  -1   4   2       3549.25       3605.80        67.42 o                         
   0   4   2       1147.45       1180.04        27.39 o                         
   1   4   2          1.84          6.16         4.86 o                         
   2   4   2        183.12        146.58         4.19 o                         
   3   4   2          6.07          3.65         3.69 o                         
   4   4   2        461.32        425.01         8.83 o                         
   5   4   2        282.41        273.83         7.14 o                         
   6   4   2        859.54        832.62        14.77 o                         
   7   4   2          5.51          0.26         7.53 o                         
   8   4   2        737.10        700.56        14.17 o                         
   9   4   2         46.33         55.42        13.32 o                         
  10   4   2        248.14        284.79        12.85 o                         
  11   4   2          4.96         80.91        27.65 o                         
  12   4   2          0.33         21.62        23.13 o                         
  13   4   2          9.62         43.94        23.24 o                         
 -13   5   2        104.52         89.59        14.36 o                         
 -12   5   2         95.51        117.73        13.43 o                         
 -10   5   2         48.16         59.69        10.58 o                         
  -9   5   2         61.06         71.22         9.64 o                         
  -8   5   2        392.90        361.75        10.78 o                         
  -7   5   2        128.33        139.29         6.57 o                         
  -6   5   2          0.01         -0.79         5.39 o                         
  -5   5   2         34.30         40.72         5.43 o                         
  -4   5   2        131.23        134.74         6.16 o                         
  -3   5   2       1014.98        944.14        18.46 o                         
  -2   5   2        705.05        695.56        15.87 o                         
  -1   5   2        140.29        135.19         7.15 o                         
   0   5   2        124.45        123.90         7.71 o                         
   1   5   2         14.35         10.77         4.93 o                         
   2   5   2        183.18        161.29         6.85 o                         
   3   5   2        628.55        604.59        11.32 o                         
   4   5   2        144.98        130.49         8.76 o                         
   5   5   2          8.94         15.92         4.95 o                         
   6   5   2          1.98          5.76         6.48 o                         
   7   5   2         18.28         23.56         5.85 o                         
   8   5   2        208.49        222.14        11.79 o                         
   9   5   2          0.28          4.93        10.00 o                         
  11   5   2          4.65         22.91        11.40 o                         
  12   5   2         10.07         17.65        16.50 o                         
 -12   6   2        139.41        149.28        19.11 o                         
 -11   6   2        180.68        203.05        24.94 o                         
 -10   6   2         54.49        130.17        63.29 o                         
  -9   6   2          0.01         -2.28         9.14 o                         
  -8   6   2          9.62         15.71         7.75 o                         
  -7   6   2          0.38         11.41         6.92 o                         
  -6   6   2        119.96        133.79         7.98 o                         
  -5   6   2          2.29         -0.42         4.70 o                         
  -4   6   2          1.30         -3.70         6.25 o                         
  -3   6   2        210.60        171.78         8.68 o                         
  -2   6   2          9.15          7.31         5.66 o                         
  -1   6   2       1833.13       1684.31        31.00 o                         
   0   6   2          0.03          8.93         5.23 o                         
   1   6   2        272.43        264.97         9.38 o                         
   2   6   2        165.59        160.79         9.77 o                         
   3   6   2        156.55        138.31         8.03 o                         
   4   6   2        119.83        145.89         9.41 o                         
   5   6   2         23.12         25.53         6.92 o                         
   6   6   2         29.80         39.66         6.98 o                         
   7   6   2         59.45         67.74        10.25 o                         
   8   6   2        114.18        115.95        11.00 o                         
   9   6   2         53.76         54.90        16.91 o                         
  10   6   2          8.34         14.03        10.07 o                         
  11   6   2         57.48         79.48        23.46 o                         
  -9   7   2          1.34         38.53        18.48 o                         
  -8   7   2          0.49         27.15        15.84 o                         
  -7   7   2         32.31         37.57         8.18 o                         
  -6   7   2          0.02         12.01         9.44 o                         
  -5   7   2          2.27         16.60         7.87 o                         
  -4   7   2          4.74          6.73         6.76 o                         
  -3   7   2         40.20         33.07         9.35 o                         
  -2   7   2          0.48         19.94        15.57 o                         
  -1   7   2          8.13          9.59        11.42 o                         
   0   7   2         61.70         70.11        12.65 o                         
   1   7   2         77.97         88.43        13.69 o                         
   2   7   2          2.40          4.90         6.20 o                         
   3   7   2         95.18        102.07         9.91 o                         
   4   7   2         48.07         60.73        10.19 o                         
   5   7   2          6.46          3.84        10.71 o                         
   6   7   2          0.87         10.23         8.30 o                         
   7   7   2          2.29         14.37        10.28 o                         
   8   7   2         38.69         35.15        12.20 o                         
  -6   8   2          0.50         16.37        13.68 o                         
  -5   8   2          0.07         -6.22        16.50 o                         
  -4   8   2        115.70        130.59        12.06 o                         
  -3   8   2         63.85         46.77        17.96 o                         
  -2   8   2         73.72         63.24        19.98 o                         
  -1   8   2         15.52         30.06        19.93 o                         
   0   8   2          0.16         47.44        74.30 o                         
   2   8   2         14.42         25.86        17.81 o                         
   3   8   2          4.53         26.01        20.83 o                         
   4   8   2         29.87         40.67        26.77 o                         
   5   8   2         12.14          6.38        23.46 o                         
 -16   1   3         31.71         56.39        17.18 o                         
 -15   1   3          1.08         34.51        13.79 o                         
 -14   1   3          8.09          4.09        13.02 o                         
 -13   1   3         60.68         67.66         9.76 o                         
 -12   1   3         79.22         95.53         8.75 o                         
 -11   1   3         19.63         13.31         7.13 o                         
 -10   1   3        745.64        677.09        16.29 o                         
  -9   1   3        529.65        511.50        10.11 o                         
  -8   1   3         28.15         30.67         4.66 o                         
  -7   1   3        111.35        114.82         4.94 o                         
  -6   1   3        111.74        131.96         5.17 o                         
  -5   1   3        609.15        598.21         9.48 o                         
  -4   1   3          4.61          6.84         1.43 o                         
  -3   1   3       2740.36       2749.04        37.66 o                         
  -2   1   3        973.23       1077.40        15.06 o                         
  -1   1   3       6191.57       6105.56        82.75 o                         
   0   1   3       3828.11       3704.97        50.48 o                         
   1   1   3         15.45         11.33         1.80 o                         
   2   1   3       4264.49       4186.24        57.26 o                         
   3   1   3        121.03        137.99         3.97 o                         
   4   1   3       4038.94       4012.40        53.02 o                         
   5   1   3       2238.90       2226.78        30.37 o                         
   6   1   3         13.74         22.72         4.44 o                         
   7   1   3        127.54        135.41         5.99 o                         
   8   1   3        236.16        225.12         8.35 o                         
   9   1   3          8.62         20.75         8.05 o                         
  10   1   3         70.30         78.21         9.04 o                         
  11   1   3        127.94        126.72        11.00 o                         
  12   1   3         16.78         35.36        10.47 o                         
  14   1   3          0.72         30.13        20.04 o                         
  15   1   3         46.91         31.38        14.71 o                         
 -16   2   3         26.05         78.15        22.65 o                         
 -15   2   3         26.80         50.08        19.75 o                         
 -14   2   3         28.95         37.58        12.39 o                         
 -13   2   3          3.97         -0.48        10.56 o                         
 -12   2   3        203.32        205.30        10.36 o                         
 -11   2   3          3.29         -4.07         8.33 o                         
 -10   2   3         15.38         20.55         5.91 o                         
  -9   2   3        292.75        272.87         8.31 o                         
  -8   2   3        142.35        167.44         6.67 o                         
  -7   2   3       2497.62       2584.67        34.94 o                         
  -6   2   3         19.00         19.64         3.13 o                         
  -5   2   3        133.24        123.87         4.31 o                         
  -4   2   3         27.59         12.53         1.93 o                         
  -3   2   3        476.75        514.52         7.89 o                         
  -2   2   3          6.37         12.10         1.67 o                         
  -1   2   3       2804.38       2968.23        40.58 o                         
   0   2   3       2295.35       2385.78        34.41 o                         
   1   2   3       2564.95       2546.56        36.85 o                         
   2   2   3        414.82        469.46         7.69 o                         
   3   2   3          7.85          2.32         2.66 o                         
   4   2   3        962.26        972.63        14.85 o                         
   5   2   3        255.97        286.53         7.33 o                         
   6   2   3       6251.58       6125.92        80.82 o                         
   7   2   3       1174.02       1100.40        17.35 o                         
   8   2   3        157.21        170.90        11.66 o                         
   9   2   3        193.31        202.89         8.92 o                         
  10   2   3          4.19          2.69         9.14 o                         
  11   2   3        210.07        236.48        18.07 o                         
  12   2   3         29.34         57.41        12.18 o                         
  13   2   3        112.97        145.99        13.73 o                         
  14   2   3         10.86        122.55        52.26 o                         
 -15   3   3          0.02         80.69        54.22 o                         
 -14   3   3         26.38         33.78        12.24 o                         
 -13   3   3        151.93        190.02        22.39 o                         
 -12   3   3        232.54        216.01        13.24 o                         
 -11   3   3        248.85        232.46        13.00 o                         
 -10   3   3        304.08        288.51        10.23 o                         
  -9   3   3         18.71         34.69         7.03 o                         
  -8   3   3         31.02         27.40         6.69 o                         
  -7   3   3         37.34         59.55         5.12 o                         
  -6   3   3        213.34        175.29         5.11 o                         
  -5   3   3         54.17         59.00         3.17 o                         
  -4   3   3          0.66          5.67         2.89 o                         
  -3   3   3        468.41        456.92        11.19 o                         
  -2   3   3       1100.35       1126.54        16.05 o                         
  -1   3   3       1390.58       1418.06        27.47 o                         
   0   3   3        170.60        152.92         4.61 o                         
   1   3   3       3156.39       3280.63        43.17 o                         
   2   3   3        602.17        529.59        10.07 o                         
   3   3   3        229.90        216.03         5.48 o                         
   4   3   3        376.04        360.58         7.29 o                         
   5   3   3          4.95          6.65         4.20 o                         
   6   3   3       1042.56        986.98        16.73 o                         
   7   3   3        671.10        664.39        13.91 o                         
   8   3   3         45.67         50.05         7.53 o                         
   9   3   3          0.10          0.88         7.76 o                         
  10   3   3         24.78         52.99        16.55 o                         
  11   3   3          0.25         15.50        11.60 o                         
  12   3   3        133.98        183.59        20.61 o                         
  13   3   3          4.03         24.80        14.35 o                         
  14   3   3         53.81         60.16        18.53 o                         
 -14   4   3          9.82         23.43        17.65 o                         
 -13   4   3         10.29         87.59        30.27 o                         
 -12   4   3         17.85        130.74        40.09 o                         
 -11   4   3        209.22        201.51        12.02 o                         
 -10   4   3          1.74          6.89        12.71 o                         
  -9   4   3        229.43        199.47         9.84 o                         
  -8   4   3        221.85        187.76        11.41 o                         
  -7   4   3          2.25          9.19         4.63 o                         
  -6   4   3         51.49         58.84         4.80 o                         
  -5   4   3        578.77        566.62        10.09 o                         
  -4   4   3        730.34        741.34        11.79 o                         
  -3   4   3         22.34         13.81         2.36 o                         
  -2   4   3        866.49        891.01        17.17 o                         
  -1   4   3       1585.51       1604.32        29.03 o                         
   0   4   3       1044.81       1035.91        19.94 o                         
   1   4   3        547.23        601.86        10.75 o                         
   2   4   3         32.81         41.91         2.91 o                         
   3   4   3        293.98        314.62         8.62 o                         
   4   4   3         24.94         35.54         4.38 o                         
   5   4   3        186.10        184.18         6.55 o                         
   6   4   3        116.56        125.92         7.56 o                         
   7   4   3        282.95        244.95        10.55 o                         
   8   4   3         16.59         25.86        10.06 o                         
   9   4   3          1.31         46.15        34.42 o                         
  10   4   3        211.92        282.54        19.62 o                         
  11   4   3         14.78         31.43        12.68 o                         
  12   4   3          5.82         -9.13        13.49 o                         
  13   4   3         30.23          1.62        18.00 o                         
 -13   5   3          8.76        131.10        62.81 o                         
 -12   5   3          8.95         38.99        13.35 o                         
 -11   5   3         11.20         58.11        28.98 o                         
 -10   5   3          5.21         24.77        12.33 o                         
  -9   5   3        370.96        289.89        11.16 o                         
  -8   5   3         18.72         18.64         6.65 o                         
  -7   5   3         22.45         18.84         7.31 o                         
  -6   5   3          8.50         11.67         5.05 o                         
  -5   5   3         90.99         96.50         6.27 o                         
  -4   5   3         48.95         56.72         4.09 o                         
  -3   5   3        192.54        171.38         8.70 o                         
  -2   5   3         33.34         42.54         7.20 o                         
  -1   5   3        123.97        105.29         6.61 o                         
   0   5   3        272.30        232.86        10.08 o                         
   1   5   3        198.04        183.17         8.46 o                         
   2   5   3        155.80        152.73         9.68 o                         
   3   5   3        219.08        206.29         7.44 o                         
   4   5   3        206.90        185.10         7.23 o                         
   5   5   3         78.13         73.82         6.17 o                         
   6   5   3        541.25        479.33        11.85 o                         
   7   5   3          8.77         12.01         8.01 o                         
   8   5   3         20.74         90.06        33.30 o                         
   9   5   3         41.30         44.91        10.74 o                         
  10   5   3         26.83         22.95        14.87 o                         
  11   5   3          8.67         -0.27        13.31 o                         
  12   5   3         11.76         17.35        13.35 o                         
 -12   6   3          0.17         20.29        17.76 o                         
 -11   6   3          0.02         17.07        10.88 o                         
 -10   6   3         35.35         42.67        12.54 o                         
  -9   6   3         50.02        125.98        20.28 o                         
  -8   6   3          9.15          5.58         7.71 o                         
  -7   6   3        129.98        136.63         8.15 o                         
  -6   6   3         46.35         50.01        10.70 o                         
  -5   6   3         43.00         43.51         5.94 o                         
  -4   6   3        107.46        104.50         8.70 o                         
  -3   6   3        142.07        149.65        10.23 o                         
  -2   6   3       1293.32       1149.99        24.85 o                         
  -1   6   3        169.04        164.06        10.18 o                         
   0   6   3         44.26         56.95         7.06 o                         
   1   6   3          1.92         -2.61         6.32 o                         
   2   6   3        111.46        116.61         7.88 o                         
   3   6   3          9.03         22.60         8.50 o                         
   4   6   3        146.89        141.31         7.43 o                         
   5   6   3        197.14        185.38         7.88 o                         
   6   6   3         43.91         50.58         8.47 o                         
   7   6   3          6.46         -0.57        10.85 o                         
   8   6   3         80.38        179.23        48.90 o                         
   9   6   3         71.37        123.23        34.15 o                         
  10   6   3         21.82        105.29        24.25 o                         
  -9   7   3         24.99         13.95        10.20 o                         
  -8   7   3        139.57        147.22         9.94 o                         
  -7   7   3          0.27          6.99         8.31 o                         
  -6   7   3        216.68        259.26        15.74 o                         
  -5   7   3          6.98         11.14         9.32 o                         
  -4   7   3         88.62        123.16        12.45 o                         
  -3   7   3        184.19        182.19        12.53 o                         
  -2   7   3         94.88         89.02         8.77 o                         
  -1   7   3         83.39         89.65         8.68 o                         
   0   7   3        328.00        282.59        12.11 o                         
   1   7   3        204.83        219.95        12.41 o                         
   2   7   3          7.36          0.60        10.03 o                         
   3   7   3          9.22          7.97        10.01 o                         
   4   7   3         42.29         99.53        42.64 o                         
   5   7   3        290.61        302.95        13.11 o                         
   6   7   3         12.90         21.29         9.92 o                         
   7   7   3         30.44         43.87        35.26 o                         
   8   7   3         14.34         53.91        13.30 o                         
  -6   8   3          5.93          5.19        13.46 o                         
  -5   8   3          0.14         33.85        12.72 o                         
  -4   8   3         60.32         67.22        14.41 o                         
  -3   8   3         73.34         85.04        13.07 o                         
  -2   8   3        151.50        139.70        19.30 o                         
  -1   8   3         56.33         76.17        13.24 o                         
   0   8   3         27.52         65.48        15.86 o                         
   1   8   3         31.98         26.25        19.47 o                         
   2   8   3          5.19         31.51        29.06 o                         
   3   8   3         16.91        120.24        43.63 o                         
   4   8   3          8.66         11.25        20.53 o                         
 -16   0   4         93.27        103.66        26.63 o                         
 -15   0   4        129.96        282.35        79.22 o                         
 -14   0   4        113.90        130.04        23.02 o                         
 -13   0   4         20.55         24.34        16.58 o                         
 -12   0   4        731.37        618.08        21.32 o                         
 -11   0   4         88.24        118.06        19.84 o                         
 -10   0   4       1038.40        977.89        25.47 o                         
  -9   0   4        179.76        159.52        11.72 o                         
  -8   0   4         91.68         97.80         7.11 o                         
  -7   0   4        226.81        181.12         9.43 o                         
  -6   0   4        152.33        170.84         7.70 o                         
  -5   0   4        582.02        511.76        12.52 o                         
  -4   0   4       4571.73       4581.31        92.86 o                         
  -3   0   4         57.57         53.93         3.61 o                         
  -2   0   4        223.71        240.20         6.70 o                         
  -1   0   4       7029.04       6944.54       139.83 o                         
   0   0   4         37.39         62.10         3.31 o                         
   1   0   4       2755.97       2919.42        54.45 o                         
   2   0   4       1641.18       1743.70        33.28 o                         
   3   0   4       3963.29       4086.87        76.21 o                         
   4   0   4         16.04         12.05         4.40 o                         
   5   0   4         58.50         84.68         6.73 o                         
   6   0   4         10.66         15.61         7.26 o                         
   7   0   4        352.81        374.92        12.18 o                         
   8   0   4       1490.95       1486.07        32.23 o                         
   9   0   4          2.15         29.21        17.38 o                         
  10   0   4         12.18          0.45        10.87 o                         
  11   0   4          3.66         12.69        12.64 o                         
  12   0   4        162.51        396.86        30.88 o                         
  13   0   4         12.34         95.71        41.35 o                         
  14   0   4         39.08         42.91        19.15 o                         
 -16   1   4          3.22         62.69        30.20 o                         
 -15   1   4          4.67         90.53        28.01 o                         
 -14   1   4        113.83        131.68        14.19 o                         
 -13   1   4         50.33         55.67         9.66 o                         
 -12   1   4        195.04        227.04        10.94 o                         
 -11   1   4        730.75        667.15        15.26 o                         
 -10   1   4        308.63        306.97        10.35 o                         
  -9   1   4        949.52        930.98        15.56 o                         
  -8   1   4       1585.10       1669.01        24.51 o                         
  -7   1   4        193.70        243.92         6.74 o                         
  -6   1   4         56.73         87.64         4.02 o                         
  -5   1   4          8.52         14.11         1.93 o                         
  -4   1   4        915.35        931.68        13.48 o                         
  -3   1   4       1293.70       1318.45        19.49 o                         
  -2   1   4          3.63          6.50         1.52 o                         
  -1   1   4        536.88        527.60         7.92 o                         
   0   1   4        208.28        176.23         3.57 o                         
   1   1   4       2234.59       2310.21        32.00 o                         
   2   1   4       5507.96       5623.01        76.80 o                         
   3   1   4         36.56         73.78         3.81 o                         
   4   1   4        119.27        151.42         5.41 o                         
   5   1   4       2001.11       2096.79        28.83 o                         
   6   1   4       1045.58       1106.84        16.61 o                         
   7   1   4         87.89        107.25         6.31 o                         
   8   1   4        371.17        338.65        10.84 o                         
   9   1   4        155.39        184.16         9.84 o                         
  10   1   4        230.28        229.31        10.75 o                         
  11   1   4         22.51         14.01         9.41 o                         
  12   1   4         29.14         23.85        18.20 o                         
  13   1   4          8.65         36.97        21.54 o                         
  14   1   4          2.51         92.56        50.65 o                         
 -16   2   4         30.94         59.93        16.80 o                         
 -15   2   4          0.03         -4.39        20.12 o                         
 -14   2   4         34.47         47.89        14.59 o                         
 -13   2   4          8.51         10.69         9.24 o                         
 -12   2   4        203.31        202.22        12.33 o                         
 -11   2   4         26.76         20.86         7.04 o                         
 -10   2   4        286.93        249.90        10.13 o                         
  -9   2   4         20.63         11.90         5.21 o                         
  -8   2   4        163.57        178.36         5.87 o                         
  -7   2   4        452.58        478.90         9.00 o                         
  -6   2   4         30.91         38.88         3.98 o                         
  -5   2   4         10.43          8.39         3.19 o                         
  -4   2   4         20.33         22.53         2.46 o                         
  -3   2   4       2138.21       2331.85        33.79 o                         
  -2   2   4        675.26        795.10        12.15 o                         
  -1   2   4         16.42         27.04         1.81 o                         
   0   2   4        224.40        263.55         5.31 o                         
   1   2   4       1095.94       1145.04        16.56 o                         
   2   2   4         11.83         13.24         2.57 o                         
   3   2   4        207.02        227.16         5.69 o                         
   4   2   4       1348.82       1441.15        21.21 o                         
   5   2   4        113.04        116.35         5.62 o                         
   6   2   4         55.95         79.05         6.50 o                         
   7   2   4       1116.50       1086.41        20.04 o                         
   8   2   4         63.88         61.95         7.41 o                         
   9   2   4        349.01        280.03        11.13 o                         
  10   2   4        357.37        321.57        13.70 o                         
  11   2   4         22.49         34.94        12.13 o                         
  12   2   4         70.14        286.60        61.70 o                         
  13   2   4         16.79         91.49        29.12 o                         
  14   2   4         88.07        272.46        54.51 o                         
 -15   3   4         54.55        133.56        68.42 o                         
 -14   3   4         22.66         50.17        14.77 o                         
 -13   3   4          0.33         30.97        15.19 o                         
 -12   3   4        131.50        122.99        15.30 o                         
 -11   3   4          3.57          6.69         9.61 o                         
 -10   3   4         40.01         43.53         7.43 o                         
  -9   3   4         14.71         20.03         7.18 o                         
  -8   3   4         24.31         45.01         5.81 o                         
  -7   3   4        765.46        737.76        13.60 o                         
  -6   3   4        613.61        639.28        10.86 o                         
  -5   3   4        653.97        755.85        11.20 o                         
  -4   3   4         85.43        110.55         4.38 o                         
  -3   3   4         39.44         43.63         2.81 o                         
  -2   3   4        644.96        766.32        11.36 o                         
  -1   3   4       3567.04       3835.35        55.04 o                         
   0   3   4        674.35        769.53        11.02 o                         
   1   3   4        205.05        188.96         5.28 o                         
   2   3   4        250.56        299.55         6.72 o                         
   3   3   4        490.00        440.48         8.71 o                         
   4   3   4       1236.29       1256.60        18.95 o                         
   5   3   4        235.81        247.74         7.64 o                         
   6   3   4        337.31        311.56        21.56 o                         
   7   3   4          1.44          3.61         7.42 o                         
   8   3   4        398.02        311.22        11.12 o                         
   9   3   4       1008.83        863.08        19.98 o                         
  10   3   4        117.29        134.40        11.82 o                         
  11   3   4        156.70        189.02        14.74 o                         
  12   3   4        359.81        362.19        19.95 o                         
  13   3   4        249.71        241.85        22.15 o                         
 -15   4   4         13.01         14.86        25.31 o                         
 -14   4   4         50.83         39.03        14.20 o                         
 -13   4   4          0.47         26.18        13.47 o                         
 -12   4   4          2.25         12.13        17.76 o                         
 -11   4   4        347.25        312.69        14.06 o                         
 -10   4   4         71.40         87.98         7.86 o                         
  -9   4   4         19.51         14.40         5.89 o                         
  -8   4   4         83.46         56.98         5.63 o                         
  -7   4   4        117.38        123.53         7.88 o                         
  -6   4   4         17.93         18.00         3.39 o                         
  -5   4   4        607.80        594.08        11.28 o                         
  -4   4   4        101.78        109.80         4.37 o                         
  -3   4   4        388.14        413.70         8.76 o                         
  -2   4   4         28.85         44.41         4.47 o                         
  -1   4   4       2240.25       2286.12        40.48 o                         
   0   4   4        848.10        860.92        26.04 o                         
   1   4   4         51.02         88.52        14.59 o                         
   2   4   4         81.10         82.10         4.30 o                         
   3   4   4        370.91        321.41         7.81 o                         
   4   4   4        266.66        259.84         7.75 o                         
   5   4   4        215.95        210.11         9.00 o                         
   6   4   4        245.59        225.68         9.92 o                         
   7   4   4         52.76         66.44         8.66 o                         
   8   4   4        238.88        258.17        12.02 o                         
   9   4   4        497.58        456.48        28.26 o                         
  10   4   4        463.02        399.67        19.44 o                         
  11   4   4         12.39         23.82        13.62 o                         
  12   4   4          1.09        103.10        58.22 o                         
  13   4   4         32.19        174.58        82.55 o                         
 -13   5   4          2.26         10.19        17.54 o                         
 -12   5   4          7.07          5.18        13.60 o                         
 -11   5   4         72.08        129.42        28.71 o                         
 -10   5   4         26.51         39.31        10.11 o                         
  -9   5   4        475.07        387.83        11.53 o                         
  -8   5   4         20.28         25.90         5.19 o                         
  -7   5   4        275.42        239.28         8.97 o                         
  -6   5   4         15.79         20.80         5.75 o                         
  -5   5   4         83.63         82.51         7.08 o                         
  -4   5   4        441.59        404.73         9.00 o                         
  -3   5   4        353.87        324.13        11.10 o                         
  -2   5   4        285.97        310.98        33.58 o                         
  -1   5   4         25.19         28.94         5.76 o                         
   0   5   4         50.06         50.52         6.82 o                         
   1   5   4        750.21        687.84        15.34 o                         
   2   5   4          6.59          1.67         4.97 o                         
   3   5   4        144.01        154.95         7.20 o                         
   4   5   4        721.98        648.83        13.81 o                         
   5   5   4         11.46         14.36         6.20 o                         
   6   5   4        874.63        773.89        18.47 o                         
   7   5   4          9.27         20.22         7.82 o                         
   8   5   4          0.39          4.75        10.15 o                         
   9   5   4         23.40         48.10        14.18 o                         
  10   5   4         15.27         25.65        14.96 o                         
  11   5   4         61.80        188.75        58.44 o                         
 -12   6   4         72.98         76.05        20.46 o                         
 -11   6   4         45.27         51.27        13.14 o                         
 -10   6   4        133.24        178.67        12.95 o                         
  -9   6   4          8.36         14.32         7.90 o                         
  -8   6   4         31.90         36.31         8.24 o                         
  -7   6   4        136.18        148.28         8.04 o                         
  -6   6   4         79.20         86.41         5.23 o                         
  -5   6   4         22.89         19.97         7.72 o                         
  -4   6   4        107.79        107.80         7.97 o                         
  -3   6   4        229.20        209.06        12.16 o                         
  -2   6   4         75.17         73.99         8.82 o                         
  -1   6   4       1006.78        864.04        21.28 o                         
   0   6   4        396.99        317.47        13.69 o                         
   1   6   4         39.00         41.14         9.33 o                         
   2   6   4        123.63        147.97         9.63 o                         
   3   6   4         99.07        104.10         8.15 o                         
   4   6   4         30.72         38.88         6.42 o                         
   5   6   4        146.90        162.02        10.27 o                         
   6   6   4          8.12         16.86         8.52 o                         
   7   6   4          0.03          3.28         9.21 o                         
   8   6   4         31.22         35.72        10.63 o                         
   9   6   4         16.79         22.78        10.74 o                         
  10   6   4        146.29        109.72        20.24 o                         
  -9   7   4          2.87         -1.01         9.46 o                         
  -8   7   4          1.20        185.31       102.64 o                         
  -7   7   4          3.48         12.69        13.66 o                         
  -6   7   4         10.10         11.39        11.74 o                         
  -5   7   4         27.99         27.55        10.76 o                         
  -4   7   4         30.26         51.70         9.12 o                         
  -3   7   4         21.56         34.79         9.19 o                         
  -2   7   4         15.56         32.52        12.40 o                         
  -1   7   4         46.13         69.37         9.62 o                         
   0   7   4         34.87         29.26        10.07 o                         
   1   7   4        191.30        185.51        17.19 o                         
   2   7   4         74.63         88.33        10.60 o                         
   3   7   4          7.46         19.62        14.96 o                         
   4   7   4          2.85         15.32        35.89 o                         
   5   7   4         77.78         93.40        11.94 o                         
   6   7   4         99.20        257.05        76.03 o                         
  -6   8   4         14.65         11.56        27.66 o                         
  -5   8   4          5.82          1.75        10.49 o                         
  -4   8   4         83.41         99.31        14.16 o                         
  -3   8   4        196.42        139.26        11.52 o                         
  -2   8   4        342.84        319.84        20.52 o                         
  -1   8   4        141.74        142.17        17.86 o                         
   0   8   4          0.33          5.93        14.41 o                         
   2   8   4          0.08         24.66         9.73 o                         
   3   8   4         64.00         67.06        25.47 o                         
   4   8   4         37.65         52.02        16.58 o                         
 -16   1   5         37.70         43.75        28.91 o                         
 -15   1   5        118.13        149.78        15.60 o                         
 -14   1   5          5.91         61.03        25.04 o                         
 -13   1   5         32.33         36.97        11.42 o                         
 -12   1   5         22.96         17.54         9.12 o                         
 -11   1   5        104.45        147.13         9.41 o                         
 -10   1   5        135.67        163.72         8.18 o                         
  -9   1   5        195.27        191.93         7.57 o                         
  -8   1   5        539.51        549.17        10.33 o                         
  -7   1   5       1054.38       1038.15        15.96 o                         
  -6   1   5         50.54         50.74         2.71 o                         
  -5   1   5        443.32        460.70         8.36 o                         
  -4   1   5        438.28        471.66         8.61 o                         
  -3   1   5        370.25        429.19         8.16 o                         
  -2   1   5       2102.28       2210.49        30.63 o                         
  -1   1   5          6.94          8.43         1.67 o                         
   0   1   5         75.23         74.87         3.06 o                         
   1   1   5        443.39        462.39         7.69 o                         
   2   1   5        449.10        471.05         8.23 o                         
   3   1   5        757.24        814.58        17.07 o                         
   4   1   5        252.77        218.92         6.38 o                         
   5   1   5        916.38        892.69        13.91 o                         
   6   1   5        112.31        125.41         5.90 o                         
   7   1   5         79.02         81.89         6.89 o                         
   8   1   5        501.09        479.14        13.50 o                         
   9   1   5          7.21          0.69         7.73 o                         
  10   1   5          0.03          9.27        10.07 o                         
  11   1   5          5.66         -1.17        11.43 o                         
  12   1   5          6.40         45.32        26.92 o                         
  13   1   5         40.22         79.13        16.25 o                         
  14   1   5          0.29         55.70        46.13 o                         
 -16   2   5         57.45        149.29        49.57 o                         
 -15   2   5         20.24         55.04        16.33 o                         
 -14   2   5          1.07          9.02        11.02 o                         
 -13   2   5         50.42        111.33        28.24 o                         
 -12   2   5          0.07         20.50        10.67 o                         
 -11   2   5       1050.35        894.72        17.81 o                         
 -10   2   5        782.05        722.98        14.23 o                         
  -9   2   5        804.31        767.23        15.91 o                         
  -8   2   5         25.12         21.84         5.11 o                         
  -7   2   5        247.57        240.03         7.49 o                         
  -6   2   5          4.47         -5.28         4.09 o                         
  -5   2   5       3671.12       3891.50        53.57 o                         
  -4   2   5         78.79         88.16         3.75 o                         
  -3   2   5        918.96        956.42        13.36 o                         
  -2   2   5        209.99        212.15         4.34 o                         
  -1   2   5       1542.38       1625.47        24.08 o                         
   0   2   5        708.79        725.67        11.14 o                         
   1   2   5       3037.16       3281.09        45.35 o                         
   2   2   5         31.26         65.32         3.45 o                         
   3   2   5        331.59        311.33         6.70 o                         
   4   2   5       1299.14       1220.41        18.62 o                         
   5   2   5         41.23         62.46         5.47 o                         
   6   2   5        298.50        300.66         9.45 o                         
   7   2   5         40.52         60.45         7.22 o                         
   8   2   5        372.36        294.12        10.58 o                         
   9   2   5        225.02        206.56        10.61 o                         
  10   2   5         65.36         81.81        10.64 o                         
  11   2   5         15.86         52.75        17.12 o                         
  12   2   5        137.16        182.76        21.14 o                         
  13   2   5         52.33         27.29        25.10 o                         
 -15   3   5         21.30        186.02        84.23 o                         
 -14   3   5          4.42         46.26        20.22 o                         
 -13   3   5         11.01         51.83        23.30 o                         
 -12   3   5        364.20        316.79        14.88 o                         
 -11   3   5         80.84         89.04        11.02 o                         
 -10   3   5        330.34        265.63        10.45 o                         
  -9   3   5        611.22        535.00        14.66 o                         
  -8   3   5        355.68        371.36        10.93 o                         
  -7   3   5        307.36        293.64         8.47 o                         
  -6   3   5         13.67          9.17         3.58 o                         
  -5   3   5       1018.36       1024.58        16.29 o                         
  -4   3   5        433.34        368.14         6.94 o                         
  -3   3   5        382.98        409.97         7.95 o                         
  -2   3   5       1395.38       1425.74        20.69 o                         
  -1   3   5         18.27         15.58         2.56 o                         
   0   3   5        445.12        436.68         8.14 o                         
   1   3   5        250.23        234.75         6.56 o                         
   2   3   5        305.00        286.10         6.72 o                         
   3   3   5        491.97        482.66         8.99 o                         
   4   3   5         53.21         61.31         5.35 o                         
   5   3   5        410.49        372.19         9.93 o                         
   6   3   5        415.60        413.10        13.77 o                         
   7   3   5        304.56        254.41        10.13 o                         
   8   3   5        741.84        689.65        15.40 o                         
   9   3   5        157.17        197.88        12.24 o                         
  10   3   5         30.59         35.95        10.95 o                         
  11   3   5          0.74         22.40        12.86 o                         
  12   3   5          1.14        -18.55        17.06 o                         
  13   3   5         30.76        204.11       145.44 o                         
 -15   4   5          0.32          8.90        23.92 o                         
 -14   4   5          1.17          2.37        12.50 o                         
 -13   4   5         15.23          4.56        11.65 o                         
 -12   4   5        129.92        145.45        28.41 o                         
 -11   4   5        216.75        231.27        12.57 o                         
 -10   4   5        230.72        246.80        13.32 o                         
  -9   4   5          0.37          2.89         7.33 o                         
  -8   4   5         60.49         59.75         7.31 o                         
  -7   4   5          2.14          2.82         4.68 o                         
  -6   4   5        165.03        171.11         7.14 o                         
  -5   4   5        504.63        470.01         9.67 o                         
  -4   4   5         32.39         47.20         3.62 o                         
  -3   4   5        165.24        168.79         4.67 o                         
  -2   4   5         60.99         65.69         4.82 o                         
  -1   4   5          4.92          4.70         5.34 o                         
   0   4   5          5.68          6.84         3.17 o                         
   1   4   5          4.24          4.11         3.55 o                         
   2   4   5        513.99        487.08        11.35 o                         
   3   4   5         23.77         34.72         4.57 o                         
   4   4   5          8.33         10.87         5.94 o                         
   5   4   5        128.57        154.10         8.65 o                         
   6   4   5        312.15        273.70        11.31 o                         
   7   4   5        156.35        197.34        10.41 o                         
   8   4   5          0.44         34.04        16.84 o                         
   9   4   5        146.58        154.13        12.16 o                         
  10   4   5        166.86        151.45        16.28 o                         
  11   4   5          7.97         18.79        34.20 o                         
  12   4   5         39.79         60.11        17.27 o                         
 -13   5   5         52.18         88.66        29.74 o                         
 -12   5   5         43.62         44.24        13.64 o                         
 -11   5   5          2.22         13.16        20.76 o                         
 -10   5   5         33.34         79.51        30.07 o                         
  -9   5   5        239.52        213.78        10.77 o                         
  -8   5   5          0.00         -6.07         6.77 o                         
  -7   5   5        103.92        102.81         5.74 o                         
  -6   5   5          8.94          7.63         4.66 o                         
  -5   5   5         42.56         44.16         4.95 o                         
  -4   5   5         71.63         77.38         4.67 o                         
  -3   5   5        119.51        138.80         8.04 o                         
  -2   5   5          1.17          6.72        19.31 o                         
  -1   5   5          3.46         -2.54         5.57 o                         
   0   5   5          7.59         13.46         6.77 o                         
   1   5   5          2.85          8.64         6.49 o                         
   2   5   5         18.25         20.43         4.98 o                         
   3   5   5         41.08         46.82         6.12 o                         
   4   5   5         77.52         87.67         6.41 o                         
   5   5   5         73.10         99.49         8.68 o                         
   6   5   5         17.49         14.74         8.00 o                         
   7   5   5          2.98         15.71        11.91 o                         
   8   5   5         97.75        144.27        28.90 o                         
   9   5   5        125.80        190.23        18.76 o                         
  10   5   5        113.21        121.95        16.15 o                         
  11   5   5         13.90         21.77        18.78 o                         
 -12   6   5          0.95         -3.86        15.44 o                         
 -11   6   5         18.04         17.29        12.69 o                         
 -10   6   5          0.02         -1.27        11.35 o                         
  -9   6   5         64.81         82.80        10.10 o                         
  -8   6   5         38.73         40.34         8.21 o                         
  -7   6   5         95.12         97.71         6.69 o                         
  -6   6   5          9.58          7.76         6.04 o                         
  -5   6   5          5.93          3.18         6.79 o                         
  -4   6   5          8.38         20.30         9.30 o                         
  -3   6   5         79.99         96.40         7.32 o                         
  -2   6   5         72.32         73.43         8.55 o                         
  -1   6   5        414.65        388.47        13.28 o                         
   0   6   5         31.35         36.93         7.08 o                         
   1   6   5         38.75         53.10        10.21 o                         
   2   6   5         29.02         26.36         7.34 o                         
   3   6   5         17.99         21.57         6.48 o                         
   4   6   5         65.30         89.61         8.64 o                         
   5   6   5         12.65         45.36        13.43 o                         
   6   6   5          5.04          8.73        10.42 o                         
   7   6   5         11.90         18.39        10.67 o                         
   8   6   5         30.87         52.41        16.65 o                         
   9   6   5         92.74         98.90        15.95 o                         
  -9   7   5          0.89         72.21        58.13 o                         
  -8   7   5         61.23         74.92         9.93 o                         
  -7   7   5          0.67          8.06         9.26 o                         
  -6   7   5          3.14         27.36        19.26 o                         
  -5   7   5         43.24         58.84        10.40 o                         
  -4   7   5         52.25         62.11        11.53 o                         
  -3   7   5         38.97         51.10         8.27 o                         
  -2   7   5        208.58        210.89        12.82 o                         
  -1   7   5          1.97          8.09         8.32 o                         
   0   7   5         24.09         28.07         8.19 o                         
   1   7   5          1.88        -10.29        12.46 o                         
   2   7   5          0.17         -2.77        11.47 o                         
   3   7   5        157.43        200.47        31.68 o                         
   4   7   5          2.21          4.27        14.94 o                         
   5   7   5        110.07        210.28        55.55 o                         
   6   7   5         72.14        128.33        23.32 o                         
   7   7   5         10.92          5.53        13.65 o                         
  -5   8   5          0.00         12.80        13.99 o                         
  -4   8   5          0.70        -13.36        11.55 o                         
  -3   8   5          9.08         19.11        11.73 o                         
  -2   8   5         73.16         67.90        10.70 o                         
  -1   8   5         75.54         76.28        11.38 o                         
   0   8   5         32.18         23.68        16.26 o                         
   1   8   5         32.05         21.24        14.59 o                         
   2   8   5         40.55         65.86        13.81 o                         
   3   8   5         32.97         57.35        49.84 o                         
 -17   0   6         27.26         31.07        20.59 o                         
 -16   0   6          6.25         15.02        20.45 o                         
 -15   0   6        441.05        409.97        27.47 o                         
 -14   0   6        130.80        160.54        22.49 o                         
 -13   0   6        111.26        121.35        14.50 o                         
 -12   0   6       1022.95        811.42        28.93 o                         
 -11   0   6        944.32        866.32        27.38 o                         
 -10   0   6          1.99         -1.00        14.85 o                         
  -9   0   6        940.81        844.35        21.68 o                         
  -8   0   6         76.08         67.49         5.21 o                         
  -7   0   6       3429.07       3633.21        68.33 o                         
  -6   0   6       3485.69       3772.63        77.45 o                         
  -5   0   6       1276.60       1451.00        30.94 o                         
  -4   0   6          3.44          8.83         1.96 o                         
  -3   0   6       3092.69       3262.74        74.89 o                         
  -2   0   6       2002.68       2251.08        52.21 o                         
  -1   0   6       4248.27       4422.47        90.01 o                         
   0   0   6       1142.66       1274.67        24.99 o                         
   1   0   6        881.63        881.90        18.40 o                         
   2   0   6        660.43        719.05        15.55 o                         
   3   0   6       3285.66       3550.76        67.06 o                         
   4   0   6       2085.21       2151.84        41.91 o                         
   5   0   6        149.79        134.27         8.82 o                         
   6   0   6        154.86        126.96         9.56 o                         
   7   0   6         32.63         43.45        13.08 o                         
   8   0   6        195.64        176.70        13.00 o                         
   9   0   6        806.22        627.59        20.50 o                         
  10   0   6        108.02        107.59        15.17 o                         
  11   0   6         14.57         -4.79        15.95 o                         
  12   0   6         24.29         27.95        18.21 o                         
  13   0   6         54.45        -27.50        75.56 o                         
  14   0   6        158.61        120.17        21.59 o                         
 -17   1   6         66.31        340.40       222.80 o                         
 -16   1   6        124.12        165.72        14.21 o                         
 -15   1   6          0.36         25.80        14.48 o                         
 -14   1   6        228.03        241.09        17.75 o                         
 -13   1   6          0.82         19.64        12.03 o                         
 -12   1   6         53.33         38.28         9.10 o                         
 -11   1   6        136.87        157.78         8.63 o                         
 -10   1   6       1625.71       1492.72        24.44 o                         
  -9   1   6        187.29        185.92         7.28 o                         
  -8   1   6        219.15        225.58         7.01 o                         
  -7   1   6         16.41         32.27         2.57 o                         
  -6   1   6        610.84        689.27        11.70 o                         
  -5   1   6       5856.43       6390.15        96.63 o                         
  -4   1   6        904.62       1016.49        15.80 o                         
  -3   1   6       3688.09       3873.11        58.84 o                         
  -2   1   6        157.32        161.61         4.09 o                         
  -1   1   6        118.05        109.63         3.75 o                         
   0   1   6        416.64        450.46         7.76 o                         
   1   1   6        162.66        193.34         5.12 o                         
   2   1   6       1425.25       1554.92        22.58 o                         
   3   1   6       1544.87       1550.46        21.77 o                         
   4   1   6       1430.63       1544.59        21.97 o                         
   5   1   6       1495.60       1425.95        20.73 o                         
   6   1   6        285.81        273.73         8.58 o                         
   7   1   6        796.66        751.08        15.15 o                         
   8   1   6        241.92        226.60        10.25 o                         
   9   1   6         72.48         72.59         8.79 o                         
  10   1   6        209.18        235.50        13.72 o                         
  11   1   6         20.20         27.50        11.93 o                         
  12   1   6         57.18        320.22       110.09 o                         
  13   1   6         89.77        130.44        15.18 o                         
 -16   2   6          0.47         47.14        36.77 o                         
 -15   2   6         18.66         41.72        12.49 o                         
 -14   2   6         37.23         40.51        14.79 o                         
 -13   2   6          9.90         39.30        17.95 o                         
 -12   2   6       1002.65        829.85        17.94 o                         
 -11   2   6         31.69         27.62         8.22 o                         
 -10   2   6         16.44         19.05         5.42 o                         
  -9   2   6         18.49         11.50         7.78 o                         
  -8   2   6        150.20        151.46         7.20 o                         
  -7   2   6        698.02        714.87        11.98 o                         
  -6   2   6        309.23        292.44         8.15 o                         
  -5   2   6         36.27         65.06         3.45 o                         
  -4   2   6        301.21        310.43         5.98 o                         
  -3   2   6        177.26        182.69         4.24 o                         
  -2   2   6        691.53        779.72        12.35 o                         
  -1   2   6          5.08          2.74         2.95 o                         
   0   2   6         14.69         23.01         3.14 o                         
   1   2   6          5.28         10.92         2.74 o                         
   2   2   6        898.17        933.66        14.56 o                         
   3   2   6        863.97        903.99        14.38 o                         
   4   2   6        408.17        431.37         9.47 o                         
   5   2   6         78.46         88.56         6.35 o                         
   6   2   6        131.72        154.63         9.98 o                         
   7   2   6        110.96         93.37         7.83 o                         
   8   2   6         39.27         37.40         7.92 o                         
   9   2   6        523.91        442.45        13.26 o                         
  11   2   6         16.81        102.16        59.18 o                         
  12   2   6        101.77        262.84        49.88 o                         
  13   2   6         45.23         73.45        32.74 o                         
 -16   3   6          1.88        -11.96        36.73 o                         
 -15   3   6         10.72         64.50        48.52 o                         
 -14   3   6         24.84        109.42        36.54 o                         
 -13   3   6         51.10        152.34        44.49 o                         
 -12   3   6          9.69         -1.35        11.55 o                         
 -11   3   6          9.34         14.88        10.39 o                         
 -10   3   6         37.51         29.35         6.81 o                         
  -9   3   6         10.52         18.66         7.67 o                         
  -8   3   6        131.54        141.87         8.28 o                         
  -7   3   6         15.22         29.42         6.04 o                         
  -6   3   6         72.58         82.14         4.51 o                         
  -5   3   6         35.25         37.50         3.68 o                         
  -4   3   6         53.35         77.98         3.90 o                         
  -3   3   6       1548.26       1670.94        24.90 o                         
  -2   3   6        174.58        212.23         5.42 o                         
  -1   3   6          5.42          3.52         2.81 o                         
   0   3   6         87.48        124.31         4.89 o                         
   1   3   6        506.56        552.81        10.20 o                         
   2   3   6         11.07         22.43         4.15 o                         
   3   3   6         71.35         90.45         5.35 o                         
   4   3   6        241.76        215.89         7.98 o                         
   5   3   6        440.64        415.11        13.03 o                         
   6   3   6        112.58        142.85         8.53 o                         
   7   3   6        173.16        184.22        10.13 o                         
   8   3   6        327.38        276.24        12.25 o                         
   9   3   6         38.12         46.48        14.07 o                         
  10   3   6        212.89        243.48        16.76 o                         
  11   3   6        612.19        493.38        20.87 o                         
  12   3   6        136.43        250.10        83.62 o                         
  13   3   6          3.33         95.71        50.79 o                         
 -15   4   6          0.57         80.32        52.48 o                         
 -14   4   6         31.26         14.75        13.43 o                         
 -13   4   6        129.35        156.14        12.70 o                         
 -12   4   6         88.19        129.99        33.25 o                         
 -11   4   6        277.33        283.95        15.41 o                         
 -10   4   6         16.95         29.98        14.60 o                         
  -9   4   6        262.80        224.25        10.72 o                         
  -8   4   6          4.69         -0.32         6.15 o                         
  -7   4   6        111.48        124.47         6.11 o                         
  -6   4   6        144.10        150.01         7.49 o                         
  -5   4   6         51.04         66.53         4.20 o                         
  -4   4   6         29.84         28.29         5.42 o                         
  -3   4   6        276.78        279.98         6.32 o                         
  -2   4   6          0.63         -1.51         3.30 o                         
  -1   4   6        329.07        337.74         8.99 o                         
   0   4   6        332.69        344.05         6.94 o                         
   1   4   6        258.18        242.70         7.14 o                         
   2   4   6          4.62          5.86         4.34 o                         
   3   4   6        102.26        103.05         6.32 o                         
   4   4   6        176.47        171.62        10.64 o                         
   5   4   6         66.02        100.06         7.22 o                         
   6   4   6        538.11        478.08        13.59 o                         
   7   4   6         29.66         33.48         7.90 o                         
   8   4   6          4.25         25.49        13.27 o                         
   9   4   6        102.51        411.44        66.85 o                         
  10   4   6         20.35         26.79        18.68 o                         
  11   4   6        180.67        161.96        16.27 o                         
  12   4   6         64.08         89.34        42.42 o                         
 -13   5   6         89.27        108.17        25.10 o                         
 -12   5   6         34.31         19.43        22.97 o                         
 -11   5   6          1.93          9.22        10.96 o                         
 -10   5   6         23.54         29.82        11.58 o                         
  -9   5   6        188.34        183.38         9.21 o                         
  -8   5   6          0.99         43.58        34.55 o                         
  -7   5   6          0.33         -3.10         5.45 o                         
  -6   5   6         53.38         46.41         4.64 o                         
  -5   5   6        282.32        267.53         7.27 o                         
  -4   5   6          0.29          2.58         5.90 o                         
  -3   5   6        446.82        415.65        15.12 o                         
  -2   5   6        331.00        314.12        17.60 o                         
  -1   5   6          1.19          0.79         6.25 o                         
   0   5   6         40.11         39.07         7.94 o                         
   1   5   6          3.64          0.50         5.78 o                         
   2   5   6          5.26          6.57         4.43 o                         
   3   5   6         14.79         16.23         4.37 o                         
   4   5   6        303.91        242.67         9.39 o                         
   5   5   6        138.22        156.76         9.63 o                         
   6   5   6          0.65          3.65         7.47 o                         
   7   5   6        270.01        298.59        18.79 o                         
   8   5   6        219.44        230.14        12.93 o                         
   9   5   6          0.12         46.59        23.99 o                         
  10   5   6          6.80         19.89        13.90 o                         
 -12   6   6          1.33         -3.55        12.35 o                         
 -11   6   6         66.58         52.50        14.30 o                         
 -10   6   6         46.52         66.39        11.00 o                         
  -9   6   6         10.37         90.37        53.46 o                         
  -8   6   6         17.13         27.37         7.44 o                         
  -7   6   6         22.97         38.67         9.28 o                         
  -6   6   6         21.08         27.18         9.12 o                         
  -5   6   6         99.79        110.34         7.84 o                         
  -4   6   6        373.21        432.04        68.62 o                         
  -3   6   6        157.90        159.66         9.59 o                         
  -2   6   6         25.75         27.02         6.52 o                         
  -1   6   6        188.98        158.39        10.86 o                         
   0   6   6         51.89         58.54         8.56 o                         
   1   6   6          5.91          3.12         6.94 o                         
   2   6   6         22.67         28.03        10.52 o                         
   3   6   6        144.61        119.19        10.89 o                         
   4   6   6         41.44         81.56        33.97 o                         
   5   6   6         53.36         87.37        12.78 o                         
   6   6   6        154.56        158.98        15.55 o                         
   7   6   6         32.74         29.05        11.62 o                         
   8   6   6         15.14         40.81        23.40 o                         
   9   6   6         11.60        116.61        45.99 o                         
  -9   7   6         75.05         93.33        21.94 o                         
  -8   7   6         19.59         23.93        10.82 o                         
  -7   7   6         28.05         58.15        15.91 o                         
  -6   7   6        107.58        105.31        11.18 o                         
  -5   7   6          5.57         12.92         9.51 o                         
  -4   7   6          4.16         11.90        21.68 o                         
  -3   7   6          9.63         26.29         9.88 o                         
  -2   7   6        145.02        121.53        10.31 o                         
  -1   7   6         31.17         32.70        10.16 o                         
   0   7   6         29.80         29.95         9.49 o                         
   1   7   6         27.16        122.11        75.28 o                         
   2   7   6          4.99          7.55        12.22 o                         
   3   7   6         22.26         29.11        14.61 o                         
   4   7   6        108.22        213.62        99.57 o                         
   5   7   6          0.28         30.63        10.42 o                         
   6   7   6         26.32         68.84        36.94 o                         
  -5   8   6         12.61         67.59        59.82 o                         
  -4   8   6          3.04         11.90        18.23 o                         
  -3   8   6         58.88         47.72        11.78 o                         
  -2   8   6        179.20        138.78        15.17 o                         
  -1   8   6        117.12         99.24        14.09 o                         
   0   8   6         23.61         17.39        13.23 o                         
   2   8   6         55.18        104.93        36.73 o                         
 -17   1   7          0.96        528.04       343.35 o                         
 -16   1   7         13.35        112.43        38.15 o                         
 -15   1   7          0.48         21.34        14.41 o                         
 -14   1   7          0.26         14.30        11.79 o                         
 -13   1   7        245.01        238.25        12.52 o                         
 -12   1   7        140.93        147.48        10.04 o                         
 -11   1   7         91.75        115.68         7.31 o                         
 -10   1   7          4.44         15.88         6.71 o                         
  -9   1   7        288.77        260.39         6.42 o                         
  -8   1   7          2.39         -0.23         4.15 o                         
  -7   1   7         29.08         32.49         4.38 o                         
  -6   1   7         49.32         73.44         4.93 o                         
  -5   1   7        935.13       1005.83        16.97 o                         
  -4   1   7        301.10        287.19         6.98 o                         
  -3   1   7       1524.90       1493.71        22.60 o                         
  -2   1   7        141.81        157.67         5.40 o                         
  -1   1   7        226.25        233.40         5.81 o                         
   0   1   7         12.45         33.24         3.90 o                         
   1   1   7        601.26        612.94        10.76 o                         
   2   1   7        238.86        203.85         5.84 o                         
   3   1   7         11.03         16.15         4.03 o                         
   4   1   7          0.09         -2.35         4.46 o                         
   5   1   7        213.82        202.41         7.60 o                         
   6   1   7        261.79        221.43         9.68 o                         
   7   1   7        235.46        240.91        11.63 o                         
   8   1   7          2.31          2.27         7.63 o                         
   9   1   7         46.48         68.36        10.22 o                         
  10   1   7         80.77        121.24        12.28 o                         
  11   1   7         20.86        105.71        30.19 o                         
  12   1   7         56.04         95.80        29.01 o                         
  13   1   7          0.02         -5.36        13.45 o                         
 -16   2   7          0.15         51.38        28.33 o                         
 -14   2   7         11.85         65.18        42.41 o                         
 -13   2   7          0.49         61.29        22.01 o                         
 -12   2   7         24.30         25.91         7.80 o                         
 -11   2   7        174.41        206.54         9.56 o                         
 -10   2   7        427.01        366.26         9.86 o                         
  -9   2   7        401.80        388.84        10.22 o                         
  -8   2   7        484.88        449.56        10.60 o                         
  -7   2   7        821.18        821.88        15.19 o                         
  -6   2   7        684.73        642.26        16.81 o                         
  -5   2   7       2785.03       2870.38        44.31 o                         
  -4   2   7       1160.25       1188.17        18.41 o                         
  -3   2   7        256.19        258.25         5.69 o                         
  -2   2   7         41.40         35.11         3.08 o                         
  -1   2   7         14.06         33.22         3.22 o                         
   0   2   7        194.10        159.20         5.31 o                         
   1   2   7        677.08        663.35        11.73 o                         
   2   2   7        296.21        302.59         7.30 o                         
   3   2   7       2703.64       2602.46        37.10 o                         
   4   2   7         42.93         41.28         6.29 o                         
   5   2   7        603.42        550.66        15.69 o                         
   6   2   7        118.80        144.72         9.28 o                         
   7   2   7        533.89        406.74        11.86 o                         
   8   2   7         66.28         93.76        10.39 o                         
   9   2   7        177.95        194.73        13.00 o                         
  10   2   7        175.66        242.36        19.01 o                         
  11   2   7         59.98         80.57        13.47 o                         
  12   2   7         28.02         24.20        15.73 o                         
  13   2   7          0.17         29.39        30.60 o                         
 -15   3   7          0.14         16.28        31.94 o                         
 -14   3   7         14.54         24.83        12.92 o                         
 -12   3   7         70.59        108.58        16.05 o                         
 -11   3   7        343.84        301.99        13.13 o                         
 -10   3   7         43.86         41.09         7.59 o                         
  -9   3   7         54.68         62.68         7.43 o                         
  -8   3   7        235.95        240.83        11.69 o                         
  -7   3   7         29.31         35.21         5.39 o                         
  -6   3   7        319.77        272.05         7.73 o                         
  -5   3   7        118.66        130.51         5.28 o                         
  -4   3   7         93.81         99.99         4.05 o                         
  -3   3   7       3480.42       3574.48        47.32 o                         
  -2   3   7         34.76         49.22         3.85 o                         
  -1   3   7         79.63         91.47         5.02 o                         
   0   3   7        462.77        504.83         9.70 o                         
   1   3   7        289.40        303.57         7.82 o                         
   2   3   7       1302.16       1195.65        18.50 o                         
   3   3   7         70.63         98.23         5.62 o                         
   4   3   7        440.72        387.85        10.19 o                         
   5   3   7         21.96         39.48         6.95 o                         
   6   3   7        332.77        280.72        11.01 o                         
   7   3   7        193.09        200.17        11.45 o                         
   8   3   7         28.38         46.07        16.53 o                         
   9   3   7        182.69        207.88        12.61 o                         
  10   3   7        206.55        199.48        16.24 o                         
  11   3   7         58.09         65.19        23.09 o                         
  12   3   7         97.58         68.56        18.26 o                         
 -15   4   7          3.07         48.24        39.32 o                         
 -14   4   7          6.21         51.16        36.64 o                         
 -13   4   7          8.19         26.30        12.24 o                         
 -12   4   7          8.05         49.30        19.72 o                         
 -11   4   7          1.71         69.89        53.60 o                         
 -10   4   7        256.96        230.12        13.02 o                         
  -9   4   7          0.27        -10.12         9.35 o                         
  -8   4   7        199.96        196.62         9.38 o                         
  -7   4   7        106.44        113.08         6.65 o                         
  -6   4   7         24.24         28.20         4.97 o                         
  -5   4   7        292.64        279.68         8.00 o                         
  -4   4   7        519.35        491.86        10.13 o                         
  -3   4   7         13.42         18.82         4.64 o                         
  -2   4   7         19.79         36.59         3.11 o                         
  -1   4   7         38.56         45.33         3.55 o                         
   0   4   7        664.57        653.14        11.37 o                         
   1   4   7         30.79         54.13         5.28 o                         
   2   4   7        334.94        308.37        10.37 o                         
   3   4   7         70.20         91.79         9.84 o                         
   4   4   7        256.06        244.82        10.50 o                         
   5   4   7        140.60        152.02         8.10 o                         
   6   4   7         10.01          5.13         8.59 o                         
   7   4   7         78.14         92.91        10.50 o                         
   8   4   7        409.29        450.79        18.60 o                         
   9   4   7          9.08         37.22        21.32 o                         
  10   4   7          2.79          0.66        13.39 o                         
  11   4   7         36.79        160.41        78.82 o                         
 -13   5   7         44.06         48.49        13.75 o                         
 -12   5   7          1.99         -9.23        26.86 o                         
 -11   5   7         46.08         42.04        10.95 o                         
 -10   5   7         50.79         66.86        11.21 o                         
  -9   5   7          5.95          4.09         7.86 o                         
  -8   5   7          0.00         -4.47         6.72 o                         
  -7   5   7          0.56         -5.53         8.05 o                         
  -6   5   7        212.14        179.25         8.06 o                         
  -5   5   7          6.09          7.00         3.84 o                         
  -4   5   7         47.48         49.20         4.85 o                         
  -3   5   7         18.15         19.80         8.29 o                         
  -2   5   7          8.77          5.44         9.36 o                         
  -1   5   7        344.73        340.27        12.98 o                         
   0   5   7        230.74        213.04         8.27 o                         
   1   5   7          0.00         -1.24         5.71 o                         
   2   5   7        287.41        263.03         9.89 o                         
   3   5   7          3.01         -5.48         6.03 o                         
   4   5   7         29.52         40.59         6.79 o                         
   5   5   7        165.22        177.93        10.13 o                         
   6   5   7          0.79         43.12        19.36 o                         
   7   5   7          2.90         45.55        49.95 o                         
   8   5   7          0.15         51.30        21.54 o                         
   9   5   7         26.49         42.65        15.47 o                         
  10   5   7          4.84         -3.75        22.23 o                         
 -12   6   7         35.02         43.87        15.03 o                         
 -11   6   7        116.28        114.30        14.89 o                         
 -10   6   7         25.60         41.34        11.27 o                         
  -9   6   7          8.52         15.17         9.33 o                         
  -8   6   7          9.74         22.27         9.41 o                         
  -7   6   7         40.14         49.91         6.89 o                         
  -6   6   7         92.06        126.72        32.34 o                         
  -5   6   7         23.30         29.46         8.25 o                         
  -4   6   7          3.40         -5.46        30.64 o                         
  -3   6   7        145.22        152.78        10.72 o                         
  -2   6   7         26.46         30.95         9.82 o                         
  -1   6   7         19.94         17.04        10.22 o                         
   0   6   7          0.02        -17.56        23.19 o                         
   1   6   7        179.02        184.20        13.53 o                         
   2   6   7          2.74         18.88         7.77 o                         
   3   6   7         55.50         58.38        10.66 o                         
   4   6   7          0.61         21.21        17.08 o                         
   5   6   7         43.10         43.28        15.16 o                         
   6   6   7         16.56         33.06        10.15 o                         
   7   6   7          7.60          9.14        11.37 o                         
   8   6   7          9.94         40.29        11.95 o                         
  -9   7   7          0.01          0.25        11.97 o                         
  -8   7   7         44.84        166.89        46.45 o                         
  -7   7   7         53.75         55.26        15.46 o                         
  -6   7   7          0.18         19.74        14.59 o                         
  -5   7   7          0.32         -4.29        13.34 o                         
  -4   7   7          1.63          8.39        10.49 o                         
  -3   7   7        140.48        159.09        14.53 o                         
  -2   7   7         23.83         19.79        10.20 o                         
  -1   7   7         70.91         55.47        12.28 o                         
   0   7   7         34.99         27.06        11.25 o                         
   1   7   7         14.65         16.13        11.66 o                         
   2   7   7         48.21        131.15        62.58 o                         
   3   7   7          0.63         28.01        21.32 o                         
   4   7   7         21.47         42.70        14.33 o                         
   5   7   7          4.28          5.01        16.41 o                         
  -4   8   7         37.89         84.59        59.82 o                         
  -3   8   7          0.91         81.65        54.78 o                         
  -2   8   7          9.28         -3.22        17.34 o                         
  -1   8   7          0.49          9.74        17.02 o                         
   0   8   7         33.90         57.22        19.96 o                         
 -17   0   8        238.20        238.85        19.34 o                         
 -16   0   8        457.93        340.50        39.05 o                         
 -15   0   8         16.13         19.87        14.56 o                         
 -14   0   8         36.57         28.85        12.13 o                         
 -13   0   8        754.93        716.77        21.00 o                         
 -12   0   8         89.12        128.63        10.55 o                         
 -11   0   8        650.81        591.06        18.20 o                         
 -10   0   8        146.02        156.83        16.67 o                         
  -9   0   8          2.04          4.50         5.74 o                         
  -8   0   8        329.01        299.25         9.43 o                         
  -7   0   8        112.58        115.18         6.80 o                         
  -6   0   8          0.14         -5.30         3.89 o                         
  -5   0   8       6474.46       7242.34       190.15 o                         
  -4   0   8       2176.31       2476.09        58.31 o                         
  -3   0   8       6330.25       6742.29       137.00 o                         
  -2   0   8       3818.33       4447.83        91.08 o                         
  -1   0   8        446.90        505.53        13.40 o                         
   0   0   8         24.06         48.73         6.39 o                         
   1   0   8        379.13        376.98        10.78 o                         
   2   0   8       4063.97       3837.43        72.48 o                         
   3   0   8        263.51        220.44         9.84 o                         
   4   0   8        416.37        405.62        13.00 o                         
   5   0   8        523.28        471.69        16.62 o                         
   6   0   8          3.65         16.11        10.82 o                         
   7   0   8       1735.05       1481.86        36.18 o                         
   8   0   8         69.29         70.96        13.81 o                         
   9   0   8        174.01        183.29        17.78 o                         
  10   0   8        520.18        451.30        32.25 o                         
  11   0   8        132.46        115.18        23.20 o                         
  12   0   8        187.22        116.77        26.90 o                         
  13   0   8          0.14         39.54        43.13 o                         
 -16   1   8          4.12         75.86        34.04 o                         
 -15   1   8        201.81        270.30        47.79 o                         
 -14   1   8        185.24        207.77        19.52 o                         
 -13   1   8         23.39         38.19        10.66 o                         
 -12   1   8        379.06        331.68        10.93 o                         
 -11   1   8         73.28         86.19         5.71 o                         
 -10   1   8        128.37        116.16         8.06 o                         
  -9   1   8        162.99        152.31         7.26 o                         
  -8   1   8          1.96          3.12         4.44 o                         
  -7   1   8        351.21        349.44         8.07 o                         
  -6   1   8         29.11         30.58         4.44 o                         
  -5   1   8       1541.50       1698.21        27.17 o                         
  -4   1   8       1088.01       1036.76        15.57 o                         
  -3   1   8        592.86        642.60        18.15 o                         
  -2   1   8        988.93       1183.00        26.02 o                         
  -1   1   8        514.09        502.28        13.23 o                         
   0   1   8       1560.01       1646.28        23.94 o                         
   1   1   8        608.99        619.51        10.83 o                         
   2   1   8         13.76         22.16         4.18 o                         
   3   1   8        589.04        575.85        10.86 o                         
   4   1   8        309.14        275.71         8.19 o                         
   5   1   8        612.12        537.28        13.22 o                         
   6   1   8         37.55         41.85         7.76 o                         
   7   1   8          9.16          1.35         7.66 o                         
   8   1   8        247.22        263.00        12.82 o                         
   9   1   8        409.87        366.25        14.44 o                         
  10   1   8         18.79          9.58        23.39 o                         
  11   1   8        149.47        237.94        62.46 o                         
  12   1   8         10.27        122.33        45.31 o                         
 -16   2   8          2.97         30.57        18.98 o                         
 -15   2   8         18.44         67.30        21.51 o                         
 -14   2   8         59.99         95.54        32.08 o                         
 -13   2   8        129.50        160.04        25.61 o                         
 -12   2   8        158.98        157.38         8.95 o                         
 -11   2   8         12.94         24.94         9.23 o                         
 -10   2   8        185.40        202.18         9.59 o                         
  -9   2   8         94.91        111.43         8.39 o                         
  -8   2   8         35.38         39.07         5.99 o                         
  -7   2   8         85.29        112.26         7.16 o                         
  -6   2   8        219.46        228.69         8.47 o                         
  -5   2   8        129.92        146.53         4.98 o                         
  -4   2   8        473.36        497.09         9.01 o                         
  -3   2   8         50.52         82.04         3.95 o                         
  -2   2   8         47.27         84.42         4.08 o                         
  -1   2   8        652.12        667.86        11.12 o                         
   0   2   8         46.03         52.77         4.78 o                         
   1   2   8        171.40        149.98         6.41 o                         
   2   2   8         90.60         91.84         5.72 o                         
   3   2   8         59.19         59.31         5.77 o                         
   4   2   8        104.24        134.88         7.88 o                         
   5   2   8         92.16        146.00         9.27 o                         
   6   2   8        130.14        129.14         8.53 o                         
   7   2   8         68.44         79.76         9.07 o                         
   8   2   8          8.09         22.60        10.94 o                         
   9   2   8         68.32        187.50        39.03 o                         
  10   2   8        125.06        123.81        13.99 o                         
  11   2   8        103.81        210.79       106.45 o                         
  12   2   8         64.28        116.07        69.86 o                         
 -15   3   8          4.63         30.95        37.32 o                         
 -14   3   8         45.92         67.16        12.94 o                         
 -13   3   8         60.50         62.76        37.78 o                         
 -12   3   8        134.77        156.57        13.07 o                         
 -11   3   8         85.21        115.83         9.73 o                         
 -10   3   8          0.26         -1.00        11.36 o                         
  -9   3   8        706.54        685.43        14.94 o                         
  -8   3   8          0.59         25.48        12.95 o                         
  -7   3   8          2.44          3.43         5.29 o                         
  -6   3   8         33.17         41.30         3.90 o                         
  -5   3   8        247.30        236.12         7.22 o                         
  -4   3   8          0.42          0.94         2.81 o                         
  -3   3   8          5.78          4.77         3.52 o                         
  -2   3   8         92.29        107.82         5.11 o                         
  -1   3   8       1106.30       1081.57        16.75 o                         
   0   3   8          3.61         13.68         4.38 o                         
   1   3   8         53.03         68.80         4.61 o                         
   2   3   8        330.43        307.95         8.65 o                         
   3   3   8         39.03         51.52         6.12 o                         
   4   3   8          4.30         12.11        10.49 o                         
   5   3   8          2.86         -9.11         6.87 o                         
   6   3   8          2.96          2.80        12.10 o                         
   7   3   8         19.72         52.50         8.88 o                         
   8   3   8          3.22         25.93        10.05 o                         
   9   3   8         40.23         62.82        24.30 o                         
  10   3   8        181.17        492.94        61.43 o                         
  11   3   8        104.44        105.94        16.14 o                         
 -15   4   8          0.15         12.74        49.07 o                         
 -14   4   8          0.22          4.13        13.53 o                         
 -13   4   8        148.22        159.10        15.64 o                         
 -12   4   8         69.64        169.87        49.25 o                         
 -11   4   8          1.20         -2.07        16.69 o                         
 -10   4   8          0.04          3.06        15.09 o                         
  -9   4   8        250.54        236.80        11.45 o                         
  -8   4   8        289.30        267.04        10.82 o                         
  -7   4   8        754.57        675.25        13.95 o                         
  -6   4   8         32.88         41.75         5.49 o                         
  -5   4   8        158.03        138.16         8.01 o                         
  -4   4   8         72.68         83.99         4.89 o                         
  -3   4   8       1215.56       1153.09        18.86 o                         
  -2   4   8        188.84        178.82         6.27 o                         
  -1   4   8        113.45        118.15         8.28 o                         
   0   4   8          2.35         18.66         7.32 o                         
   1   4   8        250.81        225.46         7.97 o                         
   2   4   8        225.88        202.62         8.22 o                         
   3   4   8        340.40        345.21        10.58 o                         
   4   4   8         26.95         33.80         6.71 o                         
   5   4   8         97.31        114.87         9.22 o                         
   6   4   8          1.89          8.33         9.75 o                         
   7   4   8         54.88         94.85        12.93 o                         
   8   4   8         71.67         84.55        14.45 o                         
   9   4   8          0.71         16.22        13.80 o                         
  10   4   8         46.15         65.67        15.85 o                         
 -13   5   8          1.49          7.89        13.74 o                         
 -12   5   8         10.00         25.15        39.84 o                         
 -11   5   8        352.89        349.89        18.61 o                         
 -10   5   8        420.92        404.74        17.30 o                         
  -9   5   8        515.11        506.64        25.24 o                         
  -8   5   8          3.60         11.80         7.12 o                         
  -7   5   8        368.33        322.55        11.16 o                         
  -6   5   8        180.25        173.80        10.21 o                         
  -5   5   8          0.78          3.63         3.92 o                         
  -4   5   8        658.20        623.13        13.13 o                         
  -3   5   8          9.46          9.28         7.04 o                         
  -2   5   8        115.82        111.48         8.90 o                         
  -1   5   8        110.46        116.06         7.45 o                         
   0   5   8         17.44         18.41         4.90 o                         
   1   5   8        604.41        552.15        11.51 o                         
   2   5   8        219.75        215.87        11.10 o                         
   3   5   8          4.21         14.94         6.61 o                         
   4   5   8          0.21         -2.20        12.09 o                         
   5   5   8         45.15         57.97        10.11 o                         
   6   5   8         96.52        112.16        14.17 o                         
   7   5   8         15.60         40.13        14.88 o                         
   8   5   8         56.38         40.98        16.77 o                         
   9   5   8         58.65         48.05        14.84 o                         
 -11   6   8         18.00         22.31        18.88 o                         
 -10   6   8          7.88         13.94        11.39 o                         
  -9   6   8          0.20          3.69        10.42 o                         
  -8   6   8        108.63        133.29        17.14 o                         
  -7   6   8        270.96        255.46        22.86 o                         
  -6   6   8         68.72         43.34         8.94 o                         
  -5   6   8          7.37         13.63        15.33 o                         
  -4   6   8          0.05         22.25        26.66 o                         
  -3   6   8          1.70          4.45         8.42 o                         
  -2   6   8        253.75        261.72        12.89 o                         
  -1   6   8         14.54         22.30         9.65 o                         
   0   6   8         18.55         30.83        11.04 o                         
   1   6   8          9.03         11.01        11.38 o                         
   2   6   8         47.91         44.06        10.35 o                         
   3   6   8        124.48        130.05        11.63 o                         
   4   6   8          6.24          9.20        10.25 o                         
   5   6   8          5.90         42.81        23.40 o                         
   6   6   8         37.02         45.83        14.07 o                         
   7   6   8         10.44         77.34        28.81 o                         
  -9   7   8         75.25         76.36        16.22 o                         
  -8   7   8         88.75         82.57        10.56 o                         
  -7   7   8         72.63         89.13        15.11 o                         
  -6   7   8          4.84         14.16        10.36 o                         
  -4   7   8         63.78        188.12        75.49 o                         
  -3   7   8          0.10         24.14        13.88 o                         
  -2   7   8         18.45         13.20        12.70 o                         
  -1   7   8         14.18         12.42        15.43 o                         
   0   7   8          3.18        108.34        77.82 o                         
   1   7   8          3.51         -3.08        19.69 o                         
   2   7   8         62.51        130.93        53.27 o                         
   3   7   8        107.63        199.96        25.95 o                         
   4   7   8          8.62         45.49        28.08 o                         
 -16   1   9          4.26         10.33        29.30 o                         
 -15   1   9          2.18         -7.61        12.82 o                         
 -14   1   9         21.02         32.23         8.51 o                         
 -13   1   9        267.48        251.56        11.62 o                         
 -12   1   9        361.65        340.13        11.43 o                         
 -11   1   9         23.30         23.61         7.05 o                         
 -10   1   9       1074.11        982.25        17.44 o                         
  -9   1   9         13.58         18.69         5.73 o                         
  -8   1   9         27.56         45.62         5.42 o                         
  -7   1   9        203.34        207.64         8.30 o                         
  -6   1   9        148.75        200.77         9.44 o                         
  -5   1   9        437.95        432.21         8.12 o                         
  -4   1   9        235.10        202.73         6.30 o                         
  -3   1   9        711.02        803.06        14.38 o                         
  -2   1   9          0.06          3.88         4.38 o                         
  -1   1   9          0.09          3.15         4.11 o                         
   0   1   9        332.96        381.24         8.84 o                         
   1   1   9       1866.16       1790.11        26.30 o                         
   2   1   9        187.49        170.38         7.13 o                         
   3   1   9        602.10        560.04        11.60 o                         
   4   1   9        442.23        404.32        12.23 o                         
   5   1   9          1.91          5.14         7.51 o                         
   6   1   9          7.83          8.26         6.63 o                         
   7   1   9         27.85         35.20        10.21 o                         
   8   1   9        269.29        238.62        15.88 o                         
   9   1   9          7.93         35.57        11.52 o                         
  11   1   9         53.00         64.62        26.22 o                         
  12   1   9         22.58         66.91        21.00 o                         
 -16   2   9         41.78         87.83        38.45 o                         
 -15   2   9        134.54        206.51        51.47 o                         
 -14   2   9          1.30         21.19        13.18 o                         
 -13   2   9         41.78         53.32        18.94 o                         
 -12   2   9        257.29        259.31        14.92 o                         
 -11   2   9         40.49         57.61        12.06 o                         
 -10   2   9         41.22         42.98         7.42 o                         
  -9   2   9        147.31        186.96         9.05 o                         
  -8   2   9        363.39        340.96        11.33 o                         
  -7   2   9        103.03        144.67         9.01 o                         
  -6   2   9        654.73        654.32        12.09 o                         
  -5   2   9        656.03        633.78        10.79 o                         
  -4   2   9        160.63        143.25         8.91 o                         
  -3   2   9       1306.86       1253.51        18.80 o                         
  -2   2   9          6.36          3.84         3.74 o                         
  -1   2   9       1084.53       1053.58        17.47 o                         
   0   2   9         14.65         13.54         4.71 o                         
   1   2   9        599.75        561.71        10.83 o                         
   2   2   9          1.58          3.29         5.61 o                         
   3   2   9        155.74        179.49         8.83 o                         
   4   2   9        701.29        712.19        15.81 o                         
   5   2   9         26.31         31.87         7.62 o                         
   6   2   9        277.31        244.84        10.89 o                         
   7   2   9         17.95         29.79         9.22 o                         
   8   2   9         20.19         28.94        19.61 o                         
   9   2   9        431.86        411.23        27.66 o                         
  10   2   9         46.64        102.44        20.77 o                         
  11   2   9         23.56         39.30        14.70 o                         
 -15   3   9          4.60         20.68        14.03 o                         
 -14   3   9         89.98        293.62        44.89 o                         
 -13   3   9          7.89         -2.74        13.44 o                         
 -12   3   9         77.56         88.90        11.42 o                         
 -11   3   9         50.78         68.39        20.11 o                         
 -10   3   9        364.58        348.42        13.76 o                         
  -9   3   9        886.84        790.58        16.86 o                         
  -8   3   9         12.05         45.67        14.99 o                         
  -7   3   9          6.58         -0.26         8.04 o                         
  -6   3   9        368.75        365.65        10.71 o                         
  -5   3   9        302.16        261.31         6.79 o                         
  -4   3   9        553.86        549.39         9.51 o                         
  -3   3   9        246.66        247.41         7.55 o                         
  -2   3   9        580.77        578.05        11.67 o                         
  -1   3   9          3.03          3.66         4.05 o                         
   0   3   9          1.00          2.00         4.37 o                         
   1   3   9        385.34        355.32         9.38 o                         
   2   3   9          7.89         18.95         7.35 o                         
   3   3   9        312.90        292.39        11.77 o                         
   4   3   9         87.41        120.82         8.69 o                         
   5   3   9        117.43        128.78         9.10 o                         
   6   3   9          7.19         13.16        12.48 o                         
   7   3   9        338.37        322.55        21.98 o                         
   8   3   9        217.74        254.83        18.06 o                         
   9   3   9          8.92         99.79        43.90 o                         
  10   3   9         46.21         75.10        14.48 o                         
  11   3   9         22.62         19.49        20.22 o                         
 -14   4   9        149.90        138.28        16.40 o                         
 -13   4   9         26.50         38.42        13.33 o                         
 -12   4   9         17.85         42.09        21.25 o                         
 -11   4   9        157.61        204.07        29.10 o                         
 -10   4   9          0.40         -2.17         9.01 o                         
  -9   4   9        194.22        194.17        10.91 o                         
  -8   4   9        126.04        150.20         9.84 o                         
  -7   4   9        306.65        326.99         9.93 o                         
  -6   4   9        342.39        334.11         9.92 o                         
  -5   4   9         89.71        105.22         6.45 o                         
  -4   4   9        514.57        478.21         9.78 o                         
  -3   4   9         51.93         57.03         4.60 o                         
  -2   4   9         51.91         63.89         5.80 o                         
  -1   4   9         10.85          8.12         4.50 o                         
   0   4   9         17.89         20.71         6.15 o                         
   1   4   9          0.17         -5.40         5.91 o                         
   2   4   9        183.88        171.20        10.24 o                         
   3   4   9         93.78        122.90         8.55 o                         
   4   4   9         22.70         15.78         7.71 o                         
   5   4   9        103.71         94.48        11.08 o                         
   6   4   9          7.97         91.15        29.83 o                         
   7   4   9          4.76         39.44        14.20 o                         
   8   4   9         39.14         55.12        15.89 o                         
   9   4   9        188.48        180.05        21.99 o                         
  10   4   9         48.85        109.94        32.36 o                         
 -13   5   9         82.57         71.35        14.14 o                         
 -12   5   9        144.86        167.86        16.51 o                         
 -11   5   9        105.96        265.92        83.31 o                         
 -10   5   9         44.06         32.58        10.27 o                         
  -9   5   9        115.40        163.83        16.97 o                         
  -8   5   9         54.20         61.91         8.09 o                         
  -7   5   9        223.29        235.21        10.50 o                         
  -6   5   9         85.34         89.58         7.30 o                         
  -5   5   9          2.72         12.66         4.47 o                         
  -4   5   9         14.70         18.45         4.37 o                         
  -2   5   9         22.98         23.04         6.31 o                         
  -1   5   9          8.32         12.31         4.90 o                         
   0   5   9          5.53          4.23         4.67 o                         
   1   5   9        223.40        204.71         9.91 o                         
   2   5   9          0.04          4.48         7.32 o                         
   3   5   9        289.78        261.50        12.85 o                         
   4   5   9         15.03         27.95        10.04 o                         
   5   5   9          0.68          6.31        11.96 o                         
   6   5   9         52.32         87.68        13.56 o                         
   7   5   9        192.71        217.60        18.34 o                         
   8   5   9          4.27         41.03        37.94 o                         
 -11   6   9          3.87         12.48        15.01 o                         
 -10   6   9         18.39         11.35        10.80 o                         
  -9   6   9          1.23          5.11        11.60 o                         
  -8   6   9          1.59          7.85         7.46 o                         
  -7   6   9          3.51         13.37         6.35 o                         
  -6   6   9         48.06         69.07        10.96 o                         
  -5   6   9        208.41        227.96        14.49 o                         
  -4   6   9         51.46         61.20        14.74 o                         
  -3   6   9         91.01        107.03        11.34 o                         
  -2   6   9          8.93         16.29        10.24 o                         
  -1   6   9        199.00        181.02        13.81 o                         
   0   6   9         46.10         57.05        11.98 o                         
   1   6   9         22.65         19.67         9.26 o                         
   2   6   9         59.69        107.08        27.71 o                         
   3   6   9          3.04         17.15         8.40 o                         
   4   6   9         83.65         98.78        10.19 o                         
   5   6   9        112.95        120.70        13.28 o                         
   6   6   9          0.02         41.97        23.55 o                         
   7   6   9        106.31        144.24        27.41 o                         
  -8   7   9         34.23         52.12         8.86 o                         
  -7   7   9        120.52        126.13        13.98 o                         
  -6   7   9         30.06         77.37        29.46 o                         
  -5   7   9         75.82         48.25        24.65 o                         
  -4   7   9          7.00          4.95        14.24 o                         
  -3   7   9         11.09         26.87        14.71 o                         
  -2   7   9         50.70         57.23        19.35 o                         
  -1   7   9          6.02          6.05        14.99 o                         
   0   7   9        141.71        138.84        18.62 o                         
   1   7   9         59.62         67.09        15.11 o                         
   2   7   9          0.47          3.55        20.42 o                         
   3   7   9         68.00         62.28        13.16 o                         
   4   7   9         30.79         57.76        10.22 o                         
 -15   0  10        223.63        266.45        25.25 o                         
 -14   0  10        532.06        438.38        22.24 o                         
 -13   0  10        133.74        152.33        18.65 o                         
 -12   0  10        488.51        401.60        15.50 o                         
 -11   0  10         16.42         22.55         8.28 o                         
 -10   0  10         76.22         71.92         6.71 o                         
  -9   0  10         12.85         53.69        16.97 o                         
  -8   0  10        285.33        316.54        18.36 o                         
  -7   0  10          1.38          3.15        11.55 o                         
  -6   0  10        142.23        147.54        11.41 o                         
  -5   0  10        264.09        290.37        12.65 o                         
  -4   0  10        923.39        827.75        20.40 o                         
  -3   0  10       2743.48       2907.48        61.06 o                         
  -2   0  10          0.74          7.46         6.30 o                         
  -1   0  10       1089.92       1085.01        25.33 o                         
   0   0  10        149.40        141.99         9.24 o                         
   1   0  10        644.63        652.98        16.58 o                         
   2   0  10         21.70         51.12         7.92 o                         
   3   0  10        418.23        381.10        18.94 o                         
   4   0  10          1.04         -0.25        10.84 o                         
   5   0  10         20.78          5.19        10.38 o                         
   6   0  10         15.90         29.49        12.05 o                         
   7   0  10         25.07         45.24        12.52 o                         
   8   0  10        262.48        312.20        21.74 o                         
   9   0  10        213.18        459.23        61.50 o                         
  10   0  10        218.59        495.14        39.56 o                         
 -16   1  10          4.79         -5.17        20.23 o                         
 -15   1  10         38.19         76.99        14.41 o                         
 -14   1  10         11.85         37.45        26.89 o                         
 -13   1  10         56.74         62.15        10.67 o                         
 -12   1  10        277.06        255.89        12.50 o                         
 -11   1  10        192.53        160.71         8.69 o                         
 -10   1  10       1623.20       1523.01        24.31 o                         
  -9   1  10        220.93        224.80        10.32 o                         
  -8   1  10        253.07        255.78        10.19 o                         
  -7   1  10        205.28        200.51         7.70 o                         
  -6   1  10        439.56        471.50        10.54 o                         
  -5   1  10        515.60        451.57        10.32 o                         
  -4   1  10        957.64       1026.12        18.18 o                         
  -3   1  10       2373.92       2461.82        38.98 o                         
  -2   1  10        839.41        879.06        15.11 o                         
  -1   1  10         43.24         76.44         5.44 o                         
   0   1  10         11.22         11.35         5.28 o                         
   1   1  10        492.23        469.21        10.72 o                         
   2   1  10         11.60          4.46         6.10 o                         
   3   1  10         46.57         60.69         8.80 o                         
   4   1  10         94.88        128.37         8.84 o                         
   5   1  10          2.29         -3.15         6.45 o                         
   6   1  10        370.49        298.74        13.55 o                         
   7   1  10        241.79        264.50        24.48 o                         
   8   1  10          8.10         45.13        17.22 o                         
   9   1  10          8.45         30.58        12.60 o                         
  10   1  10         32.81         77.89        28.91 o                         
  11   1  10          1.36          6.66        13.96 o                         
 -16   2  10         26.11         12.94        20.55 o                         
 -15   2  10         11.35         16.10        13.44 o                         
 -14   2  10         83.59         81.44        14.36 o                         
 -13   2  10          6.83         22.93        13.46 o                         
 -12   2  10          4.75         -1.55        10.03 o                         
 -11   2  10        203.88        214.34        10.94 o                         
 -10   2  10        267.15        244.35        11.20 o                         
  -9   2  10         87.35        101.93         8.29 o                         
  -8   2  10        380.60        375.35        13.77 o                         
  -7   2  10        136.67        129.07         7.36 o                         
  -6   2  10        369.71        319.77         8.90 o                         
  -5   2  10         59.48         77.80         4.66 o                         
  -4   2  10        323.95        361.39         9.18 o                         
  -3   2  10        441.37        441.35        10.36 o                         
  -2   2  10         55.80         71.83         5.68 o                         
  -1   2  10          0.01          0.12         5.31 o                         
   0   2  10         44.97         55.68         5.89 o                         
   1   2  10         24.40         24.58         5.71 o                         
   2   2  10          1.16         10.32         7.86 o                         
   3   2  10         19.02         37.80         8.30 o                         
   4   2  10         16.78         20.16         7.50 o                         
   5   2  10          3.35         -7.77         8.06 o                         
   6   2  10          2.74         -7.24         9.65 o                         
   7   2  10         64.38         64.50        13.06 o                         
   8   2  10         14.78         35.67        21.21 o                         
   9   2  10          0.58         36.84        17.97 o                         
  10   2  10         23.70         37.21        16.12 o                         
  11   2  10          2.96        117.37        53.44 o                         
 -15   3  10         75.78         94.97        19.70 o                         
 -14   3  10         38.73         41.52        29.74 o                         
 -13   3  10          0.21          0.61        11.88 o                         
 -12   3  10          0.01         13.55        10.91 o                         
 -11   3  10         87.30         79.09         9.05 o                         
 -10   3  10         25.67         45.25        13.31 o                         
  -9   3  10          2.55          3.73         8.27 o                         
  -8   3  10        808.40        763.77        22.55 o                         
  -7   3  10        827.14        838.14        21.45 o                         
  -6   3  10       1052.94        977.30        26.23 o                         
  -5   3  10          0.59         30.88        13.22 o                         
  -4   3  10         94.49        123.40         6.06 o                         
  -3   3  10          6.68         12.43         4.84 o                         
  -2   3  10          7.11         25.85        11.05 o                         
  -1   3  10        668.65        646.82        12.75 o                         
   0   3  10          2.95         11.20         6.53 o                         
   1   3  10          0.02          6.75         5.93 o                         
   2   3  10        356.44        357.59        12.61 o                         
   3   3  10        242.84        242.87        10.39 o                         
   4   3  10          5.62          5.24         7.70 o                         
   5   3  10        340.74        271.85        15.32 o                         
   6   3  10         18.55         12.19        10.96 o                         
   7   3  10          0.16         21.81        12.30 o                         
   8   3  10          2.90         14.51        18.71 o                         
   9   3  10          5.55         31.98        20.24 o                         
  10   3  10         19.31          1.09        14.23 o                         
 -14   4  10          3.33         41.09        18.05 o                         
 -13   4  10          5.59         15.23        14.88 o                         
 -12   4  10        184.14        203.69        13.27 o                         
 -11   4  10         96.56        214.18        42.72 o                         
 -10   4  10        152.58        214.52        17.71 o                         
  -9   4  10          9.24         11.33        13.61 o                         
  -8   4  10        256.02        247.62        11.33 o                         
  -7   4  10         29.82         32.73         7.53 o                         
  -6   4  10        567.81        548.32        13.92 o                         
  -5   4  10        261.26        238.24         9.88 o                         
  -4   4  10        504.36        484.43        10.05 o                         
  -3   4  10         26.00         26.15         5.40 o                         
  -2   4  10        349.58        360.04         9.28 o                         
  -1   4  10        191.35        188.81         7.89 o                         
   0   4  10         44.79         47.76         7.00 o                         
   1   4  10        496.12        410.65        12.01 o                         
   2   4  10          1.52         14.99         7.50 o                         
   3   4  10        809.46        679.89        15.51 o                         
   4   4  10        177.88        213.09        12.98 o                         
   5   4  10          0.01         28.45        13.52 o                         
   6   4  10         16.95         57.04        14.97 o                         
   7   4  10         92.58         97.05        13.21 o                         
   8   4  10         68.08        121.46        19.27 o                         
   9   4  10         75.68         68.46        18.57 o                         
 -13   5  10         69.30         79.04        18.76 o                         
 -12   5  10         12.83         51.15        21.99 o                         
 -11   5  10         65.71        148.96        49.56 o                         
 -10   5  10          0.03          6.56        10.87 o                         
  -9   5  10          7.70         12.65        11.30 o                         
  -8   5  10        333.40        301.50        13.84 o                         
  -7   5  10        274.98        275.29        10.60 o                         
  -6   5  10        246.82        233.84        11.97 o                         
  -5   5  10        453.72        420.87        10.19 o                         
  -4   5  10         98.03        116.15         6.33 o                         
  -3   5  10         32.94         38.66         5.27 o                         
  -2   5  10        128.37        127.22         6.73 o                         
  -1   5  10         63.22         70.88         5.38 o                         
   0   5  10        230.26        227.45        10.31 o                         
   1   5  10        108.62         98.29         9.06 o                         
   2   5  10        214.31        247.83        14.04 o                         
   3   5  10        327.53        335.96        28.77 o                         
   4   5  10         72.25         75.44        11.42 o                         
   5   5  10         67.33        147.15        19.15 o                         
   6   5  10          0.04         52.84        37.24 o                         
   7   5  10         10.56         14.50        16.58 o                         
   8   5  10         30.94         23.95        17.52 o                         
 -11   6  10          0.23         14.28        18.34 o                         
 -10   6  10         25.27         18.55        14.96 o                         
  -9   6  10          7.96        -10.98        18.08 o                         
  -8   6  10         70.80         77.59         9.41 o                         
  -7   6  10        270.95        233.36         9.57 o                         
  -6   6  10         96.83         54.12        25.52 o                         
  -5   6  10         32.70         33.09         9.01 o                         
  -4   6  10        282.91        430.97        93.11 o                         
  -3   6  10         11.35         -3.86        10.69 o                         
  -2   6  10         79.31         79.85        11.65 o                         
  -1   6  10          4.18         13.63         9.63 o                         
   0   6  10         92.52        100.02        34.90 o                         
   1   6  10         15.20          6.30        11.69 o                         
   2   6  10         21.15         17.76        10.47 o                         
   3   6  10        192.91        179.34        20.14 o                         
   4   6  10        116.52        144.37        12.26 o                         
   5   6  10         25.36        108.89        43.05 o                         
   6   6  10         26.83        218.03        79.08 o                         
  -7   7  10          0.01         13.87        13.61 o                         
  -6   7  10          6.13         -6.18        13.13 o                         
  -5   7  10          6.86         23.94        12.74 o                         
  -4   7  10          0.94         21.47        12.70 o                         
  -3   7  10          0.23         38.48        16.46 o                         
  -2   7  10         72.19        110.38        23.65 o                         
  -1   7  10          6.16         21.90        12.93 o                         
   0   7  10          0.38         13.01        11.21 o                         
   1   7  10         40.48         24.10        14.89 o                         
   2   7  10         22.53         44.97        19.15 o                         
 -16   1  11          3.29         -0.34        19.77 o                         
 -15   1  11         79.41        101.12        21.47 o                         
 -14   1  11         13.02         25.84        12.62 o                         
 -13   1  11        167.35        186.39        18.57 o                         
 -12   1  11        258.31        241.45        13.21 o                         
 -11   1  11         80.60         88.24         8.24 o                         
 -10   1  11         31.64         50.56         7.24 o                         
  -9   1  11         79.18        104.24         7.94 o                         
  -8   1  11        985.71        990.27        19.92 o                         
  -7   1  11         64.04         79.99         7.50 o                         
  -6   1  11        841.11        860.20        15.67 o                         
  -5   1  11          3.09          2.31         6.86 o                         
  -4   1  11        805.07        848.83        16.27 o                         
  -3   1  11        371.27        311.65        12.14 o                         
  -2   1  11         46.70         78.67         6.18 o                         
  -1   1  11        556.80        568.96        12.72 o                         
   0   1  11          0.10         -1.53         5.81 o                         
   1   1  11        259.07        270.40        10.18 o                         
   2   1  11         18.38         29.32         8.57 o                         
   3   1  11         93.85        108.69         8.84 o                         
   4   1  11         54.24         44.64         8.11 o                         
   5   1  11        128.89        127.89        11.86 o                         
   6   1  11        171.34        173.07        13.18 o                         
   7   1  11          1.83         19.66        10.74 o                         
   8   1  11          0.44         31.00        25.36 o                         
   9   1  11         64.84        199.37        81.85 o                         
  10   1  11          7.73         90.04        52.98 o                         
 -16   2  11         11.81         27.11        19.67 o                         
 -15   2  11        112.69        150.23        62.61 o                         
 -14   2  11        104.06         77.84        20.28 o                         
 -13   2  11          3.73         39.82        13.29 o                         
 -12   2  11        120.35        129.97        14.28 o                         
 -11   2  11        222.34        233.56        12.04 o                         
 -10   2  11       1044.29        961.25        21.00 o                         
  -9   2  11        266.48        253.96        11.25 o                         
  -8   2  11        334.26        313.65         8.58 o                         
  -7   2  11         69.07         84.53         6.08 o                         
  -6   2  11        114.78        130.77         7.30 o                         
  -5   2  11       1171.28       1097.94        18.75 o                         
  -4   2  11         18.45         27.49         5.74 o                         
  -3   2  11        162.03        183.23         7.97 o                         
  -2   2  11        906.13        868.10        16.69 o                         
  -1   2  11        340.68        326.57         9.30 o                         
   0   2  11         11.31         13.05         6.62 o                         
   1   2  11        219.84        233.64        11.35 o                         
   2   2  11         88.06        117.83         9.23 o                         
   3   2  11       1919.53       1700.23        27.00 o                         
   4   2  11         51.46         50.71         8.88 o                         
   5   2  11          1.85          0.71         9.59 o                         
   6   2  11         10.79         18.75        27.14 o                         
   7   2  11          2.21         38.74        23.92 o                         
   8   2  11        113.58         91.15        18.51 o                         
   9   2  11          9.99         30.40        21.63 o                         
  10   2  11         58.97        150.02        44.44 o                         
 -15   3  11         56.91         67.06        13.28 o                         
 -14   3  11         14.86         36.75        18.57 o                         
 -13   3  11         56.36         80.24        14.27 o                         
 -11   3  11         37.37         33.39         9.50 o                         
 -10   3  11         21.53         29.99         9.33 o                         
  -9   3  11         33.65         57.22        12.54 o                         
  -8   3  11        662.61        605.87        22.80 o                         
  -7   3  11         41.68         38.82         7.74 o                         
  -6   3  11        285.32        272.06         8.38 o                         
  -5   3  11        139.46        143.90         9.66 o                         
  -4   3  11       1730.51       1598.19        29.19 o                         
  -3   3  11       1020.70        907.51        15.66 o                         
  -2   3  11          6.56          3.32         4.39 o                         
  -1   3  11          0.08         -3.50         6.15 o                         
   0   3  11        417.94        389.91        12.41 o                         
   1   3  11        338.25        299.97        11.40 o                         
   2   3  11        593.14        553.94        13.42 o                         
   3   3  11          8.58         70.35        25.41 o                         
   4   3  11          4.22         24.51        14.48 o                         
   5   3  11         17.52         47.46        30.63 o                         
   6   3  11          0.42          4.03        12.34 o                         
   7   3  11         22.35         17.29        14.18 o                         
   8   3  11         16.43         22.01        17.46 o                         
   9   3  11        134.55        128.61        16.59 o                         
 -14   4  11        112.82        118.29        18.91 o                         
 -13   4  11          6.94         46.14        40.01 o                         
 -12   4  11         27.14         10.15        13.62 o                         
 -11   4  11        105.30        110.60        15.59 o                         
 -10   4  11        192.68        237.62        21.87 o                         
  -9   4  11          0.87         22.63        16.93 o                         
  -8   4  11          2.01          2.97         8.86 o                         
  -7   4  11        638.27        554.51        12.94 o                         
  -6   4  11        164.17        181.03        11.41 o                         
  -5   4  11        118.23        129.54         7.63 o                         
  -4   4  11        278.67        274.30         9.08 o                         
  -3   4  11          2.42          0.25         6.11 o                         
  -2   4  11        213.71        201.41         9.24 o                         
  -1   4  11        147.08        164.65         8.36 o                         
   0   4  11          0.51          5.63         6.03 o                         
   1   4  11         89.19        111.60         8.57 o                         
   2   4  11         49.45         71.87         8.61 o                         
   3   4  11         65.01         87.47        11.77 o                         
   4   4  11        376.69        364.12        21.20 o                         
   5   4  11         16.73         23.09        13.79 o                         
   6   4  11         19.36         49.28        30.49 o                         
   7   4  11          2.62         77.38        31.00 o                         
   8   4  11         21.22         19.40        16.91 o                         
 -12   5  11          6.32         19.93        18.00 o                         
 -11   5  11         17.77         12.46        12.98 o                         
 -10   5  11          3.85          7.56        12.95 o                         
  -9   5  11         65.77         55.93        11.22 o                         
  -8   5  11          8.35          3.93        15.17 o                         
  -7   5  11          3.86          3.99         7.24 o                         
  -6   5  11        100.64        113.00         9.03 o                         
  -5   5  11         29.46         28.89         6.87 o                         
  -4   5  11         33.26         20.12         9.66 o                         
  -3   5  11         56.79         66.01         7.50 o                         
  -2   5  11        111.06        120.15         6.78 o                         
  -1   5  11         91.57         94.10         8.56 o                         
   0   5  11         43.10         48.00         8.62 o                         
   1   5  11          9.29          6.91         7.19 o                         
   2   5  11         59.03         72.97        11.88 o                         
   3   5  11          0.01         16.95        12.19 o                         
   4   5  11         52.41         71.25        15.25 o                         
   5   5  11         17.69         34.06        13.36 o                         
   6   5  11         78.14         63.54        13.44 o                         
   7   5  11         28.60         62.67        47.32 o                         
 -10   6  11         38.48        170.81        52.66 o                         
  -9   6  11          0.37          6.74        11.16 o                         
  -8   6  11          3.79          1.45        13.33 o                         
  -7   6  11         39.55         40.90        11.13 o                         
  -6   6  11          0.77          2.28        13.16 o                         
  -5   6  11          0.16         10.00         8.69 o                         
  -4   6  11         71.15         77.61         9.91 o                         
  -3   6  11          9.67         62.15        30.13 o                         
  -2   6  11          7.16         20.42        15.99 o                         
   0   6  11        191.90        162.44        24.03 o                         
   1   6  11         95.27        103.80        12.18 o                         
   2   6  11          4.14         -3.94         9.38 o                         
   3   6  11         15.62         37.07        17.74 o                         
   4   6  11         27.71         45.85        15.99 o                         
   5   6  11        147.32        134.85        27.71 o                         
  -6   7  11         17.37         23.66        14.04 o                         
  -5   7  11         63.44         73.12        16.93 o                         
  -4   7  11         15.83         23.65        11.14 o                         
  -3   7  11         21.90         13.80        11.40 o                         
  -2   7  11        145.02        111.74        13.90 o                         
  -1   7  11         18.44         28.04        13.44 o                         
   0   7  11          9.71         23.45        13.27 o                         
   1   7  11         58.23         45.77        35.81 o                         
 -16   0  12          1.96         20.25        24.84 o                         
 -15   0  12        435.88        362.02        27.44 o                         
 -14   0  12         39.16         52.79        50.65 o                         
 -13   0  12        367.46        445.93        36.18 o                         
 -12   0  12          2.05         -4.45        13.77 o                         
 -11   0  12         26.69         38.22        11.85 o                         
 -10   0  12         78.56        114.37        12.19 o                         
  -9   0  12         66.95         87.00        13.41 o                         
  -8   0  12       3773.13       3532.34        84.54 o                         
  -7   0  12         95.17        125.34        14.12 o                         
  -6   0  12        516.38        558.91        22.96 o                         
  -5   0  12        298.98        237.21        18.04 o                         
  -4   0  12        424.52        446.42        16.23 o                         
  -3   0  12        751.62        700.72        23.35 o                         
  -2   0  12        540.80        558.40        19.54 o                         
  -1   0  12        145.21        159.50        13.00 o                         
   0   0  12        543.00        521.41        25.26 o                         
   1   0  12         48.29         85.14        14.22 o                         
   2   0  12       1320.70       1207.65        35.42 o                         
   3   0  12       1461.32       1273.47        30.06 o                         
   4   0  12         14.37         46.81        15.52 o                         
   5   0  12        351.84        289.69        19.21 o                         
   6   0  12          0.45         -5.85        16.32 o                         
   8   0  12         61.90         49.23        29.87 o                         
   9   0  12          4.51         13.26        43.24 o                         
  10   0  12        178.10         94.84        29.99 o                         
 -16   1  12         41.68        245.98        70.94 o                         
 -15   1  12          0.29         59.39        28.47 o                         
 -14   1  12         82.97        242.91       126.44 o                         
 -13   1  12         33.92         49.58        13.06 o                         
 -12   1  12         28.78         31.63         8.19 o                         
 -11   1  12        245.74        232.21        13.24 o                         
 -10   1  12        556.54        475.01        13.70 o                         
  -9   1  12        797.32        765.21        16.60 o                         
  -8   1  12       1106.21       1059.16        21.19 o                         
  -7   1  12         11.09         18.77         7.99 o                         
  -6   1  12        642.05        600.45        13.43 o                         
  -5   1  12        208.71        213.36         9.45 o                         
  -4   1  12        510.93        491.93        13.38 o                         
  -3   1  12        200.38        181.76         9.90 o                         
  -2   1  12        416.57        383.90        11.44 o                         
  -1   1  12       1315.95       1274.56        22.08 o                         
   0   1  12        879.57        858.87        17.10 o                         
   1   1  12       1183.18       1058.05        27.02 o                         
   2   1  12        496.08        418.99        12.28 o                         
   3   1  12         30.67         33.30         7.62 o                         
   4   1  12        348.29        266.12        14.28 o                         
   5   1  12         93.32        225.12        60.67 o                         
   6   1  12         92.05         96.02        12.48 o                         
   7   1  12          2.16         79.25        29.62 o                         
   8   1  12        159.73        258.89        89.34 o                         
   9   1  12         75.73        104.46        23.56 o                         
  10   1  12         68.39         78.23        27.28 o                         
 -15   2  12         19.06         28.29        15.32 o                         
 -14   2  12          0.03         22.87        15.34 o                         
 -13   2  12         18.74         82.27        47.71 o                         
 -12   2  12        114.53        126.50        14.72 o                         
 -11   2  12          0.44         -9.04        12.51 o                         
 -10   2  12         26.36         30.63        10.68 o                         
  -9   2  12       1143.52       1022.64        19.03 o                         
  -8   2  12         13.69         19.08         5.14 o                         
  -7   2  12        102.34         92.28         7.31 o                         
  -6   2  12        337.94        321.27        10.18 o                         
  -5   2  12        859.78        840.59        16.61 o                         
  -4   2  12        138.02        167.35         9.36 o                         
  -3   2  12       1107.35       1075.61        24.59 o                         
  -2   2  12         91.08         99.92         8.30 o                         
  -1   2  12        443.71        436.01        12.04 o                         
   0   2  12          1.46          4.72         7.80 o                         
   1   2  12         55.49         68.28         8.55 o                         
   2   2  12       1493.65       1271.93        21.65 o                         
   3   2  12         90.08         98.08        10.34 o                         
   4   2  12         59.95         57.24        10.16 o                         
   5   2  12         79.23         78.59        12.62 o                         
   6   2  12        183.35        262.49        32.98 o                         
   7   2  12         11.92         32.29        18.98 o                         
   8   2  12          3.28          2.99        21.80 o                         
   9   2  12         61.72        101.66        28.84 o                         
 -15   3  12         19.31         32.57        25.73 o                         
 -13   3  12         17.48         60.10        34.13 o                         
 -12   3  12         36.32         36.39        11.68 o                         
 -11   3  12        288.51        351.13        16.06 o                         
 -10   3  12          7.96         12.69         8.27 o                         
  -9   3  12        114.00        107.07        11.55 o                         
  -8   3  12        664.54        603.72        20.17 o                         
  -7   3  12       1039.35        945.77        20.11 o                         
  -6   3  12        653.33        599.33        12.38 o                         
  -5   3  12         96.55        101.34         7.35 o                         
  -4   3  12       1888.72       1761.52        26.91 o                         
  -3   3  12        614.59        591.40        13.26 o                         
  -2   3  12         51.41         87.23         8.03 o                         
  -1   3  12          6.81         11.89         7.93 o                         
   0   3  12        125.14        170.59         9.07 o                         
   1   3  12         36.80         57.61         8.14 o                         
   2   3  12         94.30        133.57        10.37 o                         
   3   3  12        325.18        358.86        26.78 o                         
   4   3  12        159.26        169.29        13.26 o                         
   5   3  12        139.26        178.21        19.12 o                         
   6   3  12          9.28         22.01        15.34 o                         
   7   3  12        360.73        464.18        78.51 o                         
   9   3  12          6.98         47.86        61.92 o                         
 -14   4  12          1.55          2.50        48.26 o                         
 -13   4  12        128.47        163.71        14.76 o                         
 -12   4  12          0.77         35.95        36.79 o                         
 -11   4  12          0.36         33.57        15.64 o                         
 -10   4  12        137.59        153.52        13.09 o                         
  -9   4  12        180.24        231.23        14.02 o                         
  -8   4  12        208.62        293.20        31.60 o                         
  -7   4  12          3.05          2.48         6.20 o                         
  -6   4  12        672.84        605.32        19.05 o                         
  -5   4  12          0.13          3.60         6.01 o                         
  -4   4  12         29.34         51.83         6.06 o                         
  -3   4  12          8.49         10.97         5.44 o                         
  -2   4  12         68.96         72.82         8.06 o                         
  -1   4  12         66.36         78.59         7.53 o                         
   0   4  12        336.08        300.66        13.44 o                         
   1   4  12          3.09         -4.62         8.14 o                         
   2   4  12          0.09         45.83        19.14 o                         
   3   4  12          8.04         14.48         9.55 o                         
   4   4  12        108.92        199.17        23.32 o                         
   5   4  12        249.05        344.40        33.39 o                         
   6   4  12         39.77         81.55        19.44 o                         
   7   4  12         98.44        120.66        14.85 o                         
 -12   5  12         25.22         31.27        26.90 o                         
 -11   5  12         31.88         37.17        13.20 o                         
 -10   5  12          1.71          5.39        17.13 o                         
  -9   5  12          8.71         10.54        10.42 o                         
  -8   5  12        137.48        144.51        13.32 o                         
  -7   5  12         87.72         79.37        11.24 o                         
  -6   5  12         40.21         55.19         9.28 o                         
  -5   5  12        198.10        208.31        12.06 o                         
  -4   5  12        113.51        155.61        11.74 o                         
  -3   5  12        127.77        144.76        10.47 o                         
  -2   5  12        272.01        268.14        11.30 o                         
  -1   5  12         88.87         89.67         9.77 o                         
   0   5  12          0.20          5.44         8.90 o                         
   1   5  12        127.88        112.81        12.79 o                         
   2   5  12          0.06         13.70        12.99 o                         
   3   5  12        134.65        141.39        13.23 o                         
   4   5  12          1.30         26.92        30.23 o                         
   5   5  12         41.12         79.93        36.83 o                         
   6   5  12        110.43         84.76        58.15 o                         
 -10   6  12          0.02        -54.78        34.50 o                         
  -9   6  12          0.04          8.51        13.61 o                         
  -8   6  12          7.67         27.29        18.11 o                         
  -7   6  12          1.20          3.47        12.17 o                         
  -6   6  12         49.36         55.89        19.09 o                         
  -5   6  12         77.25         79.71        11.76 o                         
  -4   6  12         13.69         22.47        11.25 o                         
  -3   6  12        125.67        187.73        12.45 o                         
  -2   6  12          0.94         28.86        10.62 o                         
  -1   6  12          9.28         26.64        11.78 o                         
   0   6  12         89.12        127.55        15.96 o                         
   1   6  12          3.96         -2.98        17.36 o                         
   2   6  12         15.81         28.65        10.12 o                         
   3   6  12         27.34         31.47        16.20 o                         
  -4   7  12          8.59         54.13        21.75 o                         
  -3   7  12          9.81          4.84        13.74 o                         
  -2   7  12         12.31         33.50        18.93 o                         
 -15   1  13         41.40         46.65        20.38 o                         
 -14   1  13        105.09         99.56        13.72 o                         
 -13   1  13        137.94        159.12        11.76 o                         
 -12   1  13         20.47        119.02        32.10 o                         
 -11   1  13         19.53         60.66        30.59 o                         
 -10   1  13         42.42         57.21         8.26 o                         
  -9   1  13        325.27        306.16        12.05 o                         
  -8   1  13        138.08        144.59         9.38 o                         
  -7   1  13          0.61         -2.16         7.14 o                         
  -6   1  13          5.29          6.68         7.87 o                         
  -5   1  13         16.62         19.40         7.81 o                         
  -4   1  13        265.47        247.63        10.05 o                         
  -3   1  13         33.94         31.33         8.55 o                         
  -2   1  13        609.98        587.79        16.33 o                         
  -1   1  13         90.85        109.14         9.58 o                         
   0   1  13        909.69        794.01        21.49 o                         
   1   1  13         38.45         56.96         9.06 o                         
   2   1  13         21.54         22.96         7.82 o                         
   3   1  13        140.87        166.85        11.33 o                         
   4   1  13         41.71         46.77        11.74 o                         
   5   1  13        143.65        168.47        13.13 o                         
   6   1  13          1.01         14.40        19.21 o                         
   8   1  13         23.57         71.08        16.25 o                         
   9   1  13          1.83        -13.99        27.73 o                         
 -15   2  13          7.66         37.36        20.11 o                         
 -14   2  13          3.05         33.23        15.03 o                         
 -13   2  13        234.32        264.46        15.26 o                         
 -12   2  13          0.06         38.41        13.41 o                         
 -11   2  13        167.61        212.07        12.14 o                         
 -10   2  13          4.26          8.21        11.04 o                         
  -9   2  13         14.57         17.46         5.95 o                         
  -8   2  13       1013.32        955.73        18.29 o                         
  -7   2  13         47.59         58.12         7.13 o                         
  -6   2  13       1058.50        930.76        15.42 o                         
  -5   2  13         75.86         86.99         8.41 o                         
  -4   2  13       1492.28       1374.05        37.52 o                         
  -3   2  13         91.47        126.57        13.04 o                         
  -2   2  13        220.56        215.63        12.12 o                         
  -1   2  13         84.01         98.90         8.68 o                         
   0   2  13        675.82        592.76        14.13 o                         
   1   2  13        341.36        326.52        11.97 o                         
   2   2  13        174.11        181.98        10.64 o                         
   3   2  13         73.71         92.21        12.39 o                         
   4   2  13        159.19        171.89        13.62 o                         
   5   2  13        176.87        244.58        19.72 o                         
   6   2  13         17.65         66.62        26.53 o                         
   7   2  13         94.43         98.78        14.43 o                         
   8   2  13         10.89         46.09        20.11 o                         
 -14   3  13         43.94         54.28        14.05 o                         
 -13   3  13         12.64         50.41        25.59 o                         
 -12   3  13          8.33         30.06        12.02 o                         
 -10   3  13        388.05        360.68        19.69 o                         
  -9   3  13        211.95        209.92        12.80 o                         
  -8   3  13         31.03         28.11        15.44 o                         
  -7   3  13          1.89         -0.24         5.38 o                         
  -6   3  13         69.80         76.94         6.12 o                         
  -5   3  13        231.22        240.31        15.23 o                         
  -4   3  13         18.14         26.41         9.41 o                         
  -3   3  13        472.01        461.20        13.47 o                         
  -2   3  13        433.48        380.56        12.11 o                         
  -1   3  13        109.30        195.61        24.56 o                         
   0   3  13        766.31        740.77        16.29 o                         
   1   3  13        532.68        490.70        14.90 o                         
   2   3  13        158.90        183.62        11.25 o                         
   3   3  13        271.95        236.15        13.09 o                         
   4   3  13         22.49        245.79        83.04 o                         
   5   3  13         15.09         44.71        35.26 o                         
   6   3  13         27.24         86.01        41.74 o                         
   7   3  13         30.10        123.99        20.87 o                         
   8   3  13         53.18        -13.66        47.75 o                         
 -13   4  13         24.64         35.56        15.15 o                         
 -12   4  13          9.47         30.35        18.17 o                         
 -11   4  13          8.46         16.17        10.79 o                         
 -10   4  13          1.17         30.61        17.56 o                         
  -9   4  13         26.38         38.28        10.60 o                         
  -8   4  13         45.15         62.21        12.12 o                         
  -7   4  13          9.47          4.08         8.32 o                         
  -6   4  13         90.11        130.71        17.76 o                         
  -5   4  13        561.84        477.65        14.41 o                         
  -4   4  13         20.82         23.48         6.11 o                         
  -3   4  13        323.76        321.85        13.22 o                         
  -2   4  13          3.23         18.96        11.96 o                         
  -1   4  13        988.39        895.26        35.97 o                         
   0   4  13         25.03         38.31        11.20 o                         
   1   4  13          1.11          5.39        10.36 o                         
   2   4  13         85.46        105.05        13.08 o                         
   3   4  13         24.36         16.69        14.76 o                         
   4   4  13        109.10        148.64        25.35 o                         
   5   4  13         17.02         37.63        14.44 o                         
   6   4  13          9.98          5.31        13.85 o                         
   7   4  13         10.31        -37.15        59.19 o                         
 -11   5  13         13.83         52.75        18.91 o                         
 -10   5  13         64.11         65.23        15.28 o                         
  -9   5  13          2.38         -5.31        11.91 o                         
  -8   5  13         18.19         17.27        11.36 o                         
  -7   5  13          1.52          6.42        11.14 o                         
  -6   5  13          2.68         32.18        13.76 o                         
  -5   5  13          5.30          0.56         7.57 o                         
  -4   5  13        160.48        173.34        11.18 o                         
  -3   5  13        313.00        262.50        11.16 o                         
  -2   5  13          6.04          8.78         8.40 o                         
  -1   5  13         24.01         40.18        11.95 o                         
   0   5  13          5.62         15.27        10.62 o                         
   1   5  13         59.18         84.80        11.16 o                         
   2   5  13          1.02         -7.26        12.35 o                         
   3   5  13         21.90        217.70        97.04 o                         
   4   5  13         35.94         92.39        37.45 o                         
   5   5  13         32.24         39.52        19.31 o                         
  -9   6  13          2.09         -1.20        48.70 o                         
  -8   6  13         67.43         56.95        13.01 o                         
  -7   6  13         11.31         39.60        18.83 o                         
  -6   6  13        179.21        194.71        16.47 o                         
  -5   6  13         65.18         94.34        14.34 o                         
  -4   6  13         20.06          7.40        12.17 o                         
  -3   6  13          1.22        -13.27        11.67 o                         
  -2   6  13          2.71          1.79        13.25 o                         
  -1   6  13          0.03         11.95        18.32 o                         
   0   6  13         19.94         98.24        54.35 o                         
   1   6  13          0.78         52.06        24.70 o                         
   2   6  13          9.54         14.61        20.50 o                         
 -15   0  14        142.65        181.78        26.78 o                         
 -14   0  14        240.52        281.58        27.16 o                         
 -13   0  14         10.41         26.16        17.47 o                         
 -11   0  14        194.06        208.25        20.48 o                         
 -10   0  14        377.14        333.14        24.76 o                         
  -9   0  14        104.69        111.48        15.35 o                         
  -8   0  14         26.38         44.15        20.68 o                         
  -7   0  14        336.39        287.08        16.21 o                         
  -6   0  14         44.11         41.56        11.37 o                         
  -5   0  14        304.22        286.30        16.07 o                         
  -4   0  14       1576.80       1419.04        34.58 o                         
  -3   0  14        267.22        271.26        23.05 o                         
  -2   0  14       2097.61       2038.66        47.62 o                         
  -1   0  14        879.53        796.19        25.08 o                         
   0   0  14          0.09         -1.99        13.71 o                         
   1   0  14         25.87         82.91        21.34 o                         
   2   0  14        873.96        786.74        30.05 o                         
   3   0  14        470.84        382.76        26.77 o                         
   4   0  14        847.99        686.67        31.83 o                         
   6   0  14        317.86        288.75        25.31 o                         
   7   0  14         12.11        -24.75        18.32 o                         
   8   0  14         55.23         70.93        20.25 o                         
 -15   1  14         55.91         74.40        16.70 o                         
 -14   1  14          0.42         46.04        16.66 o                         
 -13   1  14         54.55         76.08        21.19 o                         
 -12   1  14         41.73         54.41        18.73 o                         
 -11   1  14         53.80         65.77        11.27 o                         
 -10   1  14         10.81         73.75        41.55 o                         
  -9   1  14         10.11         17.18         8.85 o                         
  -8   1  14        128.00        157.62         9.94 o                         
  -7   1  14         19.99         15.34         8.19 o                         
  -6   1  14        391.77        322.28        13.03 o                         
  -5   1  14        101.54        104.62         8.17 o                         
  -4   1  14        159.20        167.98         8.97 o                         
  -3   1  14        664.19        581.55        15.11 o                         
  -2   1  14        109.72        109.73         8.34 o                         
  -1   1  14         13.24         18.53         8.06 o                         
   0   1  14        169.42        210.05        10.78 o                         
   1   1  14          2.15         15.59         9.29 o                         
   2   1  14       1586.61       1361.39        24.51 o                         
   3   1  14          3.28         99.48        34.53 o                         
   4   1  14        283.69        330.39        15.25 o                         
   5   1  14        181.86        163.80        17.59 o                         
   6   1  14        112.52        375.20        77.42 o                         
   7   1  14         98.21         91.61        22.15 o                         
   8   1  14          6.26         18.73        34.71 o                         
 -15   2  14         34.03        367.70       246.28 o                         
 -14   2  14         35.38         50.57        16.52 o                         
 -13   2  14          0.09          1.33        11.29 o                         
 -12   2  14         13.84         94.97        31.95 o                         
 -11   2  14         19.97         33.60        11.49 o                         
 -10   2  14        102.33         96.69         9.02 o                         
  -9   2  14         39.26         38.90         9.27 o                         
  -8   2  14         25.86         19.59         9.62 o                         
  -7   2  14         93.00         79.39         8.84 o                         
  -6   2  14         65.69         69.07         8.38 o                         
  -5   2  14        506.75        428.89        13.39 o                         
  -4   2  14         52.36         51.14         7.85 o                         
  -3   2  14          0.12         -4.77         7.94 o                         
  -2   2  14        196.38        213.38        11.22 o                         
  -1   2  14       1056.71        997.67        19.07 o                         
   0   2  14         82.41         80.00        10.05 o                         
   1   2  14        188.36        180.11        12.81 o                         
   2   2  14        395.25        358.57        15.45 o                         
   3   2  14        123.18        125.33        12.65 o                         
   4   2  14        300.11        331.71        27.71 o                         
   5   2  14          7.96         45.34        24.98 o                         
   6   2  14        125.02        137.98        14.84 o                         
   7   2  14          8.71         27.57        15.08 o                         
 -14   3  14          1.02          6.08        15.91 o                         
 -13   3  14          3.72         45.99        23.03 o                         
 -12   3  14          0.02        159.30        71.43 o                         
 -11   3  14        149.07        115.33        30.14 o                         
  -9   3  14        148.82        169.60        12.58 o                         
  -8   3  14         74.51         90.07        10.19 o                         
  -7   3  14        123.34        128.80         8.91 o                         
  -6   3  14        519.96        460.25        13.05 o                         
  -5   3  14        241.56        235.60        10.31 o                         
  -4   3  14        461.79        384.01        14.35 o                         
  -3   3  14        148.67        188.34        12.88 o                         
  -2   3  14        286.25        268.04        12.65 o                         
  -1   3  14         91.36        149.65        31.87 o                         
   0   3  14        249.02        279.36        13.96 o                         
   1   3  14         14.54         17.53        10.68 o                         
   2   3  14          0.01         19.05        13.17 o                         
   3   3  14          0.40         55.45        23.29 o                         
   4   3  14        137.40        145.61        25.81 o                         
   5   3  14         64.06         81.57        15.08 o                         
   6   3  14         89.65        230.77        43.50 o                         
   7   3  14         27.97         18.94        20.27 o                         
 -12   4  14         23.35         30.73        12.60 o                         
 -11   4  14         16.34         31.46        13.29 o                         
 -10   4  14          8.07         19.93        14.34 o                         
  -9   4  14        216.47        299.61        24.28 o                         
  -8   4  14         71.81         85.03         9.15 o                         
  -7   4  14         20.45         52.12        12.88 o                         
  -6   4  14        462.04        449.02        22.98 o                         
  -5   4  14          9.85         15.74         7.97 o                         
  -4   4  14        697.40        619.87        15.11 o                         
  -3   4  14         57.44         62.69         7.64 o                         
  -2   4  14         21.91         24.81         9.60 o                         
  -1   4  14          0.03         16.14        12.78 o                         
   0   4  14          9.32         13.81        26.27 o                         
   1   4  14        529.89        426.36        15.66 o                         
   2   4  14         27.10         39.41        16.97 o                         
   4   4  14          2.31         21.15        17.41 o                         
   5   4  14          6.86         12.29        14.22 o                         
 -11   5  14         58.29        102.92        29.04 o                         
 -10   5  14        154.36        151.14        15.15 o                         
  -9   5  14         80.76        122.96        49.91 o                         
  -8   5  14        135.25        148.93        12.60 o                         
  -7   5  14          3.11         -3.85        10.62 o                         
  -6   5  14         45.96         71.57        15.01 o                         
  -5   5  14          9.50         31.89        10.60 o                         
  -4   5  14          4.37          6.23         9.24 o                         
  -3   5  14          5.38          6.70         7.89 o                         
  -2   5  14         90.20        105.00        10.41 o                         
  -1   5  14        230.15        242.64        13.91 o                         
   0   5  14        206.16        229.22        17.68 o                         
   1   5  14          3.93         28.26        10.89 o                         
   2   5  14          8.56         72.13        43.12 o                         
   3   5  14        113.69        129.90        17.22 o                         
   4   5  14         22.54         81.86        28.97 o                         
  -7   6  14          0.94         -6.37        16.04 o                         
  -6   6  14         28.26         36.10        34.42 o                         
  -5   6  14         67.88        104.50        10.96 o                         
  -4   6  14          2.72         78.53        33.56 o                         
  -3   6  14          2.19         63.44        30.19 o                         
  -2   6  14          2.14         31.66        10.27 o                         
  -1   6  14         87.57         98.85        10.43 o                         
   0   6  14         28.33         36.39        18.99 o                         
 -15   1  15         16.85        156.77        77.03 o                         
 -14   1  15          2.01         21.21        20.61 o                         
 -13   1  15          0.01         -1.61        13.43 o                         
 -12   1  15         87.60         80.77        12.24 o                         
 -11   1  15        142.50        159.11        13.56 o                         
 -10   1  15          7.00         25.64        11.05 o                         
  -9   1  15        203.07        259.75        22.79 o                         
  -8   1  15          5.55         13.87         9.98 o                         
  -7   1  15          0.59          7.20         9.59 o                         
  -6   1  15        141.64        157.69        10.26 o                         
  -5   1  15          0.30         -4.49         8.58 o                         
  -4   1  15        190.56        205.93        11.05 o                         
  -3   1  15          0.11         -1.31        10.11 o                         
  -2   1  15         77.17        103.99        11.07 o                         
  -1   1  15         28.02         28.47         9.47 o                         
   0   1  15        170.72        212.69        12.06 o                         
   1   1  15         53.67         18.17        22.02 o                         
   2   1  15        489.52        512.82        31.55 o                         
   3   1  15        325.89        332.20        17.39 o                         
   4   1  15         10.68         88.66        42.67 o                         
   5   1  15         58.90        127.51        19.66 o                         
   6   1  15          0.53          3.80        19.41 o                         
   7   1  15         66.24         31.62        22.18 o                         
 -14   2  15        147.19        232.19        61.88 o                         
 -13   2  15        199.91        209.96        18.34 o                         
 -12   2  15         66.23         82.34        13.00 o                         
 -11   2  15         31.85         83.44        34.29 o                         
 -10   2  15         45.76         49.93        17.21 o                         
  -9   2  15        153.70        155.34        12.82 o                         
  -8   2  15         45.85         60.66        10.53 o                         
  -7   2  15        561.62        454.68        15.79 o                         
  -6   2  15         47.08         42.53         9.49 o                         
  -5   2  15          1.03        -10.78        10.56 o                         
  -4   2  15         45.90         51.57         9.80 o                         
  -3   2  15          4.74         42.39        31.94 o                         
  -2   2  15       2174.72       1985.67        35.09 o                         
  -1   2  15         71.87        161.12        29.00 o                         
   0   2  15        340.46        303.70        13.64 o                         
   1   2  15         55.98         61.20        12.51 o                         
   2   2  15        189.44        239.41        18.13 o                         
   3   2  15        264.08        321.85        25.48 o                         
   4   2  15          0.51        195.76        73.44 o                         
   5   2  15        101.49        120.86        20.00 o                         
   6   2  15        110.40         95.58        16.23 o                         
 -13   3  15         10.77         46.13        14.24 o                         
 -12   3  15          8.61          8.95        14.94 o                         
 -11   3  15          6.81         95.78        57.76 o                         
 -10   3  15          4.18         23.78        12.44 o                         
  -9   3  15         74.07        374.10       103.15 o                         
  -8   3  15        158.16        175.65         9.92 o                         
  -7   3  15         14.89         18.69        10.40 o                         
  -6   3  15        245.36        258.74        13.69 o                         
  -5   3  15         75.59         77.38        14.13 o                         
  -4   3  15         72.49         71.72        18.54 o                         
  -3   3  15         13.56        115.30        69.72 o                         
  -2   3  15          7.72         26.77        21.48 o                         
  -1   3  15        277.90        335.45        24.32 o                         
   0   3  15          0.01         31.46        13.10 o                         
   1   3  15        465.40        381.45        18.16 o                         
   2   3  15          4.69         22.87        12.22 o                         
   3   3  15         19.62         62.11        15.51 o                         
   4   3  15        280.08        266.03        17.57 o                         
   5   3  15        170.66        123.59        19.03 o                         
   6   3  15         28.50         24.83        23.79 o                         
 -12   4  15        133.04        147.62        18.10 o                         
 -11   4  15         57.84         51.99        13.23 o                         
 -10   4  15          3.01         12.96        15.97 o                         
  -9   4  15          1.42         -1.68        39.46 o                         
  -8   4  15         62.67        206.93        66.23 o                         
  -7   4  15          1.67         14.26        10.13 o                         
  -6   4  15          6.22         18.24         8.94 o                         
  -5   4  15          5.57         -6.38         7.78 o                         
  -4   4  15         10.17         -0.97         9.62 o                         
  -3   4  15        639.72        525.16        16.90 o                         
  -2   4  15          2.13          5.29        13.54 o                         
  -1   4  15         16.55         31.97        10.00 o                         
   0   4  15         19.93         27.03        13.32 o                         
   2   4  15        304.59        309.66        22.76 o                         
   3   4  15        150.39        273.98        57.18 o                         
   4   4  15         30.82         34.58        22.88 o                         
 -10   5  15          0.09         -5.51        40.19 o                         
  -9   5  15          0.01          9.37        14.16 o                         
  -8   5  15          5.56         10.93        13.23 o                         
  -6   5  15         40.85         47.98        10.07 o                         
  -5   5  15          1.58          4.01         9.80 o                         
  -4   5  15         11.49         -0.70         9.42 o                         
  -3   5  15         53.21         51.23        10.55 o                         
  -2   5  15          3.21         13.10        10.55 o                         
  -1   5  15         48.85         99.53        13.80 o                         
   0   5  15        157.63        436.19        44.06 o                         
   1   5  15         72.83         80.46        15.68 o                         
   2   5  15        151.04        205.11        78.28 o                         
  -4   6  15        174.47        144.38        72.62 o                         
 -14   0  16         37.42         50.16        24.23 o                         
 -13   0  16         17.35         38.59        20.85 o                         
 -12   0  16        309.67        286.30        39.02 o                         
 -11   0  16         10.74          8.37        20.22 o                         
 -10   0  16        573.69        478.51        28.88 o                         
  -9   0  16        220.28        232.01        17.15 o                         
  -8   0  16          0.51         -0.73        16.79 o                         
  -7   0  16        571.64        494.41        33.05 o                         
  -6   0  16        157.17        161.27        19.96 o                         
  -5   0  16        188.81        193.11        18.12 o                         
  -4   0  16        271.68        239.70        19.86 o                         
  -3   0  16          4.08          0.12        14.67 o                         
  -2   0  16         61.93         76.98        15.60 o                         
  -1   0  16        245.94        255.15        22.07 o                         
   0   0  16        656.98        547.92        32.60 o                         
   1   0  16         28.99         27.77        16.59 o                         
   2   0  16        719.09        787.84        78.67 o                         
   3   0  16         73.30         72.47        29.17 o                         
   4   0  16        375.84        494.47        37.15 o                         
   5   0  16         66.89        127.50        31.61 o                         
   6   0  16        277.66        227.63        51.13 o                         
 -14   1  16         32.15          3.61        13.89 o                         
 -13   1  16          6.90         10.10        18.30 o                         
 -12   1  16         31.52         93.25        26.08 o                         
 -11   1  16          0.86         12.14        12.28 o                         
 -10   1  16         61.27         24.08        14.71 o                         
  -9   1  16        416.73        404.13        18.64 o                         
  -8   1  16        105.35         93.56        16.34 o                         
  -7   1  16        484.29        458.04        24.70 o                         
  -6   1  16          0.92         -9.66         9.92 o                         
  -5   1  16         61.43         61.09        10.13 o                         
  -4   1  16         44.93         42.62         9.63 o                         
  -3   1  16          0.00          1.45        10.12 o                         
  -2   1  16        497.88        467.78        17.96 o                         
  -1   1  16         34.77         64.48        13.13 o                         
   0   1  16        368.86        407.77        19.66 o                         
   1   1  16         11.74         37.85        13.61 o                         
   2   1  16          2.29         91.66        63.11 o                         
   3   1  16         12.94         36.91        15.45 o                         
   4   1  16        326.02        300.56        24.12 o                         
   5   1  16         31.72         89.67        22.92 o                         
   6   1  16         77.45         61.61        26.88 o                         
 -13   2  16         36.51         48.46        13.10 o                         
 -12   2  16          0.66         10.77        15.09 o                         
 -11   2  16          0.93         -2.81        17.30 o                         
 -10   2  16         12.14         57.87        35.78 o                         
  -9   2  16         54.10         71.41        16.24 o                         
  -8   2  16         20.81         75.92        37.78 o                         
  -7   2  16        103.69         94.55        12.08 o                         
  -6   2  16         44.12         50.72        14.18 o                         
  -5   2  16         53.76         47.30        11.00 o                         
  -4   2  16         33.94         41.00        10.76 o                         
  -3   2  16          9.20         23.13        19.86 o                         
  -2   2  16         95.25         86.63        16.85 o                         
  -1   2  16         11.17         18.31        12.06 o                         
   0   2  16        147.29        152.31        17.25 o                         
   1   2  16          0.05         34.24        15.51 o                         
   2   2  16          0.95        -17.07        33.95 o                         
   3   2  16         40.42         72.09        31.87 o                         
   4   2  16          2.74         32.57        15.27 o                         
   5   2  16         13.12          7.96        14.96 o                         
 -12   3  16         11.40         22.79        15.05 o                         
 -11   3  16         42.58         24.57        13.57 o                         
 -10   3  16          9.01         24.42        14.26 o                         
  -9   3  16        107.71        155.01        21.15 o                         
  -8   3  16          7.09         13.18         9.59 o                         
  -7   3  16        129.42        226.45        67.37 o                         
  -6   3  16          2.58         15.37         9.63 o                         
  -5   3  16        180.93        197.75        13.07 o                         
  -4   3  16        250.05        278.07        14.18 o                         
  -3   3  16         29.64         59.64        12.66 o                         
  -2   3  16          0.63         67.50        41.43 o                         
  -1   3  16         14.28        228.03       215.22 o                         
   0   3  16         35.53         20.20        28.48 o                         
   1   3  16         12.23         22.92        15.81 o                         
   3   3  16          5.96         -4.64        16.50 o                         
   4   3  16         27.31         34.70        19.99 o                         
 -11   4  16          0.55          6.29        17.76 o                         
 -10   4  16         27.16         35.72        13.60 o                         
  -9   4  16         55.30         84.26        23.90 o                         
  -8   4  16         79.82         33.54        24.67 o                         
  -7   4  16         34.22         32.15        14.92 o                         
  -6   4  16        217.47        312.42        37.06 o                         
  -5   4  16         48.68        142.71        66.28 o                         
  -4   4  16          0.53        132.01        75.33 o                         
  -3   4  16         52.00        160.24        36.72 o                         
  -2   4  16        772.82        783.61        86.92 o                         
  -1   4  16        124.63        135.50        15.71 o                         
   0   4  16         59.57        119.57        56.40 o                         
   1   4  16        168.10        299.44        55.37 o                         
   2   4  16        105.53        133.25        16.26 o                         
   3   4  16         98.80        155.77        45.24 o                         
  -8   5  16          1.33        -24.92        33.50 o                         
  -7   5  16         62.37         74.37        21.69 o                         
  -6   5  16         23.75         49.79        18.68 o                         
  -5   5  16         26.55         56.15        17.02 o                         
  -4   5  16        358.58        309.27        17.94 o                         
  -3   5  16          2.19         29.02        18.98 o                         
  -2   5  16         49.67         52.93        18.60 o                         
  -1   5  16         20.53         32.98        13.41 o                         
   0   5  16          0.52         81.23        32.75 o                         
 -13   1  17         27.10         24.28        20.28 o                         
 -12   1  17          7.03         58.19        35.61 o                         
 -11   1  17          3.50        299.01       227.29 o                         
 -10   1  17        137.60        181.03        20.54 o                         
  -9   1  17         49.68         94.86        22.10 o                         
  -8   1  17         25.73         35.17        14.47 o                         
  -7   1  17         40.48         65.22        11.92 o                         
  -6   1  17         73.85        179.50        25.63 o                         
  -5   1  17        206.98        272.95        18.97 o                         
  -4   1  17          7.28         36.97        11.04 o                         
  -3   1  17         30.92         66.14        13.21 o                         
  -2   1  17         83.71        162.31        54.24 o                         
  -1   1  17          0.01         -2.16        20.33 o                         
   0   1  17        350.96        348.26        24.46 o                         
   1   1  17         47.68        100.89        27.60 o                         
   2   1  17         11.51         32.68        20.17 o                         
   3   1  17         53.75         79.26        15.59 o                         
   5   1  17         67.03         95.33        59.27 o                         
 -13   2  17         41.18        214.80        82.73 o                         
 -12   2  17         11.33         -0.86        15.64 o                         
 -11   2  17        137.10        191.81        35.41 o                         
 -10   2  17         84.69        121.41        27.67 o                         
  -9   2  17        138.28        371.76       125.27 o                         
  -8   2  17        384.56        442.98        41.67 o                         
  -7   2  17         52.53         76.52        14.34 o                         
  -6   2  17          3.95         28.46        17.71 o                         
  -5   2  17         19.28         22.60        22.92 o                         
  -4   2  17          9.34         45.06        32.91 o                         
  -3   2  17        121.86        148.02        16.29 o                         
  -2   2  17         33.37        176.24        65.29 o                         
  -1   2  17        259.32        366.87        30.25 o                         
   0   2  17        149.21        113.54        39.80 o                         
   1   2  17        106.43        164.41        29.20 o                         
   2   2  17         53.49        109.26        19.95 o                         
   3   2  17         31.76         14.82        15.00 o                         
   4   2  17        162.16        291.85        89.09 o                         
 -11   3  17          0.07         19.63        17.68 o                         
 -10   3  17        204.40        212.68        17.55 o                         
  -9   3  17        112.24        108.88        13.51 o                         
  -8   3  17         19.67        181.29        81.38 o                         
  -7   3  17        191.58        226.16        16.13 o                         
  -6   3  17         22.96         29.54        13.03 o                         
  -5   3  17         71.06         63.63        16.33 o                         
  -4   3  17         10.62         -5.57        15.09 o                         
  -3   3  17         15.36         29.67        13.40 o                         
  -2   3  17        214.53        223.85        14.77 o                         
  -1   3  17         36.23         74.81        15.19 o                         
   0   3  17        231.87        467.90       100.27 o                         
   1   3  17          0.03         49.94        25.29 o                         
   2   3  17          6.99         70.42        25.60 o                         
   3   3  17         31.19         33.39        17.90 o                         
 -10   4  17         78.00         34.94        39.01 o                         
  -9   4  17         58.70         81.42        17.08 o                         
  -8   4  17         96.30         89.15        18.43 o                         
  -7   4  17          8.35        108.28        32.66 o                         
  -6   4  17          1.24         41.49        32.50 o                         
  -5   4  17          1.76         21.03        17.39 o                         
  -4   4  17          2.79         11.42        16.75 o                         
  -3   4  17          0.80          4.10        24.84 o                         
  -1   4  17         90.18        124.03        24.48 o                         
   0   4  17         12.66          5.37        18.94 o                         
   1   4  17          0.67        118.99        54.15 o                         
  -5   5  17         70.17        488.67       311.34 o                         
  -4   5  17          2.28        165.29       137.15 o                         
 -11   0  18        157.16        190.44        24.29 o                         
 -10   0  18         40.92          9.33        41.77 o                         
  -9   0  18        356.22        328.83        26.64 o                         
  -8   0  18         63.30         56.27        17.47 o                         
  -7   0  18        607.77        435.25        30.86 o                         
  -6   0  18        103.11        132.80        20.73 o                         
  -4   0  18         42.47         44.15        18.27 o                         
  -3   0  18        124.70        400.01        40.46 o                         
  -2   0  18        248.73        238.23        35.62 o                         
  -1   0  18        267.64        344.06        32.04 o                         
   0   0  18        190.31        216.93        33.39 o                         
   1   0  18          6.08        -45.82        52.51 o                         
   2   0  18          0.86         56.49        66.94 o                         
 -12   1  18          0.00         -9.03        65.07 o                         
 -11   1  18         74.74        115.03        16.65 o                         
 -10   1  18        358.05        323.88        19.42 o                         
  -9   1  18         11.13          6.98        15.65 o                         
  -8   1  18        244.50        301.59        18.01 o                         
  -7   1  18          5.79         22.08        13.67 o                         
  -6   1  18         15.71         23.13        12.25 o                         
  -5   1  18        563.24        478.18        29.54 o                         
  -4   1  18         37.50         29.05        13.03 o                         
  -3   1  18        166.76        165.79        16.45 o                         
  -2   1  18          2.81         48.47        44.32 o                         
  -1   1  18         21.94         53.96        15.60 o                         
   0   1  18        301.65        338.24        19.84 o                         
   1   1  18          4.51          5.91        24.98 o                         
   2   1  18        150.45        244.23        43.36 o                         
   3   1  18         94.91         85.87        23.79 o                         
 -12   2  18         23.05        159.92        79.76 o                         
 -11   2  18         44.10         27.96        13.62 o                         
 -10   2  18        114.47        121.76        14.57 o                         
  -9   2  18         22.08         25.72        13.02 o                         
  -8   2  18          0.56         35.63        22.17 o                         
  -7   2  18         14.11         37.06        37.92 o                         
  -6   2  18        107.53        160.87        14.62 o                         
  -5   2  18          2.28         81.80        66.35 o                         
  -4   2  18          0.30        391.25       136.78 o                         
  -3   2  18         51.07        111.08        21.49 o                         
  -2   2  18         37.01        136.62        66.40 o                         
  -1   2  18          1.92         14.28        29.35 o                         
   0   2  18         33.70         96.24        26.78 o                         
   1   2  18         17.84         75.77        43.23 o                         
   2   2  18         26.56         40.29        16.58 o                         
 -10   3  18          6.18          2.03        16.54 o                         
  -9   3  18         56.59        108.89        41.46 o                         
  -8   3  18         29.80         28.56        12.74 o                         
  -7   3  18          5.49          8.11        13.33 o                         
  -6   3  18          2.60        -10.51        11.95 o                         
  -4   3  18         32.46        107.30        65.90 o                         
  -3   3  18         85.70         71.83        18.58 o                         
  -2   3  18          7.14         16.40        16.77 o                         
  -1   3  18         25.72         43.72        15.54 o                         
   1   3  18         43.06         50.62        17.95 o                         
  -8   4  18          0.07         52.77        62.54 o                         
  -7   4  18         66.20        110.45        35.03 o                         
  -6   4  18         10.22          4.97        14.46 o                         
  -5   4  18         10.08          5.93        13.54 o                         
  -4   4  18         55.97         33.88        12.73 o                         
  -3   4  18         13.15          0.07        13.80 o                         
  -2   4  18        139.69        105.63       228.87 o                         
 -11   1  19        165.95        169.20        21.48 o                         
 -10   1  19          2.80         19.40        20.38 o                         
  -9   1  19         60.60        166.93        36.43 o                         
  -8   1  19         58.79         69.11        14.84 o                         
  -7   1  19         43.64         45.69        16.50 o                         
  -6   1  19        152.30        140.66        15.31 o                         
  -5   1  19          4.14         12.04        19.38 o                         
  -4   1  19         16.35          7.79        28.55 o                         
  -3   1  19        183.60        198.27        17.54 o                         
  -2   1  19          8.43         39.18        27.66 o                         
  -1   1  19        178.53        201.91        26.11 o                         
   0   1  19          0.22         21.91        17.13 o                         
   1   1  19         48.91         46.70        19.13 o                         
 -10   2  19         42.32         88.15        40.39 o                         
  -9   2  19         29.49         26.11        13.55 o                         
  -8   2  19        225.60        248.63        16.95 o                         
  -7   2  19         52.23        182.53        49.42 o                         
  -6   2  19         86.23        241.80        81.37 o                         
  -5   2  19        185.11        204.00        15.99 o                         
  -4   2  19        129.89        122.32        17.02 o                         
  -3   2  19        327.26        450.56        46.71 o                         
  -2   2  19         28.71         45.94        26.65 o                         
  -1   2  19          0.62          2.03        20.16 o                         
   0   2  19         48.71         38.51        16.58 o                         
  -8   3  19         29.84         32.13        13.60 o                         
  -7   3  19         71.96         68.51        14.99 o                         
  -6   3  19        182.72        230.07        35.47 o                         
  -5   3  19         51.72        115.92        53.93 o                         
  -4   3  19          7.82        141.35        76.28 o                         
  -3   3  19        163.15        159.63        17.29 o                         
  -2   3  19         43.48         44.70        16.80 o                         
  -1   3  19        169.81        115.37        30.59 o                         
  -8   0  20        130.58        182.89        28.01 o                         
  -7   0  20         57.03         44.49        21.44 o                         
  -6   0  20        192.29        206.81        26.60 o                         
  -5   0  20        104.45        377.15        93.08 o                         
  -4   0  20         24.64        234.41        75.25 o                         
  -3   0  20        216.51        210.73        29.56 o                         
  -2   0  20        100.45        492.14        61.28 o                         
  -9   1  20        138.30        106.77        24.24 o                         
  -8   1  20         76.56         97.88        16.41 o                         
  -7   1  20        113.26        125.53        16.99 o                         
  -6   1  20         53.86         84.73        15.77 o                         
  -5   1  20         12.96         13.10        19.79 o                         
  -4   1  20        279.09        251.67        17.60 o                         
  -3   1  20          1.69         23.68        19.15 o                         
  -2   1  20        117.64        104.39        21.77 o                         
  -1   1  20          5.81         12.68        22.68 o                         
  -8   2  20        116.09        109.42        26.86 o                         
  -7   2  20         24.48         46.05        18.31 o                         
  -6   2  20         27.96         36.46        15.12 o                         
  -5   2  20          0.07         -9.65        14.00 o                         
  -4   2  20          0.76          8.01        14.86 o                         
  -3   2  20        101.23        131.29        22.25 o                         
  -2   2  20          2.21         30.54        42.55 o                         
                                                                                
